# Supplementary material for: Proteome-wide Structural Analysis of PTM Hotspots Reveals Regulatory Elements Predicted to Impact Biological Function and Disease
Source: Mol Cell Proteomics. 2016 Oct 3;15(11):3513–28. doi: 10.1074/mcp.M116.062331 (PMC5098047; doi:10.1074/mcp.M116.062331)
Supplement: Supplemental Data [file 10.1074_M116.062331_mcp.M116.062331-2.xlsx]

## Sheet: Sheet1
MAP ID (Fam-AP)	Family	UID-NP	UID	Type
IPR000009-10	IPR000009	P63151-2	P63151	Acetylation
IPR000009-115	IPR000009	P63151-88	P63151	Acetylation
IPR000009-115	IPR000009	P63151-88	P63151	Ubiquitylation
IPR000009-115	IPR000009	Q00005-84	Q00005	Ubiquitylation
IPR000009-115	IPR000009	Q66LE6-94	Q66LE6	Ubiquitylation
IPR000009-125	IPR000009	P63151-98	P63151	Acetylation
IPR000009-132	IPR000009	P63151-105	P63151	Ubiquitylation
IPR000009-144	IPR000009	P63151-117	P63151	Ubiquitylation
IPR000009-156	IPR000009	P63151-129	P63151	Ubiquitylation
IPR000009-156	IPR000009	Q00005-125	Q00005	Ubiquitylation
IPR000009-156	IPR000009	Q9Y2T4-125	Q9Y2T4	Ubiquitylation
IPR000009-160	IPR000009	Q00362-124	Q00362	Phosphorylation
IPR000009-164	IPR000009	P63151-137	P63151	Ubiquitylation
IPR000009-165	IPR000009	Q12702-134	Q12702	Phosphorylation
IPR000009-191	IPR000009	Q00362-155	Q00362	Phosphorylation
IPR000009-241	IPR000009	P63151-167	P63151	Phosphorylation
IPR000009-241	IPR000009	Q6P1F6-167	Q6P1F6	Phosphorylation
IPR000009-341	IPR000009	Q66LE6-273	Q66LE6	Ubiquitylation
IPR000009-353	IPR000009	P36877-275	P36877	Phosphorylation
IPR000009-356	IPR000009	P36877-278	P36877	Phosphorylation
IPR000009-361	IPR000009	P36877-283	P36877	Phosphorylation
IPR000009-363	IPR000009	P36877-285	P36877	Phosphorylation
IPR000009-370	IPR000009	P36877-292	P36877	Phosphorylation
IPR000009-373	IPR000009	P36877-295	P36877	Phosphorylation
IPR000009-376	IPR000009	P36877-298	P36877	Phosphorylation
IPR000009-477	IPR000009	P63151-378	P63151	Phosphorylation
IPR000009-477	IPR000009	Q6P1F6-378	Q6P1F6	Phosphorylation
IPR000009-500	IPR000009	Q38821-460	Q38821	Phosphorylation
IPR000009-507	IPR000009	Q00362-440	Q00362	Phosphorylation
IPR000009-516	IPR000009	Q38821-470	Q38821	Phosphorylation
IPR000009-518	IPR000009	P63151-404	P63151	Ubiquitylation
IPR000009-518	IPR000009	Q38821-472	Q38821	Phosphorylation
IPR000009-524	IPR000009	Q9Y2T4-405	Q9Y2T4	Phosphorylation
IPR000009-560	IPR000009	Q9Y2T4-408	Q9Y2T4	Phosphorylation
IPR000011-15	IPR000011	P22314-4	P22314	Phosphorylation
IPR000011-16	IPR000011	P92974-16	P92974	Phosphorylation
IPR000011-22	IPR000011	Q9UBE0-1	Q9UBE0	Acetylation
IPR000011-23	IPR000011	A0AVT1-1	A0AVT1	Acetylation
IPR000011-24	IPR000011	P22314-13	P22314	Phosphorylation
IPR000011-24	IPR000011	Q02053-13	Q02053	Phosphorylation
IPR000011-32	IPR000011	P22314-21	P22314	Phosphorylation
IPR000011-32	IPR000011	P31254-21	P31254	Phosphorylation
IPR000011-32	IPR000011	Q02053-21	Q02053	Phosphorylation
IPR000011-33	IPR000011	P31254-22	P31254	Phosphorylation
IPR000011-33	IPR000011	Q9UBE0-12	Q9UBE0	Phosphorylation
IPR000011-35	IPR000011	P22314-24	P22314	Phosphorylation
IPR000011-35	IPR000011	P31254-24	P31254	Phosphorylation
IPR000011-35	IPR000011	Q02053-24	Q02053	Phosphorylation
IPR000011-39	IPR000011	P31254-28	P31254	Phosphorylation
IPR000011-39	IPR000011	Q02053-28	Q02053	Phosphorylation
IPR000011-42	IPR000011	Q02053-31	Q02053	Phosphorylation
IPR000011-46	IPR000011	P22314-35	P22314	Phosphorylation
IPR000011-49	IPR000011	P22314-38	P22314	Phosphorylation
IPR000011-52	IPR000011	Q02053-41	Q02053	Oxidation
IPR000011-75	IPR000011	P22314-55	P22314	Phosphorylation
IPR000011-75	IPR000011	Q02053-55	Q02053	Phosphorylation
IPR000011-80	IPR000011	P22314-60	P22314	Phosphorylation
IPR000011-88	IPR000011	P22314-68	P22314	Ubiquitylation
IPR000011-88	IPR000011	Q9UBE0-32	Q9UBE0	Ubiquitylation
IPR000011-101	IPR000011	Q9UBE0-45	Q9UBE0	Ubiquitylation
IPR000011-109	IPR000011	P22314-89	P22314	Ubiquitylation
IPR000011-109	IPR000011	Q9UBE0-53	Q9UBE0	Ubiquitylation
IPR000011-117	IPR000011	Q9UBE0-61	Q9UBE0	Ubiquitylation
IPR000011-162	IPR000011	P22314-140	P22314	Phosphorylation
IPR000011-167	IPR000011	Q9UBE0-109	Q9UBE0	Ubiquitylation
IPR000011-215	IPR000011	P22314-185	P22314	Ubiquitylation
IPR000011-221	IPR000011	P22314-191	P22314	Phosphorylation
IPR000011-253	IPR000011	P22515-187	P22515	Phosphorylation
IPR000011-254	IPR000011	Q9UBE0-183	Q9UBE0	Ubiquitylation
IPR000011-256	IPR000011	Q9UBE0-185	Q9UBE0	Phosphorylation
IPR000011-265	IPR000011	P22314-234	P22314	S-nitrosylation
IPR000011-265	IPR000011	Q02053-234	Q02053	S-nitrosylation
IPR000011-308	IPR000011	P22314-273	P22314	Phosphorylation
IPR000011-308	IPR000011	Q9UBE0-193	Q9UBE0	Caspase
IPR000011-309	IPR000011	P22314-274	P22314	Phosphorylation
IPR000011-310	IPR000011	Q9UBE0-195	Q9UBE0	Ubiquitylation
IPR000011-320	IPR000011	P22314-284	P22314	Phosphorylation
IPR000011-322	IPR000011	P22314-286	P22314	Phosphorylation
IPR000011-331	IPR000011	P22314-293	P22314	Phosphorylation
IPR000011-354	IPR000011	Q9UBE0-208	Q9UBE0	Ubiquitylation
IPR000011-355	IPR000011	A0AVT1-295	A0AVT1	Ubiquitylation
IPR000011-358	IPR000011	P22515-265	P22515	Phosphorylation
IPR000011-360	IPR000011	P22314-304	P22314	Ubiquitylation
IPR000011-361	IPR000011	P22314-305	P22314	Phosphorylation
IPR000011-365	IPR000011	P22314-309	P22314	Phosphorylation
IPR000011-375	IPR000011	P22314-318	P22314	Phosphorylation
IPR000011-377	IPR000011	Q9UBE0-228	Q9UBE0	Ubiquitylation
IPR000011-379	IPR000011	P22314-322	P22314	Ubiquitylation
IPR000011-508	IPR000011	P22314-443	P22314	Ubiquitylation
IPR000011-530	IPR000011	P22314-465	P22314	Ubiquitylation
IPR000011-535	IPR000011	P22314-470	P22314	Ubiquitylation
IPR000011-576	IPR000011	A0AVT1-503	A0AVT1	Ubiquitylation
IPR000011-592	IPR000011	P22314-526	P22314	Ubiquitylation
IPR000011-594	IPR000011	P22314-528	P22314	Ubiquitylation
IPR000011-595	IPR000011	P22314-529	P22314	Phosphorylation
IPR000011-619	IPR000011	A0AVT1-544	A0AVT1	Acetylation
IPR000011-619	IPR000011	A0AVT1-544	A0AVT1	Ubiquitylation
IPR000011-628	IPR000011	P22314-560	P22314	Phosphorylation
IPR000011-658	IPR000011	P22314-590	P22314	Phosphorylation
IPR000011-661	IPR000011	P22314-593	P22314	Ubiquitylation
IPR000011-672	IPR000011	P22314-604	P22314	Ubiquitylation
IPR000011-698	IPR000011	P22314-627	P22314	Ubiquitylation
IPR000011-703	IPR000011	P22314-632	P22314	S-nitrosylation
IPR000011-706	IPR000011	A0AVT1-628	A0AVT1	Ubiquitylation
IPR000011-706	IPR000011	P22314-635	P22314	Ubiquitylation
IPR000011-715	IPR000011	A0AVT1-637	A0AVT1	Phosphorylation
IPR000011-722	IPR000011	A0AVT1-644	A0AVT1	Ubiquitylation
IPR000011-728	IPR000011	P22314-657	P22314	Ubiquitylation
IPR000011-730	IPR000011	A0AVT1-652	A0AVT1	Ubiquitylation
IPR000011-741	IPR000011	Q02053-670	Q02053	Phosphorylation
IPR000011-742	IPR000011	P22314-671	P22314	Acetylation
IPR000011-742	IPR000011	P22314-671	P22314	Ubiquitylation
IPR000011-754	IPR000011	P22314-682	P22314	Phosphorylation
IPR000011-765	IPR000011	A0AVT1-687	A0AVT1	Ubiquitylation
IPR000011-808	IPR000011	A0AVT1-729	A0AVT1	Ubiquitylation
IPR000011-818	IPR000011	A0AVT1-739	A0AVT1	Ubiquitylation
IPR000011-818	IPR000011	P22314-746	P22314	Ubiquitylation
IPR000011-820	IPR000011	O42939-559	O42939	Phosphorylation
IPR000011-859	IPR000011	O42939-563	O42939	Phosphorylation
IPR000011-860	IPR000011	Q8C7R4-779	Q8C7R4	Phosphorylation
IPR000011-877	IPR000011	P22314-800	P22314	Phosphorylation
IPR000011-877	IPR000011	Q02053-800	Q02053	Phosphorylation
IPR000011-879	IPR000011	P22314-802	P22314	Ubiquitylation
IPR000011-887	IPR000011	P22314-810	P22314	Phosphorylation
IPR000011-887	IPR000011	Q02053-810	Q02053	Phosphorylation
IPR000011-893	IPR000011	P22314-816	P22314	Phosphorylation
IPR000011-893	IPR000011	Q02053-816	Q02053	Phosphorylation
IPR000011-899	IPR000011	A0AVT1-817	A0AVT1	Phosphorylation
IPR000011-901	IPR000011	P22314-820	P22314	Phosphorylation
IPR000011-901	IPR000011	Q02053-820	Q02053	Phosphorylation
IPR000011-912	IPR000011	A0AVT1-830	A0AVT1	Ubiquitylation
IPR000011-913	IPR000011	P22314-832	P22314	Phosphorylation
IPR000011-918	IPR000011	P22314-835	P22314	Phosphorylation
IPR000011-918	IPR000011	Q02053-835	Q02053	Phosphorylation
IPR000011-921	IPR000011	P22314-838	P22314	Ubiquitylation
IPR000011-926	IPR000011	P22314-843	P22314	Ubiquitylation
IPR000011-956	IPR000011	P22314-873	P22314	Phosphorylation
IPR000011-959	IPR000011	Q02053-876	Q02053	Phosphorylation
IPR000011-972	IPR000011	A0AVT1-889	A0AVT1	Ubiquitylation
IPR000011-1016	IPR000011	P41226-892	P41226	Phosphorylation
IPR000011-1020	IPR000011	P41226-896	P41226	Phosphorylation
IPR000011-1025	IPR000011	P22515-914	P22515	Phosphorylation
IPR000011-1064	IPR000011	P22314-980	P22314	Acetylation
IPR000011-1064	IPR000011	P22314-980	P22314	Ubiquitylation
IPR000011-1099	IPR000011	O42939-609	O42939	Phosphorylation
IPR000011-1106	IPR000011	A0AVT1-1016	A0AVT1	Phosphorylation
IPR000026-32	IPR000026	P81762-1	P81762	Pyrrolidone carboxylic acid
IPR000026-33	IPR000026	P07736-1	P07736	Pyrrolidone carboxylic acid
IPR000026-35	IPR000026	P10282-26	P10282	Pyrrolidone carboxylic acid
IPR000026-35	IPR000026	P16412-1	P16412	Pyrrolidone carboxylic acid
IPR000040-103	IPR000040	Q13950-24	Q13950	Phosphorylation
IPR000040-107	IPR000040	Q01196-14	Q01196	Phosphorylation
IPR000040-107	IPR000040	Q03347-14	Q03347	Phosphorylation
IPR000040-107	IPR000040	Q08775-107	Q08775	Phosphorylation
IPR000040-107	IPR000040	Q13761-14	Q13761	Phosphorylation
IPR000040-107	IPR000040	Q13950-28	Q13950	Phosphorylation
IPR000040-110	IPR000040	Q01196-17	Q01196	Phosphorylation
IPR000040-110	IPR000040	Q03347-17	Q03347	Phosphorylation
IPR000040-110	IPR000040	Q13761-17	Q13761	Phosphorylation
IPR000040-111	IPR000040	Q01196-18	Q01196	Phosphorylation
IPR000040-111	IPR000040	Q03347-18	Q03347	Phosphorylation
IPR000040-114	IPR000040	Q01196-21	Q01196	Phosphorylation
IPR000040-114	IPR000040	Q03347-21	Q03347	Phosphorylation
IPR000040-122	IPR000040	Q01196-24	Q01196	Acetylation
IPR000040-127	IPR000040	Q13950-43	Q13950	Phosphorylation
IPR000040-183	IPR000040	Q01196-43	Q01196	Acetylation
IPR000040-183	IPR000040	Q01196-43	Q01196	Ubiquitylation
IPR000040-209	IPR000040	Q08775-204	Q08775	Phosphorylation
IPR000040-209	IPR000040	Q13950-118	Q13950	Phosphorylation
IPR000040-232	IPR000040	Q13761-94	Q13761	Ubiquitylation
IPR000040-267	IPR000040	Q13761-129	Q13761	Ubiquitylation
IPR000040-267	IPR000040	Q13950-176	Q13950	Ubiquitylation
IPR000040-286	IPR000040	Q13761-148	Q13761	Acetylation
IPR000040-286	IPR000040	Q13761-148	Q13761	Ubiquitylation
IPR000040-287	IPR000040	Q13761-149	Q13761	Phosphorylation
IPR000040-289	IPR000040	Q13761-151	Q13761	Phosphorylation
IPR000040-291	IPR000040	Q13761-153	Q13761	Phosphorylation
IPR000040-293	IPR000040	Q13761-155	Q13761	Phosphorylation
IPR000040-324	IPR000040	Q13761-186	Q13761	Acetylation
IPR000040-329	IPR000040	Q13950-237	Q13950	Phosphorylation
IPR000040-330	IPR000040	Q01196-188	Q01196	Ubiquitylation
IPR000040-330	IPR000040	Q13761-192	Q13761	Acetylation
IPR000040-332	IPR000040	Q08775-326	Q08775	Phosphorylation
IPR000040-341	IPR000040	Q13950-247	Q13950	Phosphorylation
IPR000040-348	IPR000040	Q01196-206	Q01196	Methylation
IPR000040-352	IPR000040	Q01196-210	Q01196	Methylation
IPR000040-354	IPR000040	Q01196-212	Q01196	Phosphorylation
IPR000040-354	IPR000040	Q03347-212	Q03347	Phosphorylation
IPR000040-354	IPR000040	Q13761-209	Q13761	Phosphorylation
IPR000040-361	IPR000040	Q13761-212	Q13761	Phosphorylation
IPR000040-363	IPR000040	Q13761-214	Q13761	Phosphorylation
IPR000040-363	IPR000040	Q64131-212	Q64131	Phosphorylation
IPR000040-371	IPR000040	Q01196-229	Q01196	Phosphorylation
IPR000040-373	IPR000040	Q01196-230	Q01196	Phosphorylation
IPR000040-373	IPR000040	Q08775-361	Q08775	Phosphorylation
IPR000040-373	IPR000040	Q13950-275	Q13950	Phosphorylation
IPR000040-377	IPR000040	Q13761-227	Q13761	Phosphorylation
IPR000040-381	IPR000040	Q13761-231	Q13761	Phosphorylation
IPR000040-392	IPR000040	Q01196-249	Q01196	Phosphorylation
IPR000040-392	IPR000040	Q03347-249	Q03347	Phosphorylation
IPR000040-392	IPR000040	Q08775-380	Q08775	Phosphorylation
IPR000040-392	IPR000040	Q13950-294	Q13950	Phosphorylation
IPR000040-417	IPR000040	Q01196-273	Q01196	Phosphorylation
IPR000040-420	IPR000040	Q01196-276	Q01196	Phosphorylation
IPR000040-420	IPR000040	Q03347-276	Q03347	Phosphorylation
IPR000040-428	IPR000040	Q01196-284	Q01196	Phosphorylation
IPR000040-436	IPR000040	Q01196-292	Q01196	Phosphorylation
IPR000040-470	IPR000040	Q13761-243	Q13761	Phosphorylation
IPR000040-491	IPR000040	Q13950-388	Q13950	Phosphorylation
IPR000040-620	IPR000040	Q08775-585	Q08775	Phosphorylation
IPR000040-620	IPR000040	Q13950-499	Q13950	Phosphorylation
IPR000040-624	IPR000040	Q08775-589	Q08775	Phosphorylation
IPR000040-624	IPR000040	Q13950-503	Q13950	Phosphorylation
IPR000040-642	IPR000040	Q13950-521	Q13950	Phosphorylation
IPR000043-2	IPR000043	Q68FL4-2	Q68FL4	Phosphorylation
IPR000043-2	IPR000043	Q96HN2-2	Q96HN2	Acetylation
IPR000043-2	IPR000043	Q96HN2-2	Q96HN2	Phosphorylation
IPR000043-55	IPR000043	O43865-2	O43865	Acetylation
IPR000043-55	IPR000043	O43865-2	O43865	Phosphorylation
IPR000043-55	IPR000043	Q80SW1-2	Q80SW1	Phosphorylation
IPR000043-58	IPR000043	O43865-5	O43865	Caspase
IPR000043-91	IPR000043	Q96HN2-89	Q96HN2	Phosphorylation
IPR000043-94	IPR000043	O43865-28	O43865	Phosphorylation
IPR000043-109	IPR000043	O43865-29	O43865	Phosphorylation
IPR000043-109	IPR000043	Q68FL4-109	Q68FL4	Phosphorylation
IPR000043-109	IPR000043	Q96HN2-107	Q96HN2	Phosphorylation
IPR000043-120	IPR000043	Q68FL4-120	Q68FL4	Phosphorylation
IPR000043-151	IPR000043	O43865-68	O43865	Phosphorylation
IPR000043-151	IPR000043	Q68FL4-151	Q68FL4	Phosphorylation
IPR000043-151	IPR000043	Q80SW1-68	Q80SW1	Phosphorylation
IPR000043-151	IPR000043	Q96HN2-149	Q96HN2	Phosphorylation
IPR000043-153	IPR000043	Q80SW1-70	Q80SW1	Phosphorylation
IPR000043-154	IPR000043	O43865-71	O43865	Phosphorylation
IPR000043-154	IPR000043	Q68FL4-154	Q68FL4	Phosphorylation
IPR000043-154	IPR000043	Q80SW1-71	Q80SW1	Phosphorylation
IPR000043-154	IPR000043	Q96HN2-152	Q96HN2	Phosphorylation
IPR000043-155	IPR000043	Q80SW1-72	Q80SW1	Phosphorylation
IPR000043-156	IPR000043	O43865-73	O43865	Caspase
IPR000043-157	IPR000043	O43865-74	O43865	Phosphorylation
IPR000043-157	IPR000043	Q68FL4-157	Q68FL4	Phosphorylation
IPR000043-157	IPR000043	Q80SW1-74	Q80SW1	Phosphorylation
IPR000043-157	IPR000043	Q96HN2-155	Q96HN2	Phosphorylation
IPR000043-160	IPR000043	O43865-77	O43865	Phosphorylation
IPR000043-160	IPR000043	Q68FL4-160	Q68FL4	Phosphorylation
IPR000043-160	IPR000043	Q80SW1-77	Q80SW1	Phosphorylation
IPR000043-160	IPR000043	Q96HN2-158	Q96HN2	Phosphorylation
IPR000043-165	IPR000043	Q80SW1-82	Q80SW1	Phosphorylation
IPR000043-166	IPR000043	O43865-83	O43865	Caspase
IPR000043-167	IPR000043	Q68FL4-167	Q68FL4	Phosphorylation
IPR000043-167	IPR000043	Q80SW1-84	Q80SW1	Phosphorylation
IPR000043-168	IPR000043	Q68FL4-168	Q68FL4	Phosphorylation
IPR000043-168	IPR000043	Q80SW1-85	Q80SW1	Phosphorylation
IPR000043-172	IPR000043	Q68FL4-172	Q68FL4	Phosphorylation
IPR000043-182	IPR000043	P23526-2	P23526	Acetylation
IPR000043-189	IPR000043	P23526-8	P23526	Ubiquitylation
IPR000043-189	IPR000043	Q9LK36-15	Q9LK36	Ubiquitylation
IPR000043-326	IPR000043	Q96HN2-319	Q96HN2	Phosphorylation
IPR000043-393	IPR000043	P23526-166	P23526	Ubiquitylation
IPR000043-397	IPR000043	Q9LK36-219	Q9LK36	Phosphorylation
IPR000043-401	IPR000043	P23526-174	P23526	Ubiquitylation
IPR000043-410	IPR000043	P27604-185	P27604	Phosphorylation
IPR000043-412	IPR000043	Q96HN2-364	Q96HN2	Phosphorylation
IPR000043-413	IPR000043	P23526-186	P23526	Ubiquitylation
IPR000043-415	IPR000043	P23526-188	P23526	Ubiquitylation
IPR000043-420	IPR000043	P23526-193	P23526	Phosphorylation
IPR000043-420	IPR000043	P50247-193	P50247	Phosphorylation
IPR000043-422	IPR000043	P50247-195	P50247	S-nitrosylation
IPR000043-453	IPR000043	P23526-226	P23526	Ubiquitylation
IPR000043-520	IPR000043	O43865-391	O43865	Phosphorylation
IPR000043-529	IPR000043	O43865-400	O43865	Phosphorylation
IPR000043-531	IPR000043	O43865-402	O43865	Phosphorylation
IPR000043-536	IPR000043	O43865-407	O43865	Phosphorylation
IPR000043-619	IPR000043	P39954-393	P39954	Phosphorylation
IPR000043-622	IPR000043	P23526-379	P23526	Phosphorylation
IPR000043-643	IPR000043	P27604-401	P27604	Phosphorylation
IPR000043-648	IPR000043	P23526-401	P23526	Acetylation
IPR000043-652	IPR000043	P23526-405	P23526	Ubiquitylation
IPR000043-655	IPR000043	P23526-408	P23526	Acetylation
IPR000043-659	IPR000043	P23526-412	P23526	Ubiquitylation
IPR000043-663	IPR000043	P23526-416	P23526	Phosphorylation
IPR000043-667	IPR000043	P23526-420	P23526	Phosphorylation
IPR000043-677	IPR000043	P23526-430	P23526	Phosphorylation
IPR000056-286	IPR000056	P46969-221	P46969	Phosphorylation
IPR000074-77	IPR000074	P02647-55	P02647	Phosphorylation
IPR000074-81	IPR000074	Q00623-58	Q00623	Phosphorylation
IPR000074-83	IPR000074	Q00623-60	Q00623	Phosphorylation
IPR000074-94	IPR000074	Q6Q788-59	Q6Q788	Phosphorylation
IPR000074-94	IPR000074	Q8C7G5-52	Q8C7G5	Phosphorylation
IPR000074-101	IPR000074	Q00623-75	Q00623	Phosphorylation
IPR000074-106	IPR000074	P02649-93	P02649	N-linked Glycosylation
IPR000074-137	IPR000074	P02647-110	P02647	Oxidation
IPR000074-162	IPR000074	P02649-147	P02649	Phosphorylation
IPR000074-162	IPR000074	P08226-139	P08226	Phosphorylation
IPR000074-163	IPR000074	P02647-136	P02647	Oxidation
IPR000074-163	IPR000074	P08226-140	P08226	Phosphorylation
IPR000074-193	IPR000074	P02647-166	P02647	Phosphorylation
IPR000074-195	IPR000074	P02649-180	P02649	Phosphorylation
IPR000074-234	IPR000074	P02647-185	P02647	Phosphorylation
IPR000074-251	IPR000074	P02647-191	P02647	Phosphorylation
IPR000074-260	IPR000074	P02649-212	P02649	O-linked Glycosylation
IPR000074-289	IPR000074	P02649-241	P02649	Phosphorylation
IPR000074-292	IPR000074	P02647-221	P02647	Phosphorylation
IPR000074-294	IPR000074	P06727-259	P06727	Phosphorylation
IPR000074-349	IPR000074	P02649-286	P02649	Proteolytic Cleavage
IPR000074-353	IPR000074	P02649-290	P02649	Proteolytic Cleavage
IPR000074-356	IPR000074	P02647-252	P02647	Phosphorylation
IPR000074-367	IPR000074	P02647-263	P02647	N-linked Glycosylation
IPR000074-370	IPR000074	P02649-307	P02649	O-linked Glycosylation
IPR000074-371	IPR000074	P02649-308	P02649	O-linked Glycosylation
IPR000074-372	IPR000074	P06728-333	P06728	Phosphorylation
IPR000074-417	IPR000074	P02649-314	P02649	Phosphorylation
IPR000101-137	IPR000101	P36268-38	P36268	Phosphorylation
IPR000101-194	IPR000101	P19440-95	P19440	N-linked Glycosylation
IPR000101-214	IPR000101	Q60928-114	Q60928	N-linked Glycosylation
IPR000101-219	IPR000101	P19440-120	P19440	N-linked Glycosylation
IPR000101-220	IPR000101	Q60928-120	Q60928	N-linked Glycosylation
IPR000101-334	IPR000101	P19440-230	P19440	N-linked Glycosylation
IPR000101-334	IPR000101	Q60928-229	Q60928	N-linked Glycosylation
IPR000101-371	IPR000101	P19440-266	P19440	N-linked Glycosylation
IPR000101-402	IPR000101	P19440-297	P19440	N-linked Glycosylation
IPR000101-450	IPR000101	P19440-344	P19440	N-linked Glycosylation
IPR000101-630	IPR000101	P19440-511	P19440	N-linked Glycosylation
IPR000101-630	IPR000101	P36268-511	P36268	N-linked Glycosylation
IPR000101-630	IPR000101	Q60928-510	Q60928	N-linked Glycosylation
IPR000101-652	IPR000101	P36269-550	P36269	N-linked Glycosylation
IPR000103-59	IPR000103	Q9BRQ8-2	Q9BRQ8	Myristoylation
IPR000103-76	IPR000103	P29509-11	P29509	Phosphorylation
IPR000103-158	IPR000103	Q921G7-131	Q921G7	Acetylation
IPR000103-179	IPR000103	Q921G7-152	Q921G7	Acetylation
IPR000103-184	IPR000103	Q9BRQ8-63	Q9BRQ8	Ubiquitylation
IPR000103-251	IPR000103	Q16134-216	Q16134	Phosphorylation
IPR000103-258	IPR000103	Q921G7-222	Q921G7	Acetylation
IPR000103-319	IPR000103	Q921G7-283	Q921G7	Acetylation
IPR000103-323	IPR000103	P29509-94	P29509	Phosphorylation
IPR000103-383	IPR000103	Q921G7-343	Q921G7	Acetylation
IPR000103-396	IPR000103	Q921G7-356	Q921G7	Acetylation
IPR000103-402	IPR000103	Q16134-361	Q16134	Phosphorylation
IPR000103-429	IPR000103	Q921G7-386	Q921G7	S-nitrosylation
IPR000103-447	IPR000103	Q92375-192	Q92375	Phosphorylation
IPR000103-448	IPR000103	P29509-193	P29509	Phosphorylation
IPR000103-493	IPR000103	Q9BRQ8-225	Q9BRQ8	Ubiquitylation
IPR000103-574	IPR000103	Q92375-278	Q92375	Phosphorylation
IPR000103-575	IPR000103	P29509-279	P29509	Phosphorylation
IPR000103-575	IPR000103	Q92375-279	Q92375	Phosphorylation
IPR000103-639	IPR000103	Q921G7-550	Q921G7	Phosphorylation
IPR000103-641	IPR000103	P29509-300	P29509	Phosphorylation
IPR000103-644	IPR000103	P29509-303	P29509	Phosphorylation
IPR000103-680	IPR000103	Q921G7-591	Q921G7	S-nitrosylation
IPR000103-691	IPR000103	Q9BRQ8-345	Q9BRQ8	Phosphorylation
IPR000111-150	IPR000111	P04824-105	P04824	N-linked Glycosylation
IPR000111-163	IPR000111	P06280-139	P06280	N-linked Glycosylation
IPR000111-163	IPR000111	P17050-124	P17050	N-linked Glycosylation
IPR000111-254	IPR000111	P51569-186	P51569	Phosphorylation
IPR000111-260	IPR000111	P04824-175	P04824	N-linked Glycosylation
IPR000111-260	IPR000111	P06280-192	P06280	N-linked Glycosylation
IPR000111-260	IPR000111	P17050-177	P17050	N-linked Glycosylation
IPR000111-260	IPR000111	Q90744-161	Q90744	N-linked Glycosylation
IPR000111-285	IPR000111	P06280-215	P06280	N-linked Glycosylation
IPR000111-285	IPR000111	P17050-201	P17050	N-linked Glycosylation
IPR000111-285	IPR000111	Q90744-185	Q90744	N-linked Glycosylation
IPR000111-332	IPR000111	P06280-240	P06280	Ubiquitylation
IPR000111-368	IPR000111	P04824-270	P04824	N-linked Glycosylation
IPR000111-402	IPR000111	P06280-308	P06280	Ubiquitylation
IPR000111-408	IPR000111	P06280-314	P06280	Ubiquitylation
IPR000111-412	IPR000111	P17050-304	P17050	Ubiquitylation
IPR000111-430	IPR000111	P06280-326	P06280	Ubiquitylation
IPR000111-449	IPR000111	P17050-322	P17050	Phosphorylation
IPR000111-459	IPR000111	P17050-332	P17050	Phosphorylation
IPR000111-478	IPR000111	P04824-370	P04824	N-linked Glycosylation
IPR000111-511	IPR000111	P04824-403	P04824	N-linked Glycosylation
IPR000111-530	IPR000111	P04824-422	P04824	N-linked Glycosylation
IPR000111-552	IPR000111	P06280-393	P06280	Ubiquitylation
IPR000111-561	IPR000111	P17050-385	P17050	N-linked Glycosylation
IPR000111-561	IPR000111	Q90744-369	Q90744	N-linked Glycosylation
IPR000115-2	IPR000115	P22102-2	P22102	Acetylation
IPR000115-225	IPR000115	P22102-219	P22102	Ubiquitylation
IPR000115-243	IPR000115	Q64737-237	Q64737	S-nitrosylation
IPR000115-499	IPR000115	P22102-480	P22102	Ubiquitylation
IPR000115-504	IPR000115	P22102-485	P22102	Ubiquitylation
IPR000115-1071	IPR000115	P22102-697	P22102	Ubiquitylation
IPR000115-1154	IPR000115	P22102-779	P22102	Ubiquitylation
IPR000115-1192	IPR000115	P22102-817	P22102	Phosphorylation
IPR000115-1194	IPR000115	P22102-819	P22102	Phosphorylation
IPR000115-1202	IPR000115	P22102-827	P22102	Phosphorylation
IPR000115-1287	IPR000115	P22102-910	P22102	Ubiquitylation
IPR000120-99	IPR000120	O00519-99	O00519	Phosphorylation
IPR000120-490	IPR000120	O00519-329	O00519	Phosphorylation
IPR000120-496	IPR000120	O00519-335	O00519	Phosphorylation
IPR000120-1470	IPR000120	P32528-1400	P32528	Phosphorylation
IPR000120-1870	IPR000120	P32528-1798	P32528	Biotin
IPR000124-22	IPR000124	P26776-21	P26776	Acetylation
IPR000124-71	IPR000124	P24020-50	P24020	N-linked Glycosylation
IPR000124-71	IPR000124	P35495-71	P35495	N-linked Glycosylation
IPR000124-119	IPR000124	P35496-119	P35496	N-linked Glycosylation
IPR000131-70	IPR000131	P36542-45	P36542	Phosphorylation
IPR000131-74	IPR000131	P36542-49	P36542	Ubiquitylation
IPR000131-80	IPR000131	P36542-55	P36542	Acetylation
IPR000131-80	IPR000131	P36542-55	P36542	Ubiquitylation
IPR000131-103	IPR000131	P05631-77	P05631	Phosphorylation
IPR000131-111	IPR000131	Q91VR2-79	Q91VR2	Acetylation
IPR000131-125	IPR000131	Q91VR2-89	Q91VR2	Acetylation
IPR000131-126	IPR000131	Q91VR2-90	Q91VR2	Acetylation
IPR000131-139	IPR000131	Q91VR2-103	Q91VR2	S-nitrosylation
IPR000131-144	IPR000131	Q91VR2-108	Q91VR2	Phosphorylation
IPR000131-151	IPR000131	Q91VR2-115	Q91VR2	Acetylation
IPR000131-152	IPR000131	P36542-116	P36542	Phosphorylation
IPR000131-158	IPR000131	P36542-122	P36542	Phosphorylation
IPR000131-172	IPR000131	P36542-136	P36542	Ubiquitylation
IPR000131-174	IPR000131	Q91VR2-138	Q91VR2	Acetylation
IPR000131-185	IPR000131	P36542-146	P36542	Phosphorylation
IPR000131-185	IPR000131	Q91VR2-146	Q91VR2	Phosphorylation
IPR000131-193	IPR000131	P36542-154	P36542	Acetylation
IPR000131-193	IPR000131	Q91VR2-154	Q91VR2	Acetylation
IPR000131-239	IPR000131	P36542-197	P36542	Acetylation
IPR000131-343	IPR000131	P36542-262	P36542	Ubiquitylation
IPR000131-351	IPR000131	P36542-270	P36542	Ubiquitylation
IPR000131-353	IPR000131	Q01908-347	Q01908	Phosphorylation
IPR000146-14	IPR000146	P00636-2	P00636	Acetylation
IPR000146-14	IPR000146	P00637-2	P00637	Acetylation
IPR000146-14	IPR000146	P09199-2	P09199	Acetylation
IPR000146-14	IPR000146	P19112-2	P19112	Acetylation
IPR000146-16	IPR000146	P09201-12	P09201	Phosphorylation
IPR000146-306	IPR000146	P00636-208	P00636	Phosphorylation
IPR000146-306	IPR000146	P09199-208	P09199	Phosphorylation
IPR000146-314	IPR000146	O00757-216	O00757	Phosphorylation
IPR000146-314	IPR000146	P09467-216	P09467	Phosphorylation
IPR000146-314	IPR000146	Q9QXD6-216	Q9QXD6	Phosphorylation
IPR000146-345	IPR000146	Q9QXD6-245	Q9QXD6	Phosphorylation
IPR000146-359	IPR000146	O00757-259	O00757	Phosphorylation
IPR000146-359	IPR000146	P09467-259	P09467	Phosphorylation
IPR000146-366	IPR000146	P09467-265	P09467	Phosphorylation
IPR000146-366	IPR000146	Q9QXD6-265	Q9QXD6	Phosphorylation
IPR000146-383	IPR000146	P70695-282	P70695	S-nitrosylation
IPR000146-432	IPR000146	P09467-330	P09467	Acetylation
IPR000146-433	IPR000146	P70695-331	P70695	S-nitrosylation
IPR000146-441	IPR000146	P19112-339	P19112	Phosphorylation
IPR000151-7	IPR000151	P51642-7	P51642	Phosphorylation
IPR000164-19	IPR000164	P68431-3	P68431	Methylation
IPR000164-19	IPR000164	P84243-3	P84243	Methylation
IPR000164-19	IPR000164	Q71DI3-3	Q71DI3	Methylation
IPR000164-20	IPR000164	P68431-4	P68431	Phosphorylation
IPR000164-20	IPR000164	P68433-4	P68433	Phosphorylation
IPR000164-20	IPR000164	P84228-4	P84228	Phosphorylation
IPR000164-20	IPR000164	P84243-4	P84243	Phosphorylation
IPR000164-20	IPR000164	P84244-4	P84244	Phosphorylation
IPR000164-20	IPR000164	Q6LED0-4	Q6LED0	Phosphorylation
IPR000164-20	IPR000164	Q71DI3-4	Q71DI3	Phosphorylation
IPR000164-20	IPR000164	Q76MV0-4	Q76MV0	Phosphorylation
IPR000164-20	IPR000164	Q76N23-4	Q76N23	Phosphorylation
IPR000164-21	IPR000164	O15819-5	O15819	Methylation
IPR000164-21	IPR000164	P02299-5	P02299	Methylation
IPR000164-21	IPR000164	P08898-5	P08898	Acetylation
IPR000164-21	IPR000164	P08898-5	P08898	Methylation
IPR000164-21	IPR000164	P08903-5	P08903	Methylation
IPR000164-21	IPR000164	P50564-5	P50564	Methylation
IPR000164-21	IPR000164	P59169-5	P59169	Methylation
IPR000164-21	IPR000164	P59226-5	P59226	Methylation
IPR000164-21	IPR000164	P61830-5	P61830	Methylation
IPR000164-21	IPR000164	P68427-5	P68427	Methylation
IPR000164-21	IPR000164	P68429-5	P68429	Methylation
IPR000164-21	IPR000164	P68431-5	P68431	Acetylation
IPR000164-21	IPR000164	P68431-5	P68431	Allysine
IPR000164-21	IPR000164	P68431-5	P68431	Methylation
IPR000164-21	IPR000164	P68433-5	P68433	Acetylation
IPR000164-21	IPR000164	P68433-5	P68433	Methylation
IPR000164-21	IPR000164	P69150-5	P69150	Acetylation
IPR000164-21	IPR000164	P69150-5	P69150	Methylation
IPR000164-21	IPR000164	P69244-5	P69244	Methylation
IPR000164-21	IPR000164	P84228-5	P84228	Acetylation
IPR000164-21	IPR000164	P84228-5	P84228	Methylation
IPR000164-21	IPR000164	P84229-5	P84229	Methylation
IPR000164-21	IPR000164	P84233-5	P84233	Methylation
IPR000164-21	IPR000164	P84243-5	P84243	Acetylation
IPR000164-21	IPR000164	P84243-5	P84243	Allysine
IPR000164-21	IPR000164	P84243-5	P84243	Methylation
IPR000164-21	IPR000164	P84244-5	P84244	Acetylation
IPR000164-21	IPR000164	P84244-5	P84244	Methylation
IPR000164-21	IPR000164	P84245-5	P84245	Methylation
IPR000164-21	IPR000164	P84249-5	P84249	Methylation
IPR000164-21	IPR000164	Q42681-5	Q42681	Methylation
IPR000164-21	IPR000164	Q55BN9-5	Q55BN9	Methylation
IPR000164-21	IPR000164	Q55BP0-5	Q55BP0	Methylation
IPR000164-21	IPR000164	Q5E9F8-5	Q5E9F8	Methylation
IPR000164-21	IPR000164	Q6LCW8-5	Q6LCW8	Methylation
IPR000164-21	IPR000164	Q6LED0-5	Q6LED0	Methylation
IPR000164-21	IPR000164	Q6PI79-5	Q6PI79	Methylation
IPR000164-21	IPR000164	Q71DI3-5	Q71DI3	Acetylation
IPR000164-21	IPR000164	Q71DI3-5	Q71DI3	Allysine
IPR000164-21	IPR000164	Q71DI3-5	Q71DI3	Methylation
IPR000164-21	IPR000164	Q76MV0-5	Q76MV0	Methylation
IPR000164-21	IPR000164	Q76N23-5	Q76N23	Methylation
IPR000164-23	IPR000164	P68431-7	P68431	Phosphorylation
IPR000164-23	IPR000164	P84243-7	P84243	Phosphorylation
IPR000164-23	IPR000164	Q71DI3-7	Q71DI3	Phosphorylation
IPR000164-24	IPR000164	P49450-7	P49450	Phosphorylation
IPR000164-25	IPR000164	P68431-9	P68431	Citrullination
IPR000164-25	IPR000164	P68431-9	P68431	Methylation
IPR000164-25	IPR000164	P68433-9	P68433	Methylation
IPR000164-25	IPR000164	P84228-9	P84228	Methylation
IPR000164-25	IPR000164	P84243-9	P84243	Citrullination
IPR000164-25	IPR000164	P84244-9	P84244	Methylation
IPR000164-25	IPR000164	Q71DI3-9	Q71DI3	Citrullination
IPR000164-26	IPR000164	O15819-10	O15819	Methylation
IPR000164-26	IPR000164	P02299-10	P02299	Methylation
IPR000164-26	IPR000164	P07041-10	P07041	Methylation
IPR000164-26	IPR000164	P08898-10	P08898	Acetylation
IPR000164-26	IPR000164	P08898-10	P08898	Methylation
IPR000164-26	IPR000164	P08903-10	P08903	Methylation
IPR000164-26	IPR000164	P09988-10	P09988	Methylation
IPR000164-26	IPR000164	P10651-10	P10651	Methylation
IPR000164-26	IPR000164	P50564-10	P50564	Acetylation
IPR000164-26	IPR000164	P50564-10	P50564	Methylation
IPR000164-26	IPR000164	P59169-10	P59169	Acetylation
IPR000164-26	IPR000164	P59169-10	P59169	Methylation
IPR000164-26	IPR000164	P59226-10	P59226	Acetylation
IPR000164-26	IPR000164	P59226-10	P59226	Methylation
IPR000164-26	IPR000164	P61830-10	P61830	Acetylation
IPR000164-26	IPR000164	P61830-10	P61830	Methylation
IPR000164-26	IPR000164	P68427-10	P68427	Methylation
IPR000164-26	IPR000164	P68429-10	P68429	Acetylation
IPR000164-26	IPR000164	P68429-10	P68429	Methylation
IPR000164-26	IPR000164	P68431-10	P68431	Acetylation
IPR000164-26	IPR000164	P68431-10	P68431	Methylation
IPR000164-26	IPR000164	P68432-10	P68432	Methylation
IPR000164-26	IPR000164	P68433-10	P68433	Acetylation
IPR000164-26	IPR000164	P68433-10	P68433	Methylation
IPR000164-26	IPR000164	P69149-10	P69149	Acetylation
IPR000164-26	IPR000164	P69150-10	P69150	Acetylation
IPR000164-26	IPR000164	P69150-10	P69150	Methylation
IPR000164-26	IPR000164	P69244-10	P69244	Acetylation
IPR000164-26	IPR000164	P69244-10	P69244	Methylation
IPR000164-26	IPR000164	P84228-10	P84228	Acetylation
IPR000164-26	IPR000164	P84228-10	P84228	Methylation
IPR000164-26	IPR000164	P84229-10	P84229	Acetylation
IPR000164-26	IPR000164	P84229-10	P84229	Methylation
IPR000164-26	IPR000164	P84232-10	P84232	Methylation
IPR000164-26	IPR000164	P84233-10	P84233	Methylation
IPR000164-26	IPR000164	P84234-10	P84234	Acetylation
IPR000164-26	IPR000164	P84243-10	P84243	Acetylation
IPR000164-26	IPR000164	P84243-10	P84243	Methylation
IPR000164-26	IPR000164	P84244-10	P84244	Acetylation
IPR000164-26	IPR000164	P84244-10	P84244	Methylation
IPR000164-26	IPR000164	P84245-10	P84245	Acetylation
IPR000164-26	IPR000164	P84245-10	P84245	Methylation
IPR000164-26	IPR000164	P84249-10	P84249	Acetylation
IPR000164-26	IPR000164	P84249-10	P84249	Methylation
IPR000164-26	IPR000164	Q16695-10	Q16695	Acetylation
IPR000164-26	IPR000164	Q16695-10	Q16695	Methylation
IPR000164-26	IPR000164	Q42681-10	Q42681	Acetylation
IPR000164-26	IPR000164	Q42681-10	Q42681	Methylation
IPR000164-26	IPR000164	Q55BN9-10	Q55BN9	Methylation
IPR000164-26	IPR000164	Q55BP0-10	Q55BP0	Methylation
IPR000164-26	IPR000164	Q5E9F8-10	Q5E9F8	Acetylation
IPR000164-26	IPR000164	Q5E9F8-10	Q5E9F8	Methylation
IPR000164-26	IPR000164	Q6LCW8-10	Q6LCW8	Acetylation
IPR000164-26	IPR000164	Q6LCW8-10	Q6LCW8	Methylation
IPR000164-26	IPR000164	Q6LED0-10	Q6LED0	Acetylation
IPR000164-26	IPR000164	Q6LED0-10	Q6LED0	Methylation
IPR000164-26	IPR000164	Q6PI79-10	Q6PI79	Methylation
IPR000164-26	IPR000164	Q71DI3-10	Q71DI3	Acetylation
IPR000164-26	IPR000164	Q71DI3-10	Q71DI3	Methylation
IPR000164-26	IPR000164	Q71LE2-10	Q71LE2	Methylation
IPR000164-26	IPR000164	Q76MV0-10	Q76MV0	Acetylation
IPR000164-26	IPR000164	Q76MV0-10	Q76MV0	Methylation
IPR000164-26	IPR000164	Q76N23-10	Q76N23	Acetylation
IPR000164-26	IPR000164	Q76N23-10	Q76N23	Methylation
IPR000164-27	IPR000164	P02299-11	P02299	Phosphorylation
IPR000164-27	IPR000164	P08898-11	P08898	Phosphorylation
IPR000164-27	IPR000164	P59169-11	P59169	Phosphorylation
IPR000164-27	IPR000164	P59226-11	P59226	Phosphorylation
IPR000164-27	IPR000164	P61830-11	P61830	Phosphorylation
IPR000164-27	IPR000164	P68431-11	P68431	Phosphorylation
IPR000164-27	IPR000164	P68432-11	P68432	Phosphorylation
IPR000164-27	IPR000164	P68433-11	P68433	Phosphorylation
IPR000164-27	IPR000164	P69150-11	P69150	Phosphorylation
IPR000164-27	IPR000164	P84227-11	P84227	Phosphorylation
IPR000164-27	IPR000164	P84228-11	P84228	Phosphorylation
IPR000164-27	IPR000164	P84229-11	P84229	Phosphorylation
IPR000164-27	IPR000164	P84243-11	P84243	Phosphorylation
IPR000164-27	IPR000164	P84244-11	P84244	Phosphorylation
IPR000164-27	IPR000164	P84245-11	P84245	Phosphorylation
IPR000164-27	IPR000164	Q16695-11	Q16695	Phosphorylation
IPR000164-27	IPR000164	Q5E9F8-11	Q5E9F8	Phosphorylation
IPR000164-27	IPR000164	Q6LED0-11	Q6LED0	Phosphorylation
IPR000164-27	IPR000164	Q71DI3-11	Q71DI3	Phosphorylation
IPR000164-27	IPR000164	Q76MV0-11	Q76MV0	Phosphorylation
IPR000164-27	IPR000164	Q76N23-11	Q76N23	Phosphorylation
IPR000164-57	IPR000164	P59169-12	P59169	Phosphorylation
IPR000164-57	IPR000164	P59226-12	P59226	Phosphorylation
IPR000164-57	IPR000164	P68431-12	P68431	Phosphorylation
IPR000164-57	IPR000164	P68433-12	P68433	Phosphorylation
IPR000164-57	IPR000164	P84243-12	P84243	Phosphorylation
IPR000164-57	IPR000164	P84245-12	P84245	Phosphorylation
IPR000164-57	IPR000164	Q5E9F8-12	Q5E9F8	Phosphorylation
IPR000164-57	IPR000164	Q6LED0-12	Q6LED0	Phosphorylation
IPR000164-57	IPR000164	Q71DI3-12	Q71DI3	Phosphorylation
IPR000164-57	IPR000164	Q76MV0-12	Q76MV0	Phosphorylation
IPR000164-57	IPR000164	Q76N23-12	Q76N23	Phosphorylation
IPR000164-60	IPR000164	P02299-15	P02299	Acetylation
IPR000164-60	IPR000164	P02299-15	P02299	Methylation
IPR000164-60	IPR000164	P08898-15	P08898	Acetylation
IPR000164-60	IPR000164	P50564-15	P50564	Acetylation
IPR000164-60	IPR000164	P59169-15	P59169	Acetylation
IPR000164-60	IPR000164	P59226-15	P59226	Acetylation
IPR000164-60	IPR000164	P61830-15	P61830	Acetylation
IPR000164-60	IPR000164	P61830-15	P61830	Methylation
IPR000164-60	IPR000164	P68427-15	P68427	Acetylation
IPR000164-60	IPR000164	P68427-15	P68427	Methylation
IPR000164-60	IPR000164	P68429-15	P68429	Acetylation
IPR000164-60	IPR000164	P68429-15	P68429	Methylation
IPR000164-60	IPR000164	P68431-15	P68431	Acetylation
IPR000164-60	IPR000164	P68431-15	P68431	Methylation
IPR000164-60	IPR000164	P68431-15	P68431	Ubiquitylation
IPR000164-60	IPR000164	P68432-15	P68432	Acetylation
IPR000164-60	IPR000164	P68433-15	P68433	Acetylation
IPR000164-60	IPR000164	P68433-15	P68433	Methylation
IPR000164-60	IPR000164	P69149-15	P69149	Acetylation
IPR000164-60	IPR000164	P69150-15	P69150	Acetylation
IPR000164-60	IPR000164	P69244-15	P69244	Acetylation
IPR000164-60	IPR000164	P69244-15	P69244	Methylation
IPR000164-60	IPR000164	P84228-15	P84228	Acetylation
IPR000164-60	IPR000164	P84229-15	P84229	Acetylation
IPR000164-60	IPR000164	P84229-15	P84229	Methylation
IPR000164-60	IPR000164	P84233-15	P84233	Acetylation
IPR000164-60	IPR000164	P84234-15	P84234	Acetylation
IPR000164-60	IPR000164	P84243-15	P84243	Acetylation
IPR000164-60	IPR000164	P84244-15	P84244	Acetylation
IPR000164-60	IPR000164	P84245-15	P84245	Acetylation
IPR000164-60	IPR000164	P84249-15	P84249	Acetylation
IPR000164-60	IPR000164	P84249-15	P84249	Methylation
IPR000164-60	IPR000164	Q16695-15	Q16695	Acetylation
IPR000164-60	IPR000164	Q16695-15	Q16695	Ubiquitylation
IPR000164-60	IPR000164	Q42681-15	Q42681	Acetylation
IPR000164-60	IPR000164	Q6LCW8-15	Q6LCW8	Acetylation
IPR000164-60	IPR000164	Q6LED0-15	Q6LED0	Acetylation
IPR000164-60	IPR000164	Q6NXT2-15	Q6NXT2	Acetylation
IPR000164-60	IPR000164	Q6PI79-15	Q6PI79	Acetylation
IPR000164-60	IPR000164	Q71DI3-15	Q71DI3	Acetylation
IPR000164-60	IPR000164	Q71LE2-15	Q71LE2	Acetylation
IPR000164-60	IPR000164	Q76MV0-15	Q76MV0	Acetylation
IPR000164-60	IPR000164	Q76N23-15	Q76N23	Acetylation
IPR000164-87	IPR000164	P68431-18	P68431	Citrullination
IPR000164-87	IPR000164	P68431-18	P68431	Methylation
IPR000164-87	IPR000164	P68433-18	P68433	Methylation
IPR000164-87	IPR000164	P84228-18	P84228	Methylation
IPR000164-87	IPR000164	P84233-18	P84233	Methylation
IPR000164-87	IPR000164	P84243-18	P84243	Citrullination
IPR000164-87	IPR000164	P84243-18	P84243	Methylation
IPR000164-87	IPR000164	P84244-18	P84244	Citrullination
IPR000164-87	IPR000164	P84244-18	P84244	Methylation
IPR000164-87	IPR000164	Q6PI79-18	Q6PI79	Methylation
IPR000164-87	IPR000164	Q71DI3-18	Q71DI3	Citrullination
IPR000164-87	IPR000164	Q71DI3-18	Q71DI3	Methylation
IPR000164-88	IPR000164	P02299-19	P02299	Acetylation
IPR000164-88	IPR000164	P50564-19	P50564	Acetylation
IPR000164-88	IPR000164	P59169-19	P59169	Acetylation
IPR000164-88	IPR000164	P59169-19	P59169	Methylation
IPR000164-88	IPR000164	P59226-19	P59226	Acetylation
IPR000164-88	IPR000164	P59226-19	P59226	Methylation
IPR000164-88	IPR000164	P61830-19	P61830	Acetylation
IPR000164-88	IPR000164	P61830-19	P61830	Methylation
IPR000164-88	IPR000164	P68427-19	P68427	Acetylation
IPR000164-88	IPR000164	P68427-19	P68427	Methylation
IPR000164-88	IPR000164	P68429-19	P68429	Acetylation
IPR000164-88	IPR000164	P68429-19	P68429	Methylation
IPR000164-88	IPR000164	P68431-19	P68431	Acetylation
IPR000164-88	IPR000164	P68431-19	P68431	Methylation
IPR000164-88	IPR000164	P68431-19	P68431	Ubiquitylation
IPR000164-88	IPR000164	P68433-19	P68433	Acetylation
IPR000164-88	IPR000164	P68433-19	P68433	Methylation
IPR000164-88	IPR000164	P69149-19	P69149	Acetylation
IPR000164-88	IPR000164	P69150-19	P69150	Acetylation
IPR000164-88	IPR000164	P69244-19	P69244	Acetylation
IPR000164-88	IPR000164	P69244-19	P69244	Methylation
IPR000164-88	IPR000164	P84228-19	P84228	Acetylation
IPR000164-88	IPR000164	P84228-19	P84228	Methylation
IPR000164-88	IPR000164	P84229-19	P84229	Acetylation
IPR000164-88	IPR000164	P84234-19	P84234	Acetylation
IPR000164-88	IPR000164	P84243-19	P84243	Acetylation
IPR000164-88	IPR000164	P84243-19	P84243	Methylation
IPR000164-88	IPR000164	P84244-19	P84244	Acetylation
IPR000164-88	IPR000164	P84244-19	P84244	Methylation
IPR000164-88	IPR000164	P84249-19	P84249	Acetylation
IPR000164-88	IPR000164	Q16695-19	Q16695	Acetylation
IPR000164-88	IPR000164	Q42681-19	Q42681	Acetylation
IPR000164-88	IPR000164	Q5E9F8-19	Q5E9F8	Acetylation
IPR000164-88	IPR000164	Q6LCW8-19	Q6LCW8	Acetylation
IPR000164-88	IPR000164	Q71DI3-19	Q71DI3	Acetylation
IPR000164-88	IPR000164	Q71DI3-19	Q71DI3	Methylation
IPR000164-88	IPR000164	Q803H4-19	Q803H4	Phosphorylation
IPR000164-90	IPR000164	P49450-17	P49450	Phosphorylation
IPR000164-130	IPR000164	O35216-15	O35216	Phosphorylation
IPR000164-131	IPR000164	O35216-16	O35216	Phosphorylation
IPR000164-131	IPR000164	P49450-19	P49450	Phosphorylation
IPR000164-132	IPR000164	P02299-24	P02299	Acetylation
IPR000164-132	IPR000164	P08898-24	P08898	Acetylation
IPR000164-132	IPR000164	P50564-24	P50564	Acetylation
IPR000164-132	IPR000164	P59169-24	P59169	Acetylation
IPR000164-132	IPR000164	P59169-24	P59169	Methylation
IPR000164-132	IPR000164	P59226-24	P59226	Acetylation
IPR000164-132	IPR000164	P59226-24	P59226	Methylation
IPR000164-132	IPR000164	P61830-24	P61830	Acetylation
IPR000164-132	IPR000164	P61830-24	P61830	Methylation
IPR000164-132	IPR000164	P68427-24	P68427	Acetylation
IPR000164-132	IPR000164	P68429-24	P68429	Acetylation
IPR000164-132	IPR000164	P68431-24	P68431	Acetylation
IPR000164-132	IPR000164	P68431-24	P68431	Methylation
IPR000164-132	IPR000164	P68431-24	P68431	Sumoylation
IPR000164-132	IPR000164	P68431-24	P68431	Ubiquitylation
IPR000164-132	IPR000164	P68432-24	P68432	Acetylation
IPR000164-132	IPR000164	P68433-24	P68433	Acetylation
IPR000164-132	IPR000164	P68433-24	P68433	Methylation
IPR000164-132	IPR000164	P69149-24	P69149	Acetylation
IPR000164-132	IPR000164	P69150-24	P69150	Acetylation
IPR000164-132	IPR000164	P69244-24	P69244	Acetylation
IPR000164-132	IPR000164	P69244-24	P69244	Methylation
IPR000164-132	IPR000164	P84228-24	P84228	Acetylation
IPR000164-132	IPR000164	P84228-24	P84228	Methylation
IPR000164-132	IPR000164	P84229-24	P84229	Acetylation
IPR000164-132	IPR000164	P84234-24	P84234	Acetylation
IPR000164-132	IPR000164	P84243-24	P84243	Acetylation
IPR000164-132	IPR000164	P84243-24	P84243	Methylation
IPR000164-132	IPR000164	P84243-24	P84243	Ubiquitylation
IPR000164-132	IPR000164	P84244-24	P84244	Acetylation
IPR000164-132	IPR000164	P84244-24	P84244	Methylation
IPR000164-132	IPR000164	P84249-24	P84249	Acetylation
IPR000164-132	IPR000164	Q16695-24	Q16695	Acetylation
IPR000164-132	IPR000164	Q42681-24	Q42681	Acetylation
IPR000164-132	IPR000164	Q6LCW8-24	Q6LCW8	Acetylation
IPR000164-132	IPR000164	Q6NXT2-24	Q6NXT2	Acetylation
IPR000164-132	IPR000164	Q71DI3-24	Q71DI3	Acetylation
IPR000164-132	IPR000164	Q71DI3-24	Q71DI3	Methylation
IPR000164-133	IPR000164	P49450-21	P49450	Phosphorylation
IPR000164-134	IPR000164	Q9V6Q2-74	Q9V6Q2	Phosphorylation
IPR000164-135	IPR000164	P49450-23	P49450	Phosphorylation
IPR000164-135	IPR000164	P68431-27	P68431	Methylation
IPR000164-135	IPR000164	P68433-27	P68433	Methylation
IPR000164-135	IPR000164	P84244-27	P84244	Methylation
IPR000164-135	IPR000164	Q9V6Q2-75	Q9V6Q2	Phosphorylation
IPR000164-136	IPR000164	P02299-28	P02299	Methylation
IPR000164-136	IPR000164	P08898-28	P08898	Methylation
IPR000164-136	IPR000164	P08903-28	P08903	Methylation
IPR000164-136	IPR000164	P50564-28	P50564	Acetylation
IPR000164-136	IPR000164	P50564-28	P50564	Methylation
IPR000164-136	IPR000164	P59169-28	P59169	Methylation
IPR000164-136	IPR000164	P59226-28	P59226	Methylation
IPR000164-136	IPR000164	P61830-28	P61830	Acetylation
IPR000164-136	IPR000164	P61830-28	P61830	Methylation
IPR000164-136	IPR000164	P68427-28	P68427	Methylation
IPR000164-136	IPR000164	P68429-28	P68429	Methylation
IPR000164-136	IPR000164	P68431-28	P68431	Acetylation
IPR000164-136	IPR000164	P68431-28	P68431	Methylation
IPR000164-136	IPR000164	P68431-28	P68431	Ubiquitylation
IPR000164-136	IPR000164	P68432-28	P68432	Methylation
IPR000164-136	IPR000164	P68433-28	P68433	Acetylation
IPR000164-136	IPR000164	P68433-28	P68433	Methylation
IPR000164-136	IPR000164	P69150-28	P69150	Acetylation
IPR000164-136	IPR000164	P69150-28	P69150	Methylation
IPR000164-136	IPR000164	P69244-28	P69244	Methylation
IPR000164-136	IPR000164	P84228-28	P84228	Acetylation
IPR000164-136	IPR000164	P84228-28	P84228	Methylation
IPR000164-136	IPR000164	P84229-28	P84229	Methylation
IPR000164-136	IPR000164	P84232-28	P84232	Methylation
IPR000164-136	IPR000164	P84243-28	P84243	Acetylation
IPR000164-136	IPR000164	P84243-28	P84243	Methylation
IPR000164-136	IPR000164	P84243-28	P84243	Ubiquitylation
IPR000164-136	IPR000164	P84244-28	P84244	Acetylation
IPR000164-136	IPR000164	P84244-28	P84244	Methylation
IPR000164-136	IPR000164	P84245-28	P84245	Methylation
IPR000164-136	IPR000164	P84249-28	P84249	Methylation
IPR000164-136	IPR000164	Q16695-28	Q16695	Acetylation
IPR000164-136	IPR000164	Q16695-28	Q16695	Methylation
IPR000164-136	IPR000164	Q16695-28	Q16695	Ubiquitylation
IPR000164-136	IPR000164	Q42681-28	Q42681	Acetylation
IPR000164-136	IPR000164	Q42681-28	Q42681	Methylation
IPR000164-136	IPR000164	Q5E9F8-28	Q5E9F8	Acetylation
IPR000164-136	IPR000164	Q5E9F8-28	Q5E9F8	Methylation
IPR000164-136	IPR000164	Q6LCW8-28	Q6LCW8	Acetylation
IPR000164-136	IPR000164	Q6LCW8-28	Q6LCW8	Methylation
IPR000164-136	IPR000164	Q71DI3-28	Q71DI3	Acetylation
IPR000164-136	IPR000164	Q71DI3-28	Q71DI3	Methylation
IPR000164-136	IPR000164	Q71LE2-28	Q71LE2	Methylation
IPR000164-136	IPR000164	Q9V6Q2-76	Q9V6Q2	Phosphorylation
IPR000164-137	IPR000164	P08898-29	P08898	Phosphorylation
IPR000164-137	IPR000164	P59169-29	P59169	Phosphorylation
IPR000164-137	IPR000164	P59226-29	P59226	Phosphorylation
IPR000164-137	IPR000164	P68431-29	P68431	Phosphorylation
IPR000164-137	IPR000164	P68432-29	P68432	Phosphorylation
IPR000164-137	IPR000164	P68433-29	P68433	Phosphorylation
IPR000164-137	IPR000164	P84227-29	P84227	Phosphorylation
IPR000164-137	IPR000164	P84228-29	P84228	Phosphorylation
IPR000164-137	IPR000164	P84229-29	P84229	Phosphorylation
IPR000164-137	IPR000164	P84243-29	P84243	Phosphorylation
IPR000164-137	IPR000164	P84244-29	P84244	Phosphorylation
IPR000164-137	IPR000164	P84245-29	P84245	Phosphorylation
IPR000164-137	IPR000164	Q16695-29	Q16695	Phosphorylation
IPR000164-137	IPR000164	Q5E9F8-29	Q5E9F8	Phosphorylation
IPR000164-137	IPR000164	Q6LED0-29	Q6LED0	Phosphorylation
IPR000164-137	IPR000164	Q71DI3-29	Q71DI3	Phosphorylation
IPR000164-137	IPR000164	Q76MV0-29	Q76MV0	Phosphorylation
IPR000164-137	IPR000164	Q76N23-29	Q76N23	Phosphorylation
IPR000164-137	IPR000164	Q9V6Q2-77	Q9V6Q2	Phosphorylation
IPR000164-148	IPR000164	P49450-27	P49450	Phosphorylation
IPR000164-152	IPR000164	P84243-32	P84243	Phosphorylation
IPR000164-157	IPR000164	P02299-37	P02299	Methylation
IPR000164-157	IPR000164	P08898-37	P08898	Methylation
IPR000164-157	IPR000164	P09988-37	P09988	Methylation
IPR000164-157	IPR000164	P10651-37	P10651	Methylation
IPR000164-157	IPR000164	P50564-36	P50564	Methylation
IPR000164-157	IPR000164	P59169-37	P59169	Methylation
IPR000164-157	IPR000164	P59226-37	P59226	Methylation
IPR000164-157	IPR000164	P61830-37	P61830	Acetylation
IPR000164-157	IPR000164	P61830-37	P61830	Methylation
IPR000164-157	IPR000164	P68431-37	P68431	Acetylation
IPR000164-157	IPR000164	P68431-37	P68431	Methylation
IPR000164-157	IPR000164	P68431-37	P68431	Ubiquitylation
IPR000164-157	IPR000164	P68433-37	P68433	Acetylation
IPR000164-157	IPR000164	P68433-37	P68433	Methylation
IPR000164-157	IPR000164	P69150-37	P69150	Acetylation
IPR000164-157	IPR000164	P69150-37	P69150	Methylation
IPR000164-157	IPR000164	P84228-37	P84228	Acetylation
IPR000164-157	IPR000164	P84228-37	P84228	Methylation
IPR000164-157	IPR000164	P84229-37	P84229	Methylation
IPR000164-157	IPR000164	P84232-37	P84232	Methylation
IPR000164-157	IPR000164	P84243-37	P84243	Acetylation
IPR000164-157	IPR000164	P84243-37	P84243	Methylation
IPR000164-157	IPR000164	P84243-37	P84243	Ubiquitylation
IPR000164-157	IPR000164	P84244-37	P84244	Acetylation
IPR000164-157	IPR000164	P84244-37	P84244	Methylation
IPR000164-157	IPR000164	P84245-37	P84245	Acetylation
IPR000164-157	IPR000164	P84249-37	P84249	Methylation
IPR000164-157	IPR000164	Q16695-37	Q16695	Acetylation
IPR000164-157	IPR000164	Q16695-37	Q16695	Ubiquitylation
IPR000164-157	IPR000164	Q42681-36	Q42681	Methylation
IPR000164-157	IPR000164	Q5E9F8-37	Q5E9F8	Methylation
IPR000164-157	IPR000164	Q6LCW8-36	Q6LCW8	Methylation
IPR000164-157	IPR000164	Q71DI3-37	Q71DI3	Acetylation
IPR000164-157	IPR000164	Q71DI3-37	Q71DI3	Methylation
IPR000164-158	IPR000164	P02299-38	P02299	Methylation
IPR000164-158	IPR000164	P50564-37	P50564	Methylation
IPR000164-158	IPR000164	P68431-38	P68431	Acetylation
IPR000164-158	IPR000164	P68431-38	P68431	Methylation
IPR000164-158	IPR000164	P84244-38	P84244	Methylation
IPR000164-158	IPR000164	P84249-38	P84249	Methylation
IPR000164-158	IPR000164	Q42681-37	Q42681	Methylation
IPR000164-158	IPR000164	Q6LCW8-37	Q6LCW8	Methylation
IPR000164-189	IPR000164	P84244-41	P84244	Methylation
IPR000164-190	IPR000164	P68431-42	P68431	Phosphorylation
IPR000164-190	IPR000164	P84243-42	P84243	Phosphorylation
IPR000164-190	IPR000164	Q71DI3-42	Q71DI3	Phosphorylation
IPR000164-194	IPR000164	P68431-46	P68431	Phosphorylation
IPR000164-194	IPR000164	P68433-46	P68433	Phosphorylation
IPR000164-194	IPR000164	P84243-46	P84243	Phosphorylation
IPR000164-194	IPR000164	P84244-46	P84244	Phosphorylation
IPR000164-211	IPR000164	P68431-55	P68431	Phosphorylation
IPR000164-211	IPR000164	P68433-55	P68433	Phosphorylation
IPR000164-211	IPR000164	P84243-55	P84243	Phosphorylation
IPR000164-213	IPR000164	P61830-57	P61830	Acetylation
IPR000164-213	IPR000164	P68431-57	P68431	Acetylation
IPR000164-213	IPR000164	P68431-57	P68431	Methylation
IPR000164-213	IPR000164	P68431-57	P68431	Ubiquitylation
IPR000164-213	IPR000164	P68433-57	P68433	Acetylation
IPR000164-213	IPR000164	P68433-57	P68433	Ubiquitylation
IPR000164-213	IPR000164	P69150-57	P69150	Acetylation
IPR000164-213	IPR000164	P69150-57	P69150	Methylation
IPR000164-213	IPR000164	P84243-57	P84243	Acetylation
IPR000164-213	IPR000164	P84243-57	P84243	Methylation
IPR000164-213	IPR000164	P84243-57	P84243	Ubiquitylation
IPR000164-213	IPR000164	Q16695-57	Q16695	Ubiquitylation
IPR000164-213	IPR000164	Q6NXT2-56	Q6NXT2	Acetylation
IPR000164-213	IPR000164	Q71DI3-57	Q71DI3	Acetylation
IPR000164-213	IPR000164	Q71DI3-57	Q71DI3	Methylation
IPR000164-214	IPR000164	P08898-58	P08898	Phosphorylation
IPR000164-214	IPR000164	P68431-58	P68431	Phosphorylation
IPR000164-214	IPR000164	P68433-58	P68433	Phosphorylation
IPR000164-214	IPR000164	P84228-58	P84228	Phosphorylation
IPR000164-214	IPR000164	P84243-58	P84243	Phosphorylation
IPR000164-214	IPR000164	Q16695-58	Q16695	Phosphorylation
IPR000164-214	IPR000164	Q6NXT2-57	Q6NXT2	Phosphorylation
IPR000164-214	IPR000164	Q71DI3-58	Q71DI3	Phosphorylation
IPR000164-215	IPR000164	P68433-59	P68433	Phosphorylation
IPR000164-215	IPR000164	P84228-59	P84228	Phosphorylation
IPR000164-221	IPR000164	P61830-65	P61830	Acetylation
IPR000164-221	IPR000164	P68431-65	P68431	Methylation
IPR000164-221	IPR000164	P68433-65	P68433	Acetylation
IPR000164-221	IPR000164	P68433-65	P68433	Methylation
IPR000164-221	IPR000164	P84243-65	P84243	Methylation
IPR000164-221	IPR000164	Q71DI3-65	Q71DI3	Methylation
IPR000164-239	IPR000164	O15819-83	O15819	Methylation
IPR000164-239	IPR000164	P02299-80	P02299	Methylation
IPR000164-239	IPR000164	P08898-80	P08898	Methylation
IPR000164-239	IPR000164	P61830-80	P61830	Methylation
IPR000164-239	IPR000164	P68431-80	P68431	Acetylation
IPR000164-239	IPR000164	P68431-80	P68431	Methylation
IPR000164-239	IPR000164	P68431-80	P68431	Ubiquitylation
IPR000164-239	IPR000164	P68433-80	P68433	Acetylation
IPR000164-239	IPR000164	P68433-80	P68433	Methylation
IPR000164-239	IPR000164	P68433-80	P68433	Ubiquitylation
IPR000164-239	IPR000164	P69150-80	P69150	Methylation
IPR000164-239	IPR000164	P84228-80	P84228	Methylation
IPR000164-239	IPR000164	P84229-80	P84229	Methylation
IPR000164-239	IPR000164	P84243-80	P84243	Acetylation
IPR000164-239	IPR000164	P84243-80	P84243	Methylation
IPR000164-239	IPR000164	P84244-80	P84244	Methylation
IPR000164-239	IPR000164	P84249-80	P84249	Methylation
IPR000164-239	IPR000164	Q16695-80	Q16695	Acetylation
IPR000164-239	IPR000164	Q16695-80	Q16695	Ubiquitylation
IPR000164-239	IPR000164	Q55BN9-80	Q55BN9	Methylation
IPR000164-239	IPR000164	Q55BP0-80	Q55BP0	Methylation
IPR000164-239	IPR000164	Q71DI3-80	Q71DI3	Acetylation
IPR000164-239	IPR000164	Q71DI3-80	Q71DI3	Methylation
IPR000164-240	IPR000164	P68431-81	P68431	Phosphorylation
IPR000164-240	IPR000164	P68433-81	P68433	Phosphorylation
IPR000164-240	IPR000164	P84243-81	P84243	Phosphorylation
IPR000164-240	IPR000164	Q16695-81	Q16695	Phosphorylation
IPR000164-240	IPR000164	Q6NXT2-80	Q6NXT2	Phosphorylation
IPR000164-240	IPR000164	Q71DI3-81	Q71DI3	Phosphorylation
IPR000164-246	IPR000164	P84243-87	P84243	Phosphorylation
IPR000164-246	IPR000164	P84245-87	P84245	Phosphorylation
IPR000164-256	IPR000164	P84245-97	P84245	Phosphorylation
IPR000164-259	IPR000164	P68431-100	P68431	Phosphorylation
IPR000164-267	IPR000164	P84243-108	P84243	Phosphorylation
IPR000164-275	IPR000164	P68431-116	P68431	Acetylation
IPR000164-278	IPR000164	Q6NXT2-118	Q6NXT2	Phosphorylation
IPR000164-282	IPR000164	P68431-123	P68431	Acetylation
IPR000164-282	IPR000164	P68431-123	P68431	Methylation
IPR000164-282	IPR000164	P68431-123	P68431	Ubiquitylation
IPR000164-282	IPR000164	P68433-123	P68433	Methylation
IPR000164-282	IPR000164	P84243-123	P84243	Methylation
IPR000164-282	IPR000164	Q16695-123	Q16695	Acetylation
IPR000164-282	IPR000164	Q16695-123	Q16695	Ubiquitylation
IPR000164-282	IPR000164	Q6NXT2-122	Q6NXT2	Acetylation
IPR000164-282	IPR000164	Q71DI3-123	Q71DI3	Methylation
IPR000164-288	IPR000164	P68431-129	P68431	Methylation
IPR000164-288	IPR000164	P68433-129	P68433	Methylation
IPR000164-289	IPR000164	P68433-130	P68433	Methylation
IPR000183-50	IPR000183	P11926-27	P11926	Ubiquitylation
IPR000183-70	IPR000183	O14977-47	O14977	Ubiquitylation
IPR000183-73	IPR000183	P11926-50	P11926	Ubiquitylation
IPR000183-92	IPR000183	P00860-69	P00860	Pyridoxal phosphate
IPR000183-92	IPR000183	P07805-67	P07805	Pyridoxal phosphate
IPR000183-92	IPR000183	P11926-69	P11926	Pyridoxal phosphate
IPR000183-198	IPR000183	O14977-175	O14977	Ubiquitylation
IPR000183-270	IPR000183	P11926-247	P11926	Ubiquitylation
IPR000183-285	IPR000183	P11926-261	P11926	Ubiquitylation
IPR000183-327	IPR000183	P00860-303	P00860	Phosphorylation
IPR000183-327	IPR000183	P09057-303	P09057	Phosphorylation
IPR000183-368	IPR000183	O14977-340	O14977	Ubiquitylation
IPR000183-386	IPR000183	P11926-360	P11926	S-nitrosylation
IPR000186-23	IPR000186	P05113-22	P05113	O-linked Glycosylation
IPR000186-48	IPR000186	P04401-46	P04401	N-linked Glycosylation
IPR000186-48	IPR000186	P05113-47	P05113	N-linked Glycosylation
IPR000202-1018	IPR000202	Q3UVX5-1014	Q3UVX5	Phosphorylation
IPR000202-1020	IPR000202	P41594-1020	P41594	Phosphorylation
IPR000202-1020	IPR000202	Q3UVX5-1016	Q3UVX5	Phosphorylation
IPR000202-1023	IPR000202	Q3UVX5-1019	Q3UVX5	Phosphorylation
IPR000202-1024	IPR000202	Q3UVX5-1020	Q3UVX5	Phosphorylation
IPR000202-1031	IPR000202	Q3UVX5-1027	Q3UVX5	Phosphorylation
IPR000202-1041	IPR000202	Q3UVX5-1037	Q3UVX5	Phosphorylation
IPR000202-1044	IPR000202	Q3UVX5-1040	Q3UVX5	Phosphorylation
IPR000202-1052	IPR000202	Q3UVX5-1048	Q3UVX5	Phosphorylation
IPR000202-1053	IPR000202	Q3UVX5-1049	Q3UVX5	Phosphorylation
IPR000202-1167	IPR000202	Q3UVX5-1158	Q3UVX5	Phosphorylation
IPR000202-1177	IPR000202	Q3UVX5-1168	Q3UVX5	Phosphorylation
IPR000202-1182	IPR000202	Q3UVX5-1173	Q3UVX5	Phosphorylation
IPR000202-1211	IPR000202	Q3UVX5-1202	Q3UVX5	Phosphorylation
IPR000215-25	IPR000215	P01015-11	P01015	Phosphorylation
IPR000215-28	IPR000215	Q8R4Z1-16	Q8R4Z1	Phosphorylation
IPR000215-29	IPR000215	P36955-20	P36955	Pyrrolidone carboxylic acid
IPR000215-33	IPR000215	P36955-24	P36955	Phosphorylation
IPR000215-35	IPR000215	P01008-35	P01008	O-linked Glycosylation
IPR000215-36	IPR000215	P01009-24	P01009	Proteolytic Cleavage
IPR000215-36	IPR000215	P05155-25	P05155	N-linked Glycosylation
IPR000215-40	IPR000215	P01008-40	P01008	Disulfide bond
IPR000215-41	IPR000215	P01008-41	P01008	O-linked Glycosylation
IPR000215-42	IPR000215	P01015-28	P01015	Phosphorylation
IPR000215-42	IPR000215	P49182-30	P49182	N-linked Glycosylation
IPR000215-45	IPR000215	P01019-40	P01019	Proteolytic Cleavage
IPR000215-46	IPR000215	P01019-41	P01019	Proteolytic Cleavage
IPR000215-46	IPR000215	Q9UK55-36	Q9UK55	N-linked Glycosylation
IPR000215-47	IPR000215	P01019-42	P01019	Proteolytic Cleavage
IPR000215-50	IPR000215	P01015-36	P01015	Phosphorylation
IPR000215-50	IPR000215	P05546-37	P05546	Phosphorylation
IPR000215-51	IPR000215	P01015-37	P01015	Phosphorylation
IPR000215-52	IPR000215	P01015-38	P01015	Phosphorylation
IPR000215-52	IPR000215	P01019-47	P01019	N-linked Glycosylation
IPR000215-52	IPR000215	P97290-41	P97290	Phosphorylation
IPR000215-53	IPR000215	P01008-53	P01008	Disulfide bond
IPR000215-58	IPR000215	P05155-47	P05155	O-linked Glycosylation
IPR000215-59	IPR000215	P05155-48	P05155	O-linked Glycosylation
IPR000215-62	IPR000215	P05546-49	P05546	N-linked Glycosylation
IPR000215-82	IPR000215	P05155-71	P05155	O-linked Glycosylation
IPR000215-92	IPR000215	P05155-81	P05155	N-linked Glycosylation
IPR000215-94	IPR000215	P05155-83	P05155	O-linked Glycosylation
IPR000215-96	IPR000215	P05546-57	P05546	Proteolytic Cleavage
IPR000215-110	IPR000215	P05155-88	P05155	O-linked Glycosylation
IPR000215-115	IPR000215	P05155-92	P05155	O-linked Glycosylation
IPR000215-117	IPR000215	P01011-33	P01011	N-linked Glycosylation
IPR000215-118	IPR000215	P01008-63	P01008	Phosphorylation
IPR000215-118	IPR000215	P05546-79	P05546	Sulfation
IPR000215-119	IPR000215	P05155-96	P05155	O-linked Glycosylation
IPR000215-122	IPR000215	P08697-39	P08697	Proteolytic Cleavage
IPR000215-123	IPR000215	P01008-68	P01008	Phosphorylation
IPR000215-124	IPR000215	P05546-85	P05546	Proteolytic Cleavage
IPR000215-124	IPR000215	P08697-41	P08697	Isopeptide bond
IPR000215-124	IPR000215	P08697-41	P08697	Transglutamination
IPR000215-124	IPR000215	P50454-32	P50454	Phosphorylation
IPR000215-124	IPR000215	Q9UK55-56	Q9UK55	Phosphorylation
IPR000215-129	IPR000215	Q9UK55-61	Q9UK55	Phosphorylation
IPR000215-131	IPR000215	P05546-92	P05546	Sulfation
IPR000215-143	IPR000215	P08697-60	P08697	Transglutamination
IPR000215-146	IPR000215	P05155-123	P05155	Disulfide bond
IPR000215-153	IPR000215	P05155-130	P05155	Disulfide bond
IPR000215-153	IPR000215	P08697-70	P08697	Disulfide bond
IPR000215-155	IPR000215	Q43492-2	Q43492	Acetylation
IPR000215-157	IPR000215	P08185-31	P08185	N-linked Glycosylation
IPR000215-159	IPR000215	P05543-36	P05543	N-linked Glycosylation
IPR000215-161	IPR000215	P50454-39	P50454	Ubiquitylation
IPR000215-162	IPR000215	P29508-1	P29508	Acetylation
IPR000215-162	IPR000215	P30740-1	P30740	Acetylation
IPR000215-162	IPR000215	P48594-1	P48594	Acetylation
IPR000215-163	IPR000215	P01012-2	P01012	Acetylation
IPR000215-163	IPR000215	P05154-39	P05154	O-linked Glycosylation
IPR000215-166	IPR000215	P17475-45	P17475	Phosphorylation
IPR000215-167	IPR000215	Q8R121-81	Q8R121	N-linked Glycosylation
IPR000215-167	IPR000215	Q96P63-6	Q96P63	Phosphorylation
IPR000215-169	IPR000215	P50454-47	P50454	Phosphorylation
IPR000215-170	IPR000215	P29508-9	P29508	Phosphorylation
IPR000215-170	IPR000215	P36952-9	P36952	Phosphorylation
IPR000215-177	IPR000215	P50454-55	P50454	Phosphorylation
IPR000215-187	IPR000215	P01009-70	P01009	N-linked Glycosylation
IPR000215-187	IPR000215	P07758-64	P07758	N-linked Glycosylation
IPR000215-187	IPR000215	Q00898-64	Q00898	N-linked Glycosylation
IPR000215-188	IPR000215	P08697-103	P08697	Disulfide bond
IPR000215-200	IPR000215	P50454-76	P50454	Phosphorylation
IPR000215-201	IPR000215	P50454-77	P50454	Phosphorylation
IPR000215-219	IPR000215	P01008-127	P01008	Disulfide bond
IPR000215-220	IPR000215	P01008-128	P01008	N-linked Glycosylation
IPR000215-220	IPR000215	P01011-93	P01011	N-linked Glycosylation
IPR000215-220	IPR000215	P08697-126	P08697	N-linked Glycosylation
IPR000215-220	IPR000215	P28800-127	P28800	N-linked Glycosylation
IPR000215-220	IPR000215	P32261-129	P32261	N-linked Glycosylation
IPR000215-220	IPR000215	P41361-129	P41361	N-linked Glycosylation
IPR000215-222	IPR000215	P36952-50	P36952	Phosphorylation
IPR000215-227	IPR000215	P50454-94	P50454	Ubiquitylation
IPR000215-231	IPR000215	P05155-198	P05155	Phosphorylation
IPR000215-231	IPR000215	P50454-98	P50454	Phosphorylation
IPR000215-233	IPR000215	P01009-107	P01009	N-linked Glycosylation
IPR000215-233	IPR000215	P01011-106	P01011	N-linked Glycosylation
IPR000215-233	IPR000215	P05543-99	P05543	N-linked Glycosylation
IPR000215-233	IPR000215	P07758-101	P07758	N-linked Glycosylation
IPR000215-233	IPR000215	P08185-96	P08185	N-linked Glycosylation
IPR000215-233	IPR000215	P22599-101	P22599	N-linked Glycosylation
IPR000215-233	IPR000215	P29622-108	P29622	N-linked Glycosylation
IPR000215-233	IPR000215	Q03734-104	Q03734	N-linked Glycosylation
IPR000215-233	IPR000215	Q06770-89	Q06770	N-linked Glycosylation
IPR000215-236	IPR000215	P36955-114	P36955	Phosphorylation
IPR000215-237	IPR000215	P05546-188	P05546	N-linked Glycosylation
IPR000215-237	IPR000215	P49182-167	P49182	N-linked Glycosylation
IPR000215-238	IPR000215	P01019-170	P01019	N-linked Glycosylation
IPR000215-241	IPR000215	O73860-69	O73860	Phosphorylation
IPR000215-241	IPR000215	P01012-69	P01012	Phosphorylation
IPR000215-247	IPR000215	Q9D7P9-75	Q9D7P9	Phosphorylation
IPR000215-274	IPR000215	P05155-205	P05155	Disulfide bond
IPR000215-285	IPR000215	P08697-143	P08697	Disulfide bond
IPR000215-292	IPR000215	P05543-116	P05543	N-linked Glycosylation
IPR000215-293	IPR000215	P01008-160	P01008	Disulfide bond
IPR000215-302	IPR000215	P01011-127	P01011	N-linked Glycosylation
IPR000215-302	IPR000215	P08697-152	P08697	Disulfide bond
IPR000215-302	IPR000215	P50454-120	P50454	N-linked Glycosylation
IPR000215-305	IPR000215	P01008-167	P01008	N-linked Glycosylation
IPR000215-305	IPR000215	P32261-168	P32261	N-linked Glycosylation
IPR000215-305	IPR000215	P41361-168	P41361	N-linked Glycosylation
IPR000215-307	IPR000215	P32261-170	P32261	Phosphorylation
IPR000215-312	IPR000215	P01008-174	P01008	Phosphorylation
IPR000215-321	IPR000215	P36952-97	P36952	Phosphorylation
IPR000215-322	IPR000215	Q60854-102	Q60854	S-nitrosylation
IPR000215-325	IPR000215	P01008-187	P01008	N-linked Glycosylation
IPR000215-325	IPR000215	P32261-188	P32261	N-linked Glycosylation
IPR000215-325	IPR000215	P41361-188	P41361	N-linked Glycosylation
IPR000215-326	IPR000215	P36952-102	P36952	Phosphorylation
IPR000215-330	IPR000215	P05155-238	P05155	N-linked Glycosylation
IPR000215-330	IPR000215	P29622-157	P29622	N-linked Glycosylation
IPR000215-330	IPR000215	P36952-106	P36952	Phosphorylation
IPR000215-330	IPR000215	P97290-243	P97290	N-linked Glycosylation
IPR000215-330	IPR000215	Q8R121-184	Q8R121	N-linked Glycosylation
IPR000215-330	IPR000215	Q9UK55-180	Q9UK55	N-linked Glycosylation
IPR000215-331	IPR000215	P36952-107	P36952	Phosphorylation
IPR000215-332	IPR000215	P36952-108	P36952	Phosphorylation
IPR000215-343	IPR000215	P36952-118	P36952	Phosphorylation
IPR000215-348	IPR000215	P05155-253	P05155	N-linked Glycosylation
IPR000215-348	IPR000215	P05543-165	P05543	N-linked Glycosylation
IPR000215-359	IPR000215	Q86WD7-177	Q86WD7	Phosphorylation
IPR000215-360	IPR000215	P36952-135	P36952	Phosphorylation
IPR000215-362	IPR000215	P30740-137	P30740	Acetylation
IPR000215-363	IPR000215	P01008-224	P01008	N-linked Glycosylation
IPR000215-363	IPR000215	P01011-186	P01011	N-linked Glycosylation
IPR000215-363	IPR000215	P07759-185	P07759	N-linked Glycosylation
IPR000215-363	IPR000215	P08185-176	P08185	N-linked Glycosylation
IPR000215-363	IPR000215	P41361-225	P41361	N-linked Glycosylation
IPR000215-363	IPR000215	Q80X76-174	Q80X76	N-linked Glycosylation
IPR000215-367	IPR000215	P05155-272	P05155	N-linked Glycosylation
IPR000215-368	IPR000215	P50454-184	P50454	Ubiquitylation
IPR000215-374	IPR000215	P01009-198	P01009	Acetylation
IPR000215-374	IPR000215	P35237-151	P35237	Phosphorylation
IPR000215-383	IPR000215	P36952-157	P36952	Phosphorylation
IPR000215-392	IPR000215	Q9JK88-184	Q9JK88	Phosphorylation
IPR000215-394	IPR000215	P50454-207	P50454	Ubiquitylation
IPR000215-403	IPR000215	P30740-177	P30740	Acetylation
IPR000215-403	IPR000215	P30740-177	P30740	Ubiquitylation
IPR000215-403	IPR000215	P35237-179	P35237	Ubiquitylation
IPR000215-404	IPR000215	P28800-249	P28800	N-linked Glycosylation
IPR000215-405	IPR000215	P50452-179	P50452	Phosphorylation
IPR000215-407	IPR000215	P36955-227	P36955	Phosphorylation
IPR000215-415	IPR000215	Q06770-217	Q06770	N-linked Glycosylation
IPR000215-416	IPR000215	P01011-235	P01011	Acetylation
IPR000215-416	IPR000215	P01019-304	P01019	N-linked Glycosylation
IPR000215-417	IPR000215	P01011-236	P01011	Acetylation
IPR000215-417	IPR000215	P29622-238	P29622	N-linked Glycosylation
IPR000215-418	IPR000215	P01011-237	P01011	Acetylation
IPR000215-420	IPR000215	P01008-279	P01008	Disulfide bond
IPR000215-423	IPR000215	P30740-196	P30740	Ubiquitylation
IPR000215-428	IPR000215	P50454-240	P50454	Phosphorylation
IPR000215-430	IPR000215	Q06770-232	Q06770	N-linked Glycosylation
IPR000215-430	IPR000215	Q8R121-278	Q8R121	N-linked Glycosylation
IPR000215-432	IPR000215	P50454-243	P50454	Phosphorylation
IPR000215-433	IPR000215	P05121-232	P05121	N-linked Glycosylation
IPR000215-435	IPR000215	O75635-217	O75635	Phosphorylation
IPR000215-437	IPR000215	P01009-256	P01009	S-nitrosylation
IPR000215-439	IPR000215	P05154-249	P05154	N-linked Glycosylation
IPR000215-439	IPR000215	P50454-250	P50454	Ubiquitylation
IPR000215-444	IPR000215	O75635-223	O75635	Phosphorylation
IPR000215-444	IPR000215	P01019-328	P01019	N-linked Glycosylation
IPR000215-444	IPR000215	P05543-253	P05543	N-linked Glycosylation
IPR000215-455	IPR000215	Q9UK55-292	Q9UK55	Phosphorylation
IPR000215-463	IPR000215	P01009-271	P01009	N-linked Glycosylation
IPR000215-463	IPR000215	P01011-271	P01011	N-linked Glycosylation
IPR000215-463	IPR000215	P05154-262	P05154	N-linked Glycosylation
IPR000215-463	IPR000215	P05155-352	P05155	N-linked Glycosylation
IPR000215-463	IPR000215	P07759-270	P07759	N-linked Glycosylation
IPR000215-463	IPR000215	P08185-260	P08185	N-linked Glycosylation
IPR000215-463	IPR000215	P08697-295	P08697	N-linked Glycosylation
IPR000215-463	IPR000215	P22599-265	P22599	N-linked Glycosylation
IPR000215-463	IPR000215	P28800-296	P28800	N-linked Glycosylation
IPR000215-463	IPR000215	Q00896-265	Q00896	N-linked Glycosylation
IPR000215-463	IPR000215	Q03734-269	Q03734	N-linked Glycosylation
IPR000215-463	IPR000215	Q8R121-299	Q8R121	N-linked Glycosylation
IPR000215-463	IPR000215	Q9UK55-295	Q9UK55	N-linked Glycosylation
IPR000215-465	IPR000215	Q9UK55-297	Q9UK55	Phosphorylation
IPR000215-478	IPR000215	P36952-240	P36952	Phosphorylation
IPR000215-480	IPR000215	P08697-309	P08697	N-linked Glycosylation
IPR000215-480	IPR000215	P28800-310	P28800	N-linked Glycosylation
IPR000215-480	IPR000215	P36955-285	P36955	N-linked Glycosylation
IPR000215-487	IPR000215	P08697-316	P08697	N-linked Glycosylation
IPR000215-487	IPR000215	P28800-317	P28800	N-linked Glycosylation
IPR000215-493	IPR000215	P01011-295	P01011	Phosphorylation
IPR000215-493	IPR000215	P35237-252	P35237	Ubiquitylation
IPR000215-502	IPR000215	P05121-288	P05121	N-linked Glycosylation
IPR000215-502	IPR000215	Q91WP6-300	Q91WP6	Phosphorylation
IPR000215-505	IPR000215	P05546-387	P05546	N-linked Glycosylation
IPR000215-520	IPR000215	P05545-313	P05545	Phosphorylation
IPR000215-520	IPR000215	P36952-277	P36952	Acetylation
IPR000215-523	IPR000215	P36952-280	P36952	Acetylation
IPR000215-525	IPR000215	P30740-282	P30740	Phosphorylation
IPR000215-526	IPR000215	P01012-293	P01012	N-linked Glycosylation
IPR000215-530	IPR000215	P30740-286	P30740	Phosphorylation
IPR000215-530	IPR000215	P50454-319	P50454	Ubiquitylation
IPR000215-533	IPR000215	P48595-307	P48595	Phosphorylation
IPR000215-533	IPR000215	Q60854-289	Q60854	Phosphorylation
IPR000215-538	IPR000215	P01009-333	P01009	Phosphorylation
IPR000215-542	IPR000215	P36952-298	P36952	Phosphorylation
IPR000215-543	IPR000215	P07093-319	P07093	Phosphorylation
IPR000215-545	IPR000215	P30740-301	P30740	Ubiquitylation
IPR000215-545	IPR000215	P50452-296	P50452	Ubiquitylation
IPR000215-545	IPR000215	P50453-297	P50453	Ubiquitylation
IPR000215-547	IPR000215	P08185-330	P08185	N-linked Glycosylation
IPR000215-549	IPR000215	P05155-428	P05155	Disulfide bond
IPR000215-549	IPR000215	Q96P15-318	Q96P15	Phosphorylation
IPR000215-551	IPR000215	Q96P15-320	Q96P15	Oxidation
IPR000215-554	IPR000215	Q96P15-321	Q96P15	Phosphorylation
IPR000215-555	IPR000215	P05154-338	P05154	N-linked Glycosylation
IPR000215-557	IPR000215	P36952-310	P36952	Phosphorylation
IPR000215-563	IPR000215	Q96P15-327	Q96P15	Phosphorylation
IPR000215-565	IPR000215	O08800-311	O08800	Phosphorylation
IPR000215-565	IPR000215	P36952-316	P36952	Phosphorylation
IPR000215-566	IPR000215	P35237-314	P35237	Ubiquitylation
IPR000215-584	IPR000215	P05121-360	P05121	Proteolytic Cleavage
IPR000215-585	IPR000215	O73860-345	O73860	Phosphorylation
IPR000215-585	IPR000215	P01009-374	P01009	Proteolytic Cleavage
IPR000215-585	IPR000215	P01012-345	P01012	Phosphorylation
IPR000215-585	IPR000215	P61939-370	P61939	Phosphorylation
IPR000215-587	IPR000215	P01009-376	P01009	Proteolytic Cleavage
IPR000215-588	IPR000215	P05121-364	P05121	Proteolytic Cleavage
IPR000215-588	IPR000215	P05546-458	P05546	Proteolytic Cleavage
IPR000215-589	IPR000215	P08697-400	P08697	Proteolytic Cleavage
IPR000215-591	IPR000215	P08185-369	P08185	N-linked Glycosylation
IPR000215-592	IPR000215	P05155-466	P05155	Proteolytic Cleavage
IPR000215-592	IPR000215	P08697-403	P08697	Proteolytic Cleavage
IPR000215-592	IPR000215	P29508-353	P29508	Proteolytic Cleavage
IPR000215-593	IPR000215	P01008-425	P01008	Proteolytic Cleavage
IPR000215-593	IPR000215	P01011-383	P01011	Proteolytic Cleavage
IPR000215-593	IPR000215	P05154-373	P05154	Proteolytic Cleavage
IPR000215-593	IPR000215	Q99574-362	Q99574	Proteolytic Cleavage
IPR000215-593	IPR000215	Q9UIV8-356	Q9UIV8	Proteolytic Cleavage
IPR000215-594	IPR000215	P01009-383	P01009	Phosphorylation
IPR000215-597	IPR000215	P01011-385	P01011	Proteolytic Cleavage
IPR000215-603	IPR000215	P50454-380	P50454	Ubiquitylation
IPR000215-609	IPR000215	P05121-379	P05121	Proteolytic Cleavage
IPR000215-613	IPR000215	P36952-356	P36952	Phosphorylation
IPR000215-622	IPR000215	P50453-366	P50453	Phosphorylation
IPR000215-626	IPR000215	Q60854-372	Q60854	S-nitrosylation
IPR000215-628	IPR000215	P01011-416	P01011	Acetylation
IPR000215-631	IPR000215	P05543-411	P05543	N-linked Glycosylation
IPR000215-633	IPR000215	P01008-462	P01008	Disulfide bond
IPR000215-633	IPR000215	P01009-416	P01009	Phosphorylation
IPR000215-633	IPR000215	P01011-421	P01011	Acetylation
IPR000215-654	IPR000215	P08697-458	P08697	Transglutamination
IPR000215-680	IPR000215	P08697-484	P08697	Sulfation
IPR000215-682	IPR000215	P08697-486	P08697	Transglutamination
IPR000217-9	IPR000217	P68366-6	P68366	Phosphorylation
IPR000217-9	IPR000217	P68369-6	P68369	Phosphorylation
IPR000217-15	IPR000217	P04350-12	P04350	S-nitrosylation
IPR000217-15	IPR000217	P07437-12	P07437	S-nitrosylation
IPR000217-15	IPR000217	P69897-12	P69897	S-nitrosylation
IPR000217-15	IPR000217	P99024-12	P99024	S-nitrosylation
IPR000217-15	IPR000217	Q7TMM9-12	Q7TMM9	S-nitrosylation
IPR000217-15	IPR000217	Q922F4-12	Q922F4	S-nitrosylation
IPR000217-15	IPR000217	Q9D6F9-12	Q9D6F9	S-nitrosylation
IPR000217-29	IPR000217	P07437-25	P07437	Phosphorylation
IPR000217-36	IPR000217	P23258-32	P23258	Phosphorylation
IPR000217-36	IPR000217	P83887-32	P83887	Phosphorylation
IPR000217-38	IPR000217	Q9BVA1-33	Q9BVA1	Phosphorylation
IPR000217-38	IPR000217	Q9UJT0-34	Q9UJT0	Ubiquitylation
IPR000217-40	IPR000217	Q9BVA1-35	Q9BVA1	Phosphorylation
IPR000217-41	IPR000217	P04350-36	P04350	Phosphorylation
IPR000217-41	IPR000217	P07437-36	P07437	Phosphorylation
IPR000217-41	IPR000217	P68371-36	P68371	Phosphorylation
IPR000217-41	IPR000217	P68372-36	P68372	Phosphorylation
IPR000217-41	IPR000217	Q13885-36	Q13885	Phosphorylation
IPR000217-41	IPR000217	Q7TMM9-36	Q7TMM9	Phosphorylation
IPR000217-41	IPR000217	Q9BUF5-36	Q9BUF5	Phosphorylation
IPR000217-41	IPR000217	Q9BVA1-36	Q9BVA1	Phosphorylation
IPR000217-41	IPR000217	Q9CWF2-36	Q9CWF2	Phosphorylation
IPR000217-41	IPR000217	Q9D6F9-36	Q9D6F9	Phosphorylation
IPR000217-50	IPR000217	P06606-45	P06606	Phosphorylation
IPR000217-52	IPR000217	P07437-40	P07437	Phosphorylation
IPR000217-52	IPR000217	P09204-40	P09204	Acetylation
IPR000217-52	IPR000217	P09205-40	P09205	Acetylation
IPR000217-52	IPR000217	P41351-40	P41351	Acetylation
IPR000217-52	IPR000217	P68366-40	P68366	Acetylation
IPR000217-52	IPR000217	P68366-40	P68366	Deacetylation
IPR000217-52	IPR000217	P68368-40	P68368	Methylation
IPR000217-52	IPR000217	P91910-40	P91910	Acetylation
IPR000217-52	IPR000217	P99024-40	P99024	Phosphorylation
IPR000217-52	IPR000217	Q13748-40	Q13748	Acetylation
IPR000217-52	IPR000217	Q24560-40	Q24560	Phosphorylation
IPR000217-52	IPR000217	Q5XIF6-40	Q5XIF6	Methylation
IPR000217-52	IPR000217	Q71U36-40	Q71U36	Acetylation
IPR000217-52	IPR000217	Q9BUF5-40	Q9BUF5	Phosphorylation
IPR000217-53	IPR000217	P05213-41	P05213	Phosphorylation
IPR000217-53	IPR000217	P05214-41	P05214	Phosphorylation
IPR000217-53	IPR000217	P68363-41	P68363	Phosphorylation
IPR000217-53	IPR000217	P68369-41	P68369	Phosphorylation
IPR000217-53	IPR000217	P68373-41	P68373	Phosphorylation
IPR000217-53	IPR000217	Q9BQE3-41	Q9BQE3	Phosphorylation
IPR000217-55	IPR000217	P06606-50	P06606	Phosphorylation
IPR000217-60	IPR000217	P05213-48	P05213	Phosphorylation
IPR000217-60	IPR000217	P05214-48	P05214	Phosphorylation
IPR000217-60	IPR000217	P68363-48	P68363	Phosphorylation
IPR000217-60	IPR000217	P68366-48	P68366	Phosphorylation
IPR000217-60	IPR000217	P68369-48	P68369	Phosphorylation
IPR000217-60	IPR000217	P68373-48	P68373	Phosphorylation
IPR000217-60	IPR000217	Q13748-48	Q13748	Phosphorylation
IPR000217-60	IPR000217	Q6PEY2-48	Q6PEY2	Phosphorylation
IPR000217-60	IPR000217	Q71U36-48	Q71U36	Phosphorylation
IPR000217-60	IPR000217	Q9BQE3-48	Q9BQE3	Phosphorylation
IPR000217-60	IPR000217	Q9JJZ2-48	Q9JJZ2	Phosphorylation
IPR000217-65	IPR000217	P23258-48	P23258	Ubiquitylation
IPR000217-66	IPR000217	P07437-48	P07437	Phosphorylation
IPR000217-66	IPR000217	P68366-50	P68366	Phosphorylation
IPR000217-66	IPR000217	Q9ERD7-48	Q9ERD7	Phosphorylation
IPR000217-67	IPR000217	P05213-51	P05213	Phosphorylation
IPR000217-67	IPR000217	P05214-51	P05214	Phosphorylation
IPR000217-67	IPR000217	P68363-51	P68363	Phosphorylation
IPR000217-67	IPR000217	P68369-51	P68369	Phosphorylation
IPR000217-67	IPR000217	P68373-51	P68373	Phosphorylation
IPR000217-67	IPR000217	Q13748-51	Q13748	Phosphorylation
IPR000217-67	IPR000217	Q6PEY2-51	Q6PEY2	Phosphorylation
IPR000217-67	IPR000217	Q71U36-51	Q71U36	Phosphorylation
IPR000217-67	IPR000217	Q9BQE3-51	Q9BQE3	Phosphorylation
IPR000217-68	IPR000217	P07437-50	P07437	Phosphorylation
IPR000217-68	IPR000217	P68371-50	P68371	Phosphorylation
IPR000217-68	IPR000217	Q9BVA1-50	Q9BVA1	Phosphorylation
IPR000217-69	IPR000217	P07437-51	P07437	Phosphorylation
IPR000217-69	IPR000217	P68371-51	P68371	Phosphorylation
IPR000217-69	IPR000217	P68372-51	P68372	Phosphorylation
IPR000217-70	IPR000217	P05213-54	P05213	Phosphorylation
IPR000217-70	IPR000217	P68363-54	P68363	Phosphorylation
IPR000217-70	IPR000217	P68366-54	P68366	S-nitrosylation
IPR000217-70	IPR000217	P68368-54	P68368	S-nitrosylation
IPR000217-78	IPR000217	P04350-55	P04350	Phosphorylation
IPR000217-78	IPR000217	P07437-55	P07437	Phosphorylation
IPR000217-78	IPR000217	P24636-55	P24636	Phosphorylation
IPR000217-78	IPR000217	P68371-55	P68371	Phosphorylation
IPR000217-78	IPR000217	P68372-55	P68372	Phosphorylation
IPR000217-78	IPR000217	P99024-55	P99024	Phosphorylation
IPR000217-78	IPR000217	Q9CWF2-55	Q9CWF2	Phosphorylation
IPR000217-78	IPR000217	Q9D6F9-55	Q9D6F9	Phosphorylation
IPR000217-79	IPR000217	Q9BUF5-56	Q9BUF5	Phosphorylation
IPR000217-81	IPR000217	P07437-58	P07437	Acetylation
IPR000217-81	IPR000217	P07437-58	P07437	Ubiquitylation
IPR000217-81	IPR000217	P68363-60	P68363	Acetylation
IPR000217-81	IPR000217	P68363-60	P68363	Ubiquitylation
IPR000217-81	IPR000217	P68370-60	P68370	Methylation
IPR000217-81	IPR000217	P68371-58	P68371	Acetylation
IPR000217-81	IPR000217	P68371-58	P68371	Ubiquitylation
IPR000217-81	IPR000217	Q13509-58	Q13509	Acetylation
IPR000217-81	IPR000217	Q13509-58	Q13509	Ubiquitylation
IPR000217-81	IPR000217	Q13748-60	Q13748	Acetylation
IPR000217-81	IPR000217	Q13748-60	Q13748	Ubiquitylation
IPR000217-81	IPR000217	Q13885-58	Q13885	Ubiquitylation
IPR000217-81	IPR000217	Q6PEY2-60	Q6PEY2	Acetylation
IPR000217-81	IPR000217	Q6PEY2-60	Q6PEY2	Ubiquitylation
IPR000217-81	IPR000217	Q71U36-60	Q71U36	Acetylation
IPR000217-81	IPR000217	Q71U36-60	Q71U36	Methylation
IPR000217-81	IPR000217	Q71U36-60	Q71U36	Ubiquitylation
IPR000217-81	IPR000217	Q9BQE3-60	Q9BQE3	Acetylation
IPR000217-81	IPR000217	Q9BQE3-60	Q9BQE3	Ubiquitylation
IPR000217-81	IPR000217	Q9BUF5-58	Q9BUF5	Ubiquitylation
IPR000217-81	IPR000217	Q9BVA1-58	Q9BVA1	Ubiquitylation
IPR000217-81	IPR000217	Q9H4B7-58	Q9H4B7	Acetylation
IPR000217-82	IPR000217	P68370-61	P68370	Methylation
IPR000217-82	IPR000217	Q71U36-61	Q71U36	Methylation
IPR000217-94	IPR000217	P68370-64	P68370	Methylation
IPR000217-94	IPR000217	Q71U36-64	Q71U36	Methylation
IPR000217-99	IPR000217	Q9BQE3-69	Q9BQE3	Proteolytic Cleavage
IPR000217-103	IPR000217	P05213-73	P05213	Phosphorylation
IPR000217-103	IPR000217	P68369-73	P68369	Phosphorylation
IPR000217-103	IPR000217	P68373-73	P68373	Phosphorylation
IPR000217-107	IPR000217	P99024-75	P99024	Phosphorylation
IPR000217-107	IPR000217	Q7TMM9-75	Q7TMM9	Phosphorylation
IPR000217-107	IPR000217	Q9CWF2-75	Q9CWF2	Phosphorylation
IPR000217-107	IPR000217	Q9ERD7-75	Q9ERD7	Phosphorylation
IPR000217-110	IPR000217	P04350-78	P04350	Phosphorylation
IPR000217-110	IPR000217	P07437-78	P07437	Phosphorylation
IPR000217-110	IPR000217	P68371-78	P68371	Phosphorylation
IPR000217-110	IPR000217	P68372-78	P68372	Phosphorylation
IPR000217-110	IPR000217	P99024-78	P99024	Phosphorylation
IPR000217-110	IPR000217	Q13885-78	Q13885	Phosphorylation
IPR000217-110	IPR000217	Q7TMM9-78	Q7TMM9	Phosphorylation
IPR000217-110	IPR000217	Q9BVA1-78	Q9BVA1	Phosphorylation
IPR000217-110	IPR000217	Q9CWF2-78	Q9CWF2	Phosphorylation
IPR000217-110	IPR000217	Q9D6F9-78	Q9D6F9	Phosphorylation
IPR000217-111	IPR000217	P23258-80	P23258	Phosphorylation
IPR000217-111	IPR000217	Q9UJT1-79	Q9UJT1	Ubiquitylation
IPR000217-113	IPR000217	P68368-83	P68368	Nitration
IPR000217-123	IPR000217	Q9UJT0-96	Q9UJT0	Ubiquitylation
IPR000217-127	IPR000217	A6NHL2-101	A6NHL2	Phosphorylation
IPR000217-129	IPR000217	P68363-96	P68363	Ubiquitylation
IPR000217-129	IPR000217	P68366-96	P68366	Ubiquitylation
IPR000217-129	IPR000217	Q13748-96	Q13748	Ubiquitylation
IPR000217-129	IPR000217	Q71U36-96	Q71U36	Ubiquitylation
IPR000217-129	IPR000217	Q9BQE3-96	Q9BQE3	Ubiquitylation
IPR000217-129	IPR000217	Q9NY65-96	Q9NY65	Ubiquitylation
IPR000217-130	IPR000217	P68371-95	P68371	Phosphorylation
IPR000217-130	IPR000217	P68372-95	P68372	Phosphorylation
IPR000217-130	IPR000217	Q13885-95	Q13885	Phosphorylation
IPR000217-138	IPR000217	P05213-103	P05213	Phosphorylation
IPR000217-138	IPR000217	P05214-103	P05214	Phosphorylation
IPR000217-138	IPR000217	P68363-103	P68363	Phosphorylation
IPR000217-138	IPR000217	P68366-103	P68366	Phosphorylation
IPR000217-138	IPR000217	P68369-103	P68369	Phosphorylation
IPR000217-138	IPR000217	P68373-103	P68373	Phosphorylation
IPR000217-138	IPR000217	Q13748-103	Q13748	Phosphorylation
IPR000217-138	IPR000217	Q71U36-103	Q71U36	Phosphorylation
IPR000217-138	IPR000217	Q9BQE3-103	Q9BQE3	Phosphorylation
IPR000217-138	IPR000217	Q9JJZ2-103	Q9JJZ2	Phosphorylation
IPR000217-138	IPR000217	Q9NY65-103	Q9NY65	Phosphorylation
IPR000217-140	IPR000217	P07437-103	P07437	Ubiquitylation
IPR000217-140	IPR000217	P68371-103	P68371	Ubiquitylation
IPR000217-140	IPR000217	Q13885-103	Q13885	Ubiquitylation
IPR000217-140	IPR000217	Q922F4-103	Q922F4	Methylation
IPR000217-140	IPR000217	Q9BVA1-103	Q9BVA1	Ubiquitylation
IPR000217-142	IPR000217	Q922F4-105	Q922F4	Methylation
IPR000217-143	IPR000217	P07437-106	P07437	Phosphorylation
IPR000217-143	IPR000217	P68371-106	P68371	Phosphorylation
IPR000217-143	IPR000217	P68372-106	P68372	Phosphorylation
IPR000217-143	IPR000217	P99024-106	P99024	Phosphorylation
IPR000217-143	IPR000217	Q13509-106	Q13509	Phosphorylation
IPR000217-143	IPR000217	Q13885-106	Q13885	Phosphorylation
IPR000217-143	IPR000217	Q7TMM9-106	Q7TMM9	Phosphorylation
IPR000217-143	IPR000217	Q922F4-106	Q922F4	Phosphorylation
IPR000217-143	IPR000217	Q9BVA1-106	Q9BVA1	Phosphorylation
IPR000217-143	IPR000217	Q9CWF2-106	Q9CWF2	Phosphorylation
IPR000217-143	IPR000217	Q9ERD7-106	Q9ERD7	Phosphorylation
IPR000217-143	IPR000217	Q9UJT0-114	Q9UJT0	Ubiquitylation
IPR000217-144	IPR000217	P05213-109	P05213	Phosphorylation
IPR000217-144	IPR000217	P05214-109	P05214	Phosphorylation
IPR000217-144	IPR000217	P07437-107	P07437	Phosphorylation
IPR000217-144	IPR000217	P68363-109	P68363	Phosphorylation
IPR000217-144	IPR000217	P68366-109	P68366	Phosphorylation
IPR000217-144	IPR000217	P68368-109	P68368	Phosphorylation
IPR000217-144	IPR000217	P68369-109	P68369	Phosphorylation
IPR000217-144	IPR000217	P68371-107	P68371	Phosphorylation
IPR000217-144	IPR000217	P68372-107	P68372	Phosphorylation
IPR000217-144	IPR000217	P68373-109	P68373	Phosphorylation
IPR000217-144	IPR000217	P99024-107	P99024	Phosphorylation
IPR000217-144	IPR000217	Q13509-107	Q13509	Phosphorylation
IPR000217-144	IPR000217	Q13748-109	Q13748	Phosphorylation
IPR000217-144	IPR000217	Q13885-107	Q13885	Phosphorylation
IPR000217-144	IPR000217	Q2KJD0-107	Q2KJD0	Phosphorylation
IPR000217-144	IPR000217	Q2T9S0-107	Q2T9S0	Phosphorylation
IPR000217-144	IPR000217	Q3MHM5-107	Q3MHM5	Phosphorylation
IPR000217-144	IPR000217	Q3ZBU7-107	Q3ZBU7	Phosphorylation
IPR000217-144	IPR000217	Q6B856-107	Q6B856	Phosphorylation
IPR000217-144	IPR000217	Q71U36-109	Q71U36	Phosphorylation
IPR000217-144	IPR000217	Q7TMM9-107	Q7TMM9	Phosphorylation
IPR000217-144	IPR000217	Q922F4-107	Q922F4	Phosphorylation
IPR000217-144	IPR000217	Q9BQE3-109	Q9BQE3	Phosphorylation
IPR000217-144	IPR000217	Q9BVA1-107	Q9BVA1	Phosphorylation
IPR000217-144	IPR000217	Q9CWF2-107	Q9CWF2	Phosphorylation
IPR000217-144	IPR000217	Q9ERD7-107	Q9ERD7	Phosphorylation
IPR000217-147	IPR000217	P68363-112	P68363	Acetylation
IPR000217-147	IPR000217	P68363-112	P68363	Ubiquitylation
IPR000217-147	IPR000217	P68366-112	P68366	Ubiquitylation
IPR000217-147	IPR000217	Q71U36-112	Q71U36	Acetylation
IPR000217-147	IPR000217	Q71U36-112	Q71U36	Ubiquitylation
IPR000217-147	IPR000217	Q9BQE3-112	Q9BQE3	Acetylation
IPR000217-147	IPR000217	Q9BQE3-112	Q9BQE3	Ubiquitylation
IPR000217-152	IPR000217	P68372-115	P68372	Phosphorylation
IPR000217-152	IPR000217	P99024-115	P99024	Phosphorylation
IPR000217-152	IPR000217	Q7TMM9-115	Q7TMM9	Phosphorylation
IPR000217-152	IPR000217	Q922F4-115	Q922F4	Phosphorylation
IPR000217-152	IPR000217	Q9CWF2-115	Q9CWF2	Phosphorylation
IPR000217-152	IPR000217	Q9ERD7-115	Q9ERD7	Phosphorylation
IPR000217-156	IPR000217	Q9UJT0-127	Q9UJT0	Ubiquitylation
IPR000217-159	IPR000217	P68363-124	P68363	Ubiquitylation
IPR000217-159	IPR000217	Q3ZCM7-122	Q3ZCM7	Ubiquitylation
IPR000217-159	IPR000217	Q71U36-124	Q71U36	Ubiquitylation
IPR000217-159	IPR000217	Q9BQE3-124	Q9BQE3	Ubiquitylation
IPR000217-163	IPR000217	P68372-126	P68372	Phosphorylation
IPR000217-163	IPR000217	P99024-126	P99024	Phosphorylation
IPR000217-163	IPR000217	Q7TMM9-126	Q7TMM9	Phosphorylation
IPR000217-163	IPR000217	Q9CWF2-126	Q9CWF2	Phosphorylation
IPR000217-163	IPR000217	Q9D6F9-126	Q9D6F9	Phosphorylation
IPR000217-164	IPR000217	P23258-129	P23258	Phosphorylation
IPR000217-166	IPR000217	P23258-131	P23258	Phosphorylation
IPR000217-166	IPR000217	P83887-131	P83887	Phosphorylation
IPR000217-166	IPR000217	Q8VCK3-131	Q8VCK3	Phosphorylation
IPR000217-186	IPR000217	Q13509-149	Q13509	Phosphorylation
IPR000217-191	IPR000217	Q3ZCM7-154	Q3ZCM7	Ubiquitylation
IPR000217-193	IPR000217	P05213-158	P05213	Phosphorylation
IPR000217-193	IPR000217	P05214-158	P05214	Phosphorylation
IPR000217-193	IPR000217	P68363-158	P68363	Phosphorylation
IPR000217-193	IPR000217	P68366-158	P68366	Phosphorylation
IPR000217-193	IPR000217	P68368-158	P68368	Phosphorylation
IPR000217-193	IPR000217	P68369-158	P68369	Phosphorylation
IPR000217-193	IPR000217	P68373-158	P68373	Phosphorylation
IPR000217-193	IPR000217	Q13748-158	Q13748	Phosphorylation
IPR000217-193	IPR000217	Q71U36-158	Q71U36	Phosphorylation
IPR000217-193	IPR000217	Q9BQE3-158	Q9BQE3	Phosphorylation
IPR000217-196	IPR000217	P68366-161	P68366	Phosphorylation
IPR000217-198	IPR000217	P68363-163	P68363	Acetylation
IPR000217-198	IPR000217	P68363-163	P68363	Ubiquitylation
IPR000217-198	IPR000217	P68366-163	P68366	Acetylation
IPR000217-198	IPR000217	P68366-163	P68366	Ubiquitylation
IPR000217-198	IPR000217	Q13748-163	Q13748	Acetylation
IPR000217-198	IPR000217	Q13748-163	Q13748	Ubiquitylation
IPR000217-198	IPR000217	Q71U36-163	Q71U36	Acetylation
IPR000217-198	IPR000217	Q71U36-163	Q71U36	Ubiquitylation
IPR000217-198	IPR000217	Q9BQE3-163	Q9BQE3	Acetylation
IPR000217-198	IPR000217	Q9BQE3-163	Q9BQE3	Ubiquitylation
IPR000217-199	IPR000217	P23258-164	P23258	Ubiquitylation
IPR000217-199	IPR000217	P68363-164	P68363	Ubiquitylation
IPR000217-199	IPR000217	P68366-164	P68366	Ubiquitylation
IPR000217-199	IPR000217	Q13748-164	Q13748	Ubiquitylation
IPR000217-199	IPR000217	Q71U36-164	Q71U36	Ubiquitylation
IPR000217-199	IPR000217	Q9BQE3-164	Q9BQE3	Ubiquitylation
IPR000217-200	IPR000217	Q13748-165	Q13748	Phosphorylation
IPR000217-200	IPR000217	Q9BQE3-165	Q9BQE3	Phosphorylation
IPR000217-200	IPR000217	Q9NY65-165	Q9NY65	Phosphorylation
IPR000217-205	IPR000217	Q9BVA1-168	Q9BVA1	Phosphorylation
IPR000217-209	IPR000217	P04350-172	P04350	Phosphorylation
IPR000217-209	IPR000217	P07437-172	P07437	Phosphorylation
IPR000217-209	IPR000217	P68371-172	P68371	Phosphorylation
IPR000217-209	IPR000217	P68372-172	P68372	Phosphorylation
IPR000217-209	IPR000217	P99024-172	P99024	Phosphorylation
IPR000217-209	IPR000217	Q13509-172	Q13509	Phosphorylation
IPR000217-209	IPR000217	Q7TMM9-172	Q7TMM9	Phosphorylation
IPR000217-209	IPR000217	Q9D6F9-172	Q9D6F9	Phosphorylation
IPR000217-209	IPR000217	Q9ERD7-172	Q9ERD7	Phosphorylation
IPR000217-228	IPR000217	P23258-193	P23258	Ubiquitylation
IPR000217-246	IPR000217	A2AQ07-208	A2AQ07	Phosphorylation
IPR000217-246	IPR000217	P04350-208	P04350	Phosphorylation
IPR000217-246	IPR000217	P05213-210	P05213	Phosphorylation
IPR000217-246	IPR000217	P05214-210	P05214	Phosphorylation
IPR000217-246	IPR000217	P07437-208	P07437	Phosphorylation
IPR000217-246	IPR000217	P68363-210	P68363	Phosphorylation
IPR000217-246	IPR000217	P68366-210	P68366	Phosphorylation
IPR000217-246	IPR000217	P68368-210	P68368	Phosphorylation
IPR000217-246	IPR000217	P68369-210	P68369	Phosphorylation
IPR000217-246	IPR000217	P68371-208	P68371	Phosphorylation
IPR000217-246	IPR000217	P68372-208	P68372	Phosphorylation
IPR000217-246	IPR000217	P68373-210	P68373	Phosphorylation
IPR000217-246	IPR000217	P99024-208	P99024	Phosphorylation
IPR000217-246	IPR000217	Q13509-208	Q13509	Phosphorylation
IPR000217-246	IPR000217	Q13748-210	Q13748	Phosphorylation
IPR000217-246	IPR000217	Q6PEY2-210	Q6PEY2	Phosphorylation
IPR000217-246	IPR000217	Q71U36-210	Q71U36	Phosphorylation
IPR000217-246	IPR000217	Q922F4-208	Q922F4	Phosphorylation
IPR000217-246	IPR000217	Q9BQE3-210	Q9BQE3	Phosphorylation
IPR000217-246	IPR000217	Q9BUF5-208	Q9BUF5	Phosphorylation
IPR000217-246	IPR000217	Q9BVA1-208	Q9BVA1	Phosphorylation
IPR000217-246	IPR000217	Q9CWF2-208	Q9CWF2	Phosphorylation
IPR000217-246	IPR000217	Q9D6F9-208	Q9D6F9	Phosphorylation
IPR000217-246	IPR000217	Q9ERD7-208	Q9ERD7	Phosphorylation
IPR000217-246	IPR000217	Q9JJZ2-210	Q9JJZ2	Phosphorylation
IPR000217-246	IPR000217	Q9NY65-210	Q9NY65	Phosphorylation
IPR000217-281	IPR000217	P04350-216	P04350	Ubiquitylation
IPR000217-281	IPR000217	P07437-216	P07437	Ubiquitylation
IPR000217-281	IPR000217	P68371-216	P68371	Ubiquitylation
IPR000217-281	IPR000217	Q13509-216	Q13509	Ubiquitylation
IPR000217-281	IPR000217	Q13885-216	Q13885	Ubiquitylation
IPR000217-281	IPR000217	Q3ZCM7-216	Q3ZCM7	Ubiquitylation
IPR000217-281	IPR000217	Q9BVA1-216	Q9BVA1	Ubiquitylation
IPR000217-283	IPR000217	Q6P9T8-218	Q6P9T8	Phosphorylation
IPR000217-284	IPR000217	P68372-219	P68372	Phosphorylation
IPR000217-284	IPR000217	P99024-219	P99024	Phosphorylation
IPR000217-284	IPR000217	Q6P9T8-219	Q6P9T8	Phosphorylation
IPR000217-284	IPR000217	Q7TMM9-219	Q7TMM9	Phosphorylation
IPR000217-284	IPR000217	Q9CWF2-219	Q9CWF2	Phosphorylation
IPR000217-284	IPR000217	Q9D6F9-219	Q9D6F9	Phosphorylation
IPR000217-286	IPR000217	P05213-223	P05213	Phosphorylation
IPR000217-286	IPR000217	P05214-223	P05214	Phosphorylation
IPR000217-286	IPR000217	P68363-223	P68363	Phosphorylation
IPR000217-286	IPR000217	P68366-223	P68366	Phosphorylation
IPR000217-286	IPR000217	P68368-223	P68368	Phosphorylation
IPR000217-286	IPR000217	P68369-223	P68369	Phosphorylation
IPR000217-286	IPR000217	P68373-223	P68373	Phosphorylation
IPR000217-286	IPR000217	Q13748-223	Q13748	Phosphorylation
IPR000217-286	IPR000217	Q6P9T8-221	Q6P9T8	Phosphorylation
IPR000217-286	IPR000217	Q6PEY2-223	Q6PEY2	Phosphorylation
IPR000217-286	IPR000217	Q71U36-223	Q71U36	Phosphorylation
IPR000217-286	IPR000217	Q9BQE3-223	Q9BQE3	Phosphorylation
IPR000217-286	IPR000217	Q9H853-162	Q9H853	Phosphorylation
IPR000217-286	IPR000217	Q9JJZ2-223	Q9JJZ2	Phosphorylation
IPR000217-286	IPR000217	Q9NY65-223	Q9NY65	Phosphorylation
IPR000217-287	IPR000217	P04350-222	P04350	Phosphorylation
IPR000217-287	IPR000217	P07437-222	P07437	Phosphorylation
IPR000217-287	IPR000217	P68363-224	P68363	Phosphorylation
IPR000217-287	IPR000217	P68366-224	P68366	Phosphorylation
IPR000217-287	IPR000217	P68371-222	P68371	Phosphorylation
IPR000217-287	IPR000217	Q13748-224	Q13748	Phosphorylation
IPR000217-287	IPR000217	Q13885-222	Q13885	Phosphorylation
IPR000217-287	IPR000217	Q6P9T8-222	Q6P9T8	Phosphorylation
IPR000217-287	IPR000217	Q6PEY2-224	Q6PEY2	Phosphorylation
IPR000217-287	IPR000217	Q71U36-224	Q71U36	Phosphorylation
IPR000217-287	IPR000217	Q9BQE3-224	Q9BQE3	Phosphorylation
IPR000217-287	IPR000217	Q9BVA1-222	Q9BVA1	Phosphorylation
IPR000217-287	IPR000217	Q9H853-163	Q9H853	Phosphorylation
IPR000217-287	IPR000217	Q9NY65-224	Q9NY65	Phosphorylation
IPR000217-288	IPR000217	P05213-225	P05213	Phosphorylation
IPR000217-288	IPR000217	P05214-225	P05214	Phosphorylation
IPR000217-288	IPR000217	P68368-225	P68368	Phosphorylation
IPR000217-288	IPR000217	P68369-225	P68369	Phosphorylation
IPR000217-288	IPR000217	P68373-225	P68373	Phosphorylation
IPR000217-288	IPR000217	Q9JJZ2-225	Q9JJZ2	Phosphorylation
IPR000217-295	IPR000217	P05213-232	P05213	Phosphorylation
IPR000217-295	IPR000217	P68363-232	P68363	Phosphorylation
IPR000217-295	IPR000217	P68366-232	P68366	Phosphorylation
IPR000217-295	IPR000217	P68368-232	P68368	Phosphorylation
IPR000217-295	IPR000217	P68373-232	P68373	Phosphorylation
IPR000217-295	IPR000217	Q9BQE3-232	Q9BQE3	Phosphorylation
IPR000217-295	IPR000217	Q9BUF5-230	Q9BUF5	Phosphorylation
IPR000217-295	IPR000217	Q9H853-171	Q9H853	Phosphorylation
IPR000217-295	IPR000217	Q9JJZ2-232	Q9JJZ2	Phosphorylation
IPR000217-295	IPR000217	Q9NY65-232	Q9NY65	Phosphorylation
IPR000217-309	IPR000217	P04350-239	P04350	S-nitrosylation
IPR000217-309	IPR000217	P07437-239	P07437	S-nitrosylation
IPR000217-309	IPR000217	P69897-239	P69897	S-nitrosylation
IPR000217-309	IPR000217	P99024-239	P99024	S-nitrosylation
IPR000217-322	IPR000217	P04350-252	P04350	Ubiquitylation
IPR000217-322	IPR000217	P07437-252	P07437	Ubiquitylation
IPR000217-322	IPR000217	P68371-252	P68371	Ubiquitylation
IPR000217-322	IPR000217	Q13509-252	Q13509	Ubiquitylation
IPR000217-322	IPR000217	Q13885-252	Q13885	Ubiquitylation
IPR000217-322	IPR000217	Q3ZCM7-252	Q3ZCM7	Ubiquitylation
IPR000217-322	IPR000217	Q9BUF5-252	Q9BUF5	Ubiquitylation
IPR000217-322	IPR000217	Q9BVA1-252	Q9BVA1	Ubiquitylation
IPR000217-322	IPR000217	Q9H4B7-252	Q9H4B7	Acetylation
IPR000217-322	IPR000217	Q9H4B7-252	Q9H4B7	Ubiquitylation
IPR000217-339	IPR000217	P68366-271	P68366	Phosphorylation
IPR000217-340	IPR000217	P05213-272	P05213	Phosphorylation
IPR000217-340	IPR000217	P68363-272	P68363	Phosphorylation
IPR000217-340	IPR000217	P68366-272	P68366	Phosphorylation
IPR000217-340	IPR000217	Q13748-272	Q13748	Phosphorylation
IPR000217-340	IPR000217	Q6PEY2-272	Q6PEY2	Phosphorylation
IPR000217-340	IPR000217	Q71U36-272	Q71U36	Phosphorylation
IPR000217-340	IPR000217	Q9BQE3-272	Q9BQE3	Phosphorylation
IPR000217-341	IPR000217	P09733-274	P09733	Phosphorylation
IPR000217-344	IPR000217	P68372-274	P68372	Phosphorylation
IPR000217-344	IPR000217	P99024-274	P99024	Phosphorylation
IPR000217-344	IPR000217	Q7TMM9-274	Q7TMM9	Phosphorylation
IPR000217-344	IPR000217	Q922F4-274	Q922F4	Phosphorylation
IPR000217-344	IPR000217	Q9CWF2-274	Q9CWF2	Phosphorylation
IPR000217-344	IPR000217	Q9D6F9-274	Q9D6F9	Phosphorylation
IPR000217-344	IPR000217	Q9ERD7-274	Q9ERD7	Phosphorylation
IPR000217-345	IPR000217	P04350-275	P04350	Phosphorylation
IPR000217-345	IPR000217	P05213-277	P05213	Phosphorylation
IPR000217-345	IPR000217	P05214-277	P05214	Phosphorylation
IPR000217-345	IPR000217	P07437-275	P07437	Phosphorylation
IPR000217-345	IPR000217	P68368-277	P68368	Phosphorylation
IPR000217-345	IPR000217	P68369-277	P68369	Phosphorylation
IPR000217-345	IPR000217	P68371-275	P68371	Phosphorylation
IPR000217-345	IPR000217	P68372-275	P68372	Phosphorylation
IPR000217-345	IPR000217	P68373-277	P68373	Phosphorylation
IPR000217-345	IPR000217	P99024-275	P99024	Phosphorylation
IPR000217-345	IPR000217	Q13885-275	Q13885	Phosphorylation
IPR000217-345	IPR000217	Q7TMM9-275	Q7TMM9	Phosphorylation
IPR000217-345	IPR000217	Q9BVA1-275	Q9BVA1	Phosphorylation
IPR000217-345	IPR000217	Q9CWF2-275	Q9CWF2	Phosphorylation
IPR000217-345	IPR000217	Q9D6F9-275	Q9D6F9	Phosphorylation
IPR000217-348	IPR000217	P02557-278	P02557	Phosphorylation
IPR000217-348	IPR000217	P04350-278	P04350	Phosphorylation
IPR000217-348	IPR000217	P07437-278	P07437	Phosphorylation
IPR000217-348	IPR000217	P68363-280	P68363	Ubiquitylation
IPR000217-348	IPR000217	P68366-280	P68366	Ubiquitylation
IPR000217-348	IPR000217	P68371-278	P68371	Phosphorylation
IPR000217-348	IPR000217	P99024-278	P99024	Phosphorylation
IPR000217-348	IPR000217	Q13748-280	Q13748	Ubiquitylation
IPR000217-348	IPR000217	Q13885-278	Q13885	Phosphorylation
IPR000217-348	IPR000217	Q3ZCM7-278	Q3ZCM7	Phosphorylation
IPR000217-348	IPR000217	Q6PEY2-280	Q6PEY2	Ubiquitylation
IPR000217-348	IPR000217	Q71U36-280	Q71U36	Ubiquitylation
IPR000217-348	IPR000217	Q9BUF5-278	Q9BUF5	Phosphorylation
IPR000217-348	IPR000217	Q9BVA1-278	Q9BVA1	Phosphorylation
IPR000217-351	IPR000217	P02557-280	P02557	Phosphorylation
IPR000217-351	IPR000217	P23258-284	P23258	Phosphorylation
IPR000217-351	IPR000217	P68363-282	P68363	Phosphorylation
IPR000217-351	IPR000217	P68366-282	P68366	Phosphorylation
IPR000217-351	IPR000217	P68373-282	P68373	Nitration
IPR000217-351	IPR000217	P83887-284	P83887	Phosphorylation
IPR000217-351	IPR000217	Q13748-282	Q13748	Phosphorylation
IPR000217-351	IPR000217	Q6PEY2-282	Q6PEY2	Phosphorylation
IPR000217-351	IPR000217	Q71U36-282	Q71U36	Phosphorylation
IPR000217-351	IPR000217	Q9BQE3-282	Q9BQE3	Phosphorylation
IPR000217-356	IPR000217	P68363-287	P68363	Phosphorylation
IPR000217-356	IPR000217	P68366-287	P68366	Phosphorylation
IPR000217-356	IPR000217	Q13748-287	Q13748	Phosphorylation
IPR000217-356	IPR000217	Q6PEY2-287	Q6PEY2	Phosphorylation
IPR000217-356	IPR000217	Q71U36-287	Q71U36	Phosphorylation
IPR000217-361	IPR000217	P04350-290	P04350	Phosphorylation
IPR000217-364	IPR000217	P05213-295	P05213	S-nitrosylation
IPR000217-364	IPR000217	P68366-295	P68366	S-nitrosylation
IPR000217-364	IPR000217	P68368-295	P68368	S-nitrosylation
IPR000217-364	IPR000217	P68369-295	P68369	S-nitrosylation
IPR000217-364	IPR000217	P68370-295	P68370	S-nitrosylation
IPR000217-364	IPR000217	Q6P9V9-295	Q6P9V9	S-nitrosylation
IPR000217-393	IPR000217	P04350-297	P04350	Ubiquitylation
IPR000217-393	IPR000217	P07437-297	P07437	Ubiquitylation
IPR000217-393	IPR000217	P23258-301	P23258	Ubiquitylation
IPR000217-393	IPR000217	P68371-297	P68371	Ubiquitylation
IPR000217-393	IPR000217	Q13509-297	Q13509	Ubiquitylation
IPR000217-393	IPR000217	Q13885-297	Q13885	Ubiquitylation
IPR000217-393	IPR000217	Q3ZCM7-297	Q3ZCM7	Ubiquitylation
IPR000217-393	IPR000217	Q9BVA1-297	Q9BVA1	Ubiquitylation
IPR000217-398	IPR000217	P68363-304	P68363	Ubiquitylation
IPR000217-398	IPR000217	P68366-304	P68366	Ubiquitylation
IPR000217-398	IPR000217	Q13748-304	Q13748	Ubiquitylation
IPR000217-398	IPR000217	Q6PEY2-304	Q6PEY2	Ubiquitylation
IPR000217-398	IPR000217	Q71U36-304	Q71U36	Ubiquitylation
IPR000217-398	IPR000217	Q9BQE3-304	Q9BQE3	Ubiquitylation
IPR000217-399	IPR000217	P04350-303	P04350	S-nitrosylation
IPR000217-399	IPR000217	P69897-303	P69897	S-nitrosylation
IPR000217-399	IPR000217	Q7TMM9-303	Q7TMM9	S-nitrosylation
IPR000217-399	IPR000217	Q9D6F9-303	Q9D6F9	S-nitrosylation
IPR000217-405	IPR000217	P68363-311	P68363	Acetylation
IPR000217-405	IPR000217	P68363-311	P68363	Ubiquitylation
IPR000217-405	IPR000217	P68366-311	P68366	Acetylation
IPR000217-405	IPR000217	P68366-311	P68366	Ubiquitylation
IPR000217-405	IPR000217	Q71U36-311	Q71U36	Acetylation
IPR000217-405	IPR000217	Q71U36-311	Q71U36	Ubiquitylation
IPR000217-405	IPR000217	Q9BQE3-311	Q9BQE3	Acetylation
IPR000217-405	IPR000217	Q9BQE3-311	Q9BQE3	Ubiquitylation
IPR000217-409	IPR000217	P68363-312	P68363	Phosphorylation
IPR000217-409	IPR000217	P68366-312	P68366	Phosphorylation
IPR000217-409	IPR000217	Q13509-310	Q13509	Phosphorylation
IPR000217-409	IPR000217	Q71U36-312	Q71U36	Phosphorylation
IPR000217-409	IPR000217	Q9BQE3-312	Q9BQE3	Phosphorylation
IPR000217-411	IPR000217	Q13509-312	Q13509	Phosphorylation
IPR000217-411	IPR000217	Q7TMM9-312	Q7TMM9	Phosphorylation
IPR000217-411	IPR000217	Q922F4-312	Q922F4	Phosphorylation
IPR000217-411	IPR000217	Q9CWF2-312	Q9CWF2	Phosphorylation
IPR000217-411	IPR000217	Q9ERD7-312	Q9ERD7	Phosphorylation
IPR000217-412	IPR000217	P05213-315	P05213	S-nitrosylation
IPR000217-412	IPR000217	P68370-315	P68370	S-nitrosylation
IPR000217-413	IPR000217	P05213-316	P05213	S-nitrosylation
IPR000217-413	IPR000217	P68370-316	P68370	S-nitrosylation
IPR000217-414	IPR000217	Q13509-315	Q13509	Phosphorylation
IPR000217-414	IPR000217	Q9ERD7-315	Q9ERD7	Phosphorylation
IPR000217-416	IPR000217	P05213-319	P05213	Phosphorylation
IPR000217-416	IPR000217	P68368-319	P68368	Phosphorylation
IPR000217-416	IPR000217	P68369-319	P68369	Phosphorylation
IPR000217-416	IPR000217	P68373-319	P68373	Phosphorylation
IPR000217-416	IPR000217	Q3UX10-326	Q3UX10	Phosphorylation
IPR000217-417	IPR000217	P07437-318	P07437	Methylation
IPR000217-422	IPR000217	P68371-322	P68371	Phosphorylation
IPR000217-422	IPR000217	Q13509-322	Q13509	Phosphorylation
IPR000217-424	IPR000217	P04350-324	P04350	Ubiquitylation
IPR000217-424	IPR000217	P07437-324	P07437	Ubiquitylation
IPR000217-424	IPR000217	P68363-326	P68363	Acetylation
IPR000217-424	IPR000217	P68363-326	P68363	Ubiquitylation
IPR000217-424	IPR000217	P68366-326	P68366	Ubiquitylation
IPR000217-424	IPR000217	P68371-324	P68371	Ubiquitylation
IPR000217-424	IPR000217	Q13748-326	Q13748	Acetylation
IPR000217-424	IPR000217	Q13748-326	Q13748	Ubiquitylation
IPR000217-424	IPR000217	Q13885-324	Q13885	Ubiquitylation
IPR000217-424	IPR000217	Q6PEY2-326	Q6PEY2	Acetylation
IPR000217-424	IPR000217	Q6PEY2-326	Q6PEY2	Ubiquitylation
IPR000217-424	IPR000217	Q71U36-326	Q71U36	Acetylation
IPR000217-424	IPR000217	Q71U36-326	Q71U36	Ubiquitylation
IPR000217-424	IPR000217	Q9BQE3-326	Q9BQE3	Acetylation
IPR000217-424	IPR000217	Q9BQE3-326	Q9BQE3	Ubiquitylation
IPR000217-424	IPR000217	Q9BVA1-324	Q9BVA1	Ubiquitylation
IPR000217-424	IPR000217	Q9H4B7-324	Q9H4B7	Acetylation
IPR000217-432	IPR000217	P04350-332	P04350	Phosphorylation
IPR000217-432	IPR000217	P05213-334	P05213	Phosphorylation
IPR000217-432	IPR000217	P05214-334	P05214	Phosphorylation
IPR000217-432	IPR000217	P68363-334	P68363	Phosphorylation
IPR000217-432	IPR000217	P68369-334	P68369	Phosphorylation
IPR000217-432	IPR000217	P68370-334	P68370	Phosphorylation
IPR000217-432	IPR000217	P68373-334	P68373	Phosphorylation
IPR000217-432	IPR000217	Q13748-334	Q13748	Phosphorylation
IPR000217-432	IPR000217	Q68FR8-334	Q68FR8	Phosphorylation
IPR000217-432	IPR000217	Q6AYZ1-334	Q6AYZ1	Phosphorylation
IPR000217-432	IPR000217	Q6P9V9-334	Q6P9V9	Phosphorylation
IPR000217-432	IPR000217	Q6PEY2-334	Q6PEY2	Phosphorylation
IPR000217-432	IPR000217	Q71U36-334	Q71U36	Phosphorylation
IPR000217-432	IPR000217	Q9BQE3-334	Q9BQE3	Phosphorylation
IPR000217-433	IPR000217	A6NHL2-342	A6NHL2	Phosphorylation
IPR000217-434	IPR000217	P68363-336	P68363	Ubiquitylation
IPR000217-434	IPR000217	P68366-336	P68366	Ubiquitylation
IPR000217-434	IPR000217	Q13748-336	Q13748	Ubiquitylation
IPR000217-434	IPR000217	Q6PEY2-336	Q6PEY2	Ubiquitylation
IPR000217-434	IPR000217	Q71U36-336	Q71U36	Ubiquitylation
IPR000217-434	IPR000217	Q9BQE3-336	Q9BQE3	Ubiquitylation
IPR000217-435	IPR000217	P04350-335	P04350	Phosphorylation
IPR000217-435	IPR000217	P68363-337	P68363	Phosphorylation
IPR000217-435	IPR000217	Q13748-337	Q13748	Phosphorylation
IPR000217-435	IPR000217	Q71U36-337	Q71U36	Phosphorylation
IPR000217-435	IPR000217	Q9BQE3-337	Q9BQE3	Phosphorylation
IPR000217-435	IPR000217	Q9D6F9-335	Q9D6F9	Phosphorylation
IPR000217-436	IPR000217	P04350-336	P04350	Ubiquitylation
IPR000217-436	IPR000217	P07437-336	P07437	Ubiquitylation
IPR000217-436	IPR000217	P68363-338	P68363	Ubiquitylation
IPR000217-436	IPR000217	P68371-336	P68371	Ubiquitylation
IPR000217-436	IPR000217	Q13748-338	Q13748	Ubiquitylation
IPR000217-436	IPR000217	Q13885-336	Q13885	Ubiquitylation
IPR000217-436	IPR000217	Q6PEY2-338	Q6PEY2	Ubiquitylation
IPR000217-436	IPR000217	Q71U36-338	Q71U36	Ubiquitylation
IPR000217-436	IPR000217	Q9BQE3-338	Q9BQE3	Ubiquitylation
IPR000217-436	IPR000217	Q9BVA1-336	Q9BVA1	Ubiquitylation
IPR000217-437	IPR000217	P23258-344	P23258	Ubiquitylation
IPR000217-437	IPR000217	P68363-339	P68363	Methylation
IPR000217-438	IPR000217	P04350-338	P04350	Phosphorylation
IPR000217-438	IPR000217	P05213-340	P05213	Phosphorylation
IPR000217-438	IPR000217	P05214-340	P05214	Phosphorylation
IPR000217-438	IPR000217	P07437-338	P07437	Phosphorylation
IPR000217-438	IPR000217	P68363-340	P68363	Phosphorylation
IPR000217-438	IPR000217	P68366-340	P68366	Phosphorylation
IPR000217-438	IPR000217	P68368-340	P68368	Phosphorylation
IPR000217-438	IPR000217	P68371-338	P68371	Phosphorylation
IPR000217-438	IPR000217	P68372-338	P68372	Phosphorylation
IPR000217-438	IPR000217	Q13509-338	Q13509	Phosphorylation
IPR000217-438	IPR000217	Q13885-338	Q13885	Phosphorylation
IPR000217-438	IPR000217	Q9BUF5-338	Q9BUF5	Phosphorylation
IPR000217-438	IPR000217	Q9BVA1-338	Q9BVA1	Phosphorylation
IPR000217-439	IPR000217	P68371-339	P68371	Phosphorylation
IPR000217-439	IPR000217	Q24560-339	Q24560	Phosphorylation
IPR000217-440	IPR000217	P04350-340	P04350	Phosphorylation
IPR000217-440	IPR000217	P07437-340	P07437	Phosphorylation
IPR000217-440	IPR000217	P68371-340	P68371	Phosphorylation
IPR000217-440	IPR000217	P68372-340	P68372	Phosphorylation
IPR000217-440	IPR000217	P99024-340	P99024	Phosphorylation
IPR000217-440	IPR000217	Q13509-340	Q13509	Phosphorylation
IPR000217-440	IPR000217	Q13885-340	Q13885	Phosphorylation
IPR000217-440	IPR000217	Q7TMM9-340	Q7TMM9	Phosphorylation
IPR000217-440	IPR000217	Q922F4-340	Q922F4	Phosphorylation
IPR000217-440	IPR000217	Q9BUF5-340	Q9BUF5	Phosphorylation
IPR000217-440	IPR000217	Q9BVA1-340	Q9BVA1	Phosphorylation
IPR000217-440	IPR000217	Q9CWF2-340	Q9CWF2	Phosphorylation
IPR000217-440	IPR000217	Q9D6F9-340	Q9D6F9	Phosphorylation
IPR000217-440	IPR000217	Q9ERD7-340	Q9ERD7	Phosphorylation
IPR000217-445	IPR000217	P05213-347	P05213	S-nitrosylation
IPR000217-445	IPR000217	P68366-347	P68366	S-nitrosylation
IPR000217-445	IPR000217	P68368-347	P68368	S-nitrosylation
IPR000217-445	IPR000217	P68369-347	P68369	S-nitrosylation
IPR000217-445	IPR000217	P68370-347	P68370	S-nitrosylation
IPR000217-445	IPR000217	P68373-347	P68373	S-nitrosylation
IPR000217-445	IPR000217	Q6P9V9-347	Q6P9V9	S-nitrosylation
IPR000217-452	IPR000217	P04350-350	P04350	Ubiquitylation
IPR000217-452	IPR000217	P07437-350	P07437	Ubiquitylation
IPR000217-452	IPR000217	P68363-352	P68363	Ubiquitylation
IPR000217-452	IPR000217	P68366-352	P68366	Ubiquitylation
IPR000217-452	IPR000217	P68371-350	P68371	Ubiquitylation
IPR000217-452	IPR000217	Q13885-350	Q13885	Ubiquitylation
IPR000217-452	IPR000217	Q9BVA1-350	Q9BVA1	Ubiquitylation
IPR000217-456	IPR000217	P04350-354	P04350	S-nitrosylation
IPR000217-456	IPR000217	P24636-354	P24636	S-nitrosylation
IPR000217-456	IPR000217	P69897-354	P69897	S-nitrosylation
IPR000217-457	IPR000217	P05213-357	P05213	Phosphorylation
IPR000217-457	IPR000217	P05214-357	P05214	Phosphorylation
IPR000217-457	IPR000217	P68363-357	P68363	Phosphorylation
IPR000217-457	IPR000217	P68366-357	P68366	Phosphorylation
IPR000217-457	IPR000217	P68368-357	P68368	Phosphorylation
IPR000217-457	IPR000217	P68369-357	P68369	Phosphorylation
IPR000217-457	IPR000217	P68373-357	P68373	Phosphorylation
IPR000217-457	IPR000217	Q13748-357	Q13748	Phosphorylation
IPR000217-457	IPR000217	Q6PEY2-357	Q6PEY2	Phosphorylation
IPR000217-457	IPR000217	Q71U36-357	Q71U36	Phosphorylation
IPR000217-457	IPR000217	Q9BQE3-357	Q9BQE3	Phosphorylation
IPR000217-457	IPR000217	Q9JJZ2-357	Q9JJZ2	Phosphorylation
IPR000217-457	IPR000217	Q9NY65-357	Q9NY65	Phosphorylation
IPR000217-459	IPR000217	P23258-364	P23258	Phosphorylation
IPR000217-459	IPR000217	P83887-364	P83887	Phosphorylation
IPR000217-470	IPR000217	P68363-370	P68363	Ubiquitylation
IPR000217-470	IPR000217	P68366-370	P68366	Acetylation
IPR000217-470	IPR000217	P68366-370	P68366	Ubiquitylation
IPR000217-470	IPR000217	Q13748-370	Q13748	Ubiquitylation
IPR000217-470	IPR000217	Q6PEY2-370	Q6PEY2	Ubiquitylation
IPR000217-470	IPR000217	Q71U36-370	Q71U36	Ubiquitylation
IPR000217-470	IPR000217	Q9BQE3-370	Q9BQE3	Ubiquitylation
IPR000217-470	IPR000217	Q9NY65-370	Q9NY65	Acetylation
IPR000217-470	IPR000217	Q9NY65-370	Q9NY65	Ubiquitylation
IPR000217-472	IPR000217	P04350-362	P04350	Ubiquitylation
IPR000217-472	IPR000217	P07437-362	P07437	Ubiquitylation
IPR000217-472	IPR000217	P68371-362	P68371	Ubiquitylation
IPR000217-472	IPR000217	Q13509-362	Q13509	Ubiquitylation
IPR000217-472	IPR000217	Q13885-362	Q13885	Ubiquitylation
IPR000217-472	IPR000217	Q9BUF5-362	Q9BUF5	Ubiquitylation
IPR000217-472	IPR000217	Q9BVA1-362	Q9BVA1	Ubiquitylation
IPR000217-476	IPR000217	P05213-376	P05213	S-nitrosylation
IPR000217-476	IPR000217	P68366-376	P68366	S-nitrosylation
IPR000217-476	IPR000217	P68368-376	P68368	S-nitrosylation
IPR000217-476	IPR000217	P68369-376	P68369	S-nitrosylation
IPR000217-476	IPR000217	P68370-376	P68370	S-nitrosylation
IPR000217-476	IPR000217	P99024-366	P99024	Phosphorylation
IPR000217-476	IPR000217	Q6P9V9-376	Q6P9V9	S-nitrosylation
IPR000217-476	IPR000217	Q9D6F9-366	Q9D6F9	Phosphorylation
IPR000217-479	IPR000217	P05213-379	P05213	Phosphorylation
IPR000217-479	IPR000217	P68366-379	P68366	Phosphorylation
IPR000217-489	IPR000217	P07437-379	P07437	Ubiquitylation
IPR000217-489	IPR000217	P68371-379	P68371	Ubiquitylation
IPR000217-489	IPR000217	Q13509-379	Q13509	Ubiquitylation
IPR000217-489	IPR000217	Q13885-379	Q13885	Ubiquitylation
IPR000217-489	IPR000217	Q9BVA1-379	Q9BVA1	Ubiquitylation
IPR000217-492	IPR000217	P04350-382	P04350	Phosphorylation
IPR000217-492	IPR000217	P07437-382	P07437	Phosphorylation
IPR000217-492	IPR000217	P68371-382	P68371	Phosphorylation
IPR000217-492	IPR000217	P99024-382	P99024	Phosphorylation
IPR000217-492	IPR000217	Q13509-382	Q13509	Phosphorylation
IPR000217-492	IPR000217	Q13885-382	Q13885	Phosphorylation
IPR000217-492	IPR000217	Q9BVA1-382	Q9BVA1	Phosphorylation
IPR000217-492	IPR000217	Q9D6F9-382	Q9D6F9	Phosphorylation
IPR000217-492	IPR000217	Q9ERD7-382	Q9ERD7	Phosphorylation
IPR000217-494	IPR000217	A6NHL2-401	A6NHL2	Acetylation
IPR000217-494	IPR000217	P68363-394	P68363	Acetylation
IPR000217-494	IPR000217	P68363-394	P68363	Methylation
IPR000217-494	IPR000217	P68363-394	P68363	Ubiquitylation
IPR000217-494	IPR000217	P68366-394	P68366	Acetylation
IPR000217-494	IPR000217	P68366-394	P68366	Ubiquitylation
IPR000217-494	IPR000217	Q13748-394	Q13748	Acetylation
IPR000217-494	IPR000217	Q13748-394	Q13748	Ubiquitylation
IPR000217-494	IPR000217	Q71U36-394	Q71U36	Acetylation
IPR000217-494	IPR000217	Q71U36-394	Q71U36	Ubiquitylation
IPR000217-494	IPR000217	Q9BQE3-394	Q9BQE3	Acetylation
IPR000217-494	IPR000217	Q9BQE3-394	Q9BQE3	Ubiquitylation
IPR000217-494	IPR000217	Q9NY65-394	Q9NY65	Acetylation
IPR000217-494	IPR000217	Q9NY65-394	Q9NY65	Ubiquitylation
IPR000217-499	IPR000217	P05213-399	P05213	Phosphorylation
IPR000217-499	IPR000217	P68363-399	P68363	Phosphorylation
IPR000217-499	IPR000217	P68366-399	P68366	Phosphorylation
IPR000217-499	IPR000217	P68369-399	P68369	Phosphorylation
IPR000217-499	IPR000217	Q13748-399	Q13748	Phosphorylation
IPR000217-499	IPR000217	Q6PEY2-399	Q6PEY2	Phosphorylation
IPR000217-499	IPR000217	Q71U36-399	Q71U36	Phosphorylation
IPR000217-499	IPR000217	Q9BQE3-399	Q9BQE3	Phosphorylation
IPR000217-499	IPR000217	Q9NY65-399	Q9NY65	Phosphorylation
IPR000217-501	IPR000217	A6NHL2-408	A6NHL2	Acetylation
IPR000217-501	IPR000217	P68363-401	P68363	Acetylation
IPR000217-501	IPR000217	P68363-401	P68363	Ubiquitylation
IPR000217-501	IPR000217	P68366-401	P68366	Acetylation
IPR000217-501	IPR000217	P68366-401	P68366	Ubiquitylation
IPR000217-501	IPR000217	Q13748-401	Q13748	Acetylation
IPR000217-501	IPR000217	Q13748-401	Q13748	Ubiquitylation
IPR000217-501	IPR000217	Q71U36-401	Q71U36	Acetylation
IPR000217-501	IPR000217	Q71U36-401	Q71U36	Ubiquitylation
IPR000217-501	IPR000217	Q9BQE3-401	Q9BQE3	Acetylation
IPR000217-501	IPR000217	Q9BQE3-401	Q9BQE3	Ubiquitylation
IPR000217-501	IPR000217	Q9NY65-401	Q9NY65	Acetylation
IPR000217-501	IPR000217	Q9NY65-401	Q9NY65	Ubiquitylation
IPR000217-510	IPR000217	P23258-410	P23258	Ubiquitylation
IPR000217-516	IPR000217	P23258-415	P23258	Ubiquitylation
IPR000217-520	IPR000217	P69897-409	P69897	Phosphorylation
IPR000217-520	IPR000217	Q13509-409	Q13509	Phosphorylation
IPR000217-531	IPR000217	P69897-420	P69897	Phosphorylation
IPR000217-531	IPR000217	Q13509-420	Q13509	Phosphorylation
IPR000217-531	IPR000217	Q9BQE3-430	Q9BQE3	Ubiquitylation
IPR000217-533	IPR000217	P68363-432	P68363	Phosphorylation
IPR000217-533	IPR000217	P68366-432	P68366	Phosphorylation
IPR000217-533	IPR000217	P68369-432	P68369	Phosphorylation
IPR000217-533	IPR000217	Q71U36-432	Q71U36	Phosphorylation
IPR000217-533	IPR000217	Q9BQE3-432	Q9BQE3	Phosphorylation
IPR000217-538	IPR000217	Q9JJZ2-437	Q9JJZ2	Phosphorylation
IPR000217-540	IPR000217	P05213-439	P05213	Phosphorylation
IPR000217-540	IPR000217	P07437-429	P07437	Phosphorylation
IPR000217-540	IPR000217	P68363-439	P68363	Phosphorylation
IPR000217-540	IPR000217	P68366-439	P68366	Phosphorylation
IPR000217-540	IPR000217	P68368-439	P68368	Phosphorylation
IPR000217-540	IPR000217	P68369-439	P68369	Phosphorylation
IPR000217-540	IPR000217	P68373-439	P68373	Phosphorylation
IPR000217-540	IPR000217	Q71U36-439	Q71U36	Phosphorylation
IPR000217-540	IPR000217	Q9BQE3-439	Q9BQE3	Phosphorylation
IPR000217-540	IPR000217	Q9JJZ2-439	Q9JJZ2	Phosphorylation
IPR000217-540	IPR000217	Q9NY65-439	Q9NY65	Phosphorylation
IPR000217-541	IPR000217	P68366-440	P68366	Phosphorylation
IPR000217-547	IPR000217	A2AQ07-435	A2AQ07	Phosphorylation
IPR000217-549	IPR000217	Q13509-437	Q13509	Phosphorylation
IPR000217-551	IPR000217	Q9H4B7-439	Q9H4B7	Phosphorylation
IPR000217-554	IPR000217	P68363-451	P68363	Phosphorylation
IPR000217-554	IPR000217	Q71U36-451	Q71U36	Phosphorylation
IPR000217-554	IPR000217	Q9BQE3-449	Q9BQE3	Phosphorylation
IPR000217-556	IPR000217	P09652-444	P09652	Phosphorylation
IPR000217-556	IPR000217	Q13509-444	Q13509	Phosphorylation
IPR000217-556	IPR000217	Q4QRB4-444	Q4QRB4	Phosphorylation
IPR000217-556	IPR000217	Q9ERD7-444	Q9ERD7	Phosphorylation
IPR000226-32	IPR000226	P15247-19	P15247	Pyrrolidone carboxylic acid
IPR000226-65	IPR000226	P15247-50	P15247	N-linked Glycosylation
IPR000226-93	IPR000226	P15247-78	P15247	N-linked Glycosylation
IPR000226-100	IPR000226	P15248-85	P15248	Phosphorylation
IPR000226-116	IPR000226	P15247-101	P15247	N-linked Glycosylation
IPR000228-28	IPR000228	Q9D7H3-28	Q9D7H3	S-nitrosylation
IPR000228-30	IPR000228	Q9Y2P8-26	Q9Y2P8	Phosphorylation
IPR000228-78	IPR000228	Q9Y2P8-74	Q9Y2P8	Phosphorylation
IPR000228-79	IPR000228	Q9Y2P8-75	Q9Y2P8	Phosphorylation
IPR000228-85	IPR000228	Q9Y2P8-81	Q9Y2P8	Phosphorylation
IPR000228-137	IPR000228	Q9Y2P8-133	Q9Y2P8	Ubiquitylation
IPR000228-145	IPR000228	Q9Y2P8-141	Q9Y2P8	Ubiquitylation
IPR000228-158	IPR000228	Q9D7H3-157	Q9D7H3	Phosphorylation
IPR000228-163	IPR000228	Q9D7H3-160	Q9D7H3	Phosphorylation
IPR000228-166	IPR000228	O00442-163	O00442	Ubiquitylation
IPR000228-187	IPR000228	O00442-184	O00442	Phosphorylation
IPR000231-6	IPR000231	P14120-6	P14120	Phosphorylation
IPR000231-9	IPR000231	P62888-9	P62888	Ubiquitylation
IPR000231-10	IPR000231	P62888-10	P62888	Phosphorylation
IPR000231-10	IPR000231	P62889-10	P62889	Phosphorylation
IPR000231-13	IPR000231	P62888-13	P62888	Phosphorylation
IPR000231-16	IPR000231	P62888-16	P62888	Phosphorylation
IPR000231-23	IPR000231	P62888-23	P62888	Ubiquitylation
IPR000231-26	IPR000231	P62888-26	P62888	Acetylation
IPR000231-26	IPR000231	P62888-26	P62888	Ubiquitylation
IPR000231-27	IPR000231	P62888-27	P62888	Phosphorylation
IPR000231-32	IPR000231	P62888-32	P62888	Ubiquitylation
IPR000231-44	IPR000231	P62888-44	P62888	Ubiquitylation
IPR000231-52	IPR000231	P62888-52	P62888	S-nitrosylation
IPR000231-52	IPR000231	P62889-52	P62889	S-nitrosylation
IPR000231-57	IPR000231	P62888-57	P62888	Ubiquitylation
IPR000231-68	IPR000231	P62888-68	P62888	Ubiquitylation
IPR000231-74	IPR000231	P62888-74	P62888	Phosphorylation
IPR000231-83	IPR000231	P62888-83	P62888	Phosphorylation
IPR000231-85	IPR000231	P62889-85	P62889	S-nitrosylation
IPR000231-92	IPR000231	P62888-92	P62888	S-nitrosylation
IPR000231-92	IPR000231	P62889-92	P62889	S-nitrosylation
IPR000231-102	IPR000231	P62888-102	P62888	Phosphorylation
IPR000239-5	IPR000239	P25098-2	P25098	Acetylation
IPR000239-6	IPR000239	P28327-5	P28327	Phosphorylation
IPR000239-9	IPR000239	P28327-8	P28327	Phosphorylation
IPR000239-14	IPR000239	P34947-10	P34947	Phosphorylation
IPR000239-16	IPR000239	P21146-13	P21146	Phosphorylation
IPR000239-16	IPR000239	P25098-13	P25098	Phosphorylation
IPR000239-16	IPR000239	Q99MK8-13	Q99MK8	Phosphorylation
IPR000239-22	IPR000239	P25098-19	P25098	Ubiquitylation
IPR000239-22	IPR000239	P28327-21	P28327	Phosphorylation
IPR000239-22	IPR000239	Q15835-21	Q15835	Phosphorylation
IPR000239-22	IPR000239	Q9WVL4-21	Q9WVL4	Phosphorylation
IPR000239-25	IPR000239	Q8WTQ7-23	Q8WTQ7	Phosphorylation
IPR000239-26	IPR000239	P25098-21	P25098	Ubiquitylation
IPR000239-34	IPR000239	P25098-29	P25098	Phosphorylation
IPR000239-34	IPR000239	P26817-29	P26817	Phosphorylation
IPR000239-35	IPR000239	P25098-30	P25098	Ubiquitylation
IPR000239-37	IPR000239	P25098-31	P25098	Ubiquitylation
IPR000239-39	IPR000239	Q1XHL7-33	Q1XHL7	Phosphorylation
IPR000239-39	IPR000239	Q8WP15-36	Q8WP15	Phosphorylation
IPR000239-39	IPR000239	Q8WTQ7-36	Q8WTQ7	Phosphorylation
IPR000239-63	IPR000239	P25098-57	P25098	Ubiquitylation
IPR000239-68	IPR000239	P25098-62	P25098	Ubiquitylation
IPR000239-79	IPR000239	Q99MK8-72	Q99MK8	S-nitrosylation
IPR000239-87	IPR000239	P97711-78	P97711	Phosphorylation
IPR000239-90	IPR000239	P97711-81	P97711	Phosphorylation
[truncated: 48,840 more rows]
