# Supplementary material for: Proteome-wide Structural Analysis of PTM Hotspots Reveals Regulatory Elements Predicted to Impact Biological Function and Disease
Source: Mol Cell Proteomics. 2016 Oct 3;15(11):3513–28. doi: 10.1074/mcp.M116.062331 (PMC5098047; doi:10.1074/mcp.M116.062331)
Supplement: Supplemental Data [file 10.1074_M116.062331_mcp.M116.062331-3.xlsx]

## Sheet: KEY
Symbol	Description
MAP	Modified Alignemnt Position
KFSC	Known Function Source Count
NLR	Nominal Logistic Regression
PC	PTM Count within the hotspot
PRC	PTM Residue Conservation (conservation of a modifiable residue for the PTMs found inside the hotspot)
PPI	Protein-Protein Interface (1 = residue is at an interface with another protein)
SASA	Solvent Accessible Surface Area for the residue in question (Mean indicates average across multiple structures).
NC	Neighbor Count
NKC	Neighboring Known Count (Number of neighbors within +/- 2 residue window that are hotspots with known function)
ND	Not Determined
AP	Alignment position from family multiple sequence alignment
NP	Native residue position within a specific UID (protein)
NN	Neural Network

## Sheet: SAPH-ire Dataset
MAP ID (Fam-AP)	SAPH-ireFamily Members	Family Structure Count	Known by PSP (1=Yes)	PTM Count	PTM Res. Con.	Mean(Effective SASA)	PPI (1=Yes)	Corrected PRC for N-term amino mod	Neighbor Count (including hotspot in question)	Neighboring Known-Fxn Hotspot Count (+/-2 residues)	NLR-PC	NLR-PRC	NLR-SASA	NLR-PPI	NLR-RD	NLR-NC	NLR-NKC	SAPH-ire NN Probability Score	Unique KFSC	Unique KFSC-Group	Hotspot Category	Hotspot Category-v2		UID from Manual Survey	PTM Type from Manual Survey	Residue from Manual Survey	Native Position from Manual Survey	Manual Survey (0=unknown;1=fxnl;2=likely;3=ND)	PubMed IDs from Manual Survey
IPR000276-1768	360	105	1	12	0.81	213.932	0	0.81	5	4	0.236168	0.0728698	0.0853957	0.0639831	0.207702	0.141241	0.957619	0.88533	4	4	1	Known						3
IPR001951-2	25	26	0	12	0.88	251.842	1	1	2	2	0.236168	0.0755391	0.0983369	0.0646941	0.217789	0.0671764	0.527681	0.879119	0	0	2	U3						3
IPR004142-2	11	8	0	4	1	178.653	0	1	2	2	0.0860669	0.0963817	0.0747601	0.0639831	0.140795	0.0671764	0.527681	0.875521	0	0	2	U3						3
IPR015535-2	8	58	0	4	0	141.71	1	1	2	3	0.0860669	0.0477392	0.0649395	0.0646941	0.065621	0.0671764	0.834007	0.875379	0	0	2	U3						3
IPR011171-2	7	3	1	4	1	198.833	0	1	2	2	0.0860669	0.0803248	0.0806855	0.0639831	0.145727	0.0671764	0.527681	0.8656	1	1	1	Known						3
IPR001094-1760	24	87	1	10	0.92	223.905	0	0.92	3	2	0.186789	0.0771045	0.0886422	0.0639831	0.199623	0.0866215	0.527681	0.860974	30	6	1	Known						3
IPR000276-1771	360	105	1	12	0.36	203.486	0	0.36	5	4	0.236168	0.0576908	0.0821112	0.0639831	0.133796	0.141241	0.957619	0.855015	9	5	1	Known						3
IPR000276-1778	360	100	1	17	0.44	215.37	0	0.44	5	4	0.393939	0.0601531	0.0858571	0.0639831	0.152215	0.141241	0.957619	0.854931	9	5	1	Known						3
IPR000798-2	34	7	0	3	0.82	225.457	0	1	3	3	0.0750742	0.0732457	0.0891574	0.0639831	0.138476	0.0866215	0.834007	0.854903	0	0	2	U3						3
IPR000276-1775	360	55	1	10	0.34	224.724	0	0.34	5	4	0.186789	0.0570902	0.0889136	0.0639831	0.130553	0.141241	0.957619	0.854617	5	5	1	Known						3
IPR000276-1776	360	55	1	15	0.38	224.724	0	0.38	5	4	0.325636	0.0582974	0.0889136	0.0639831	0.148391	0.141241	0.957619	0.851914	11	6	1	Known						3
IPR000276-1779	360	104	1	15	0.36	204.959	0	0.36	5	4	0.325636	0.0576908	0.0825673	0.0639831	0.143226	0.141241	0.957619	0.85087	5	5	1	Known						3
IPR000276-1769	360	105	1	10	0.29	208.607	0	0.29	5	4	0.186789	0.0556143	0.0837066	0.0639831	0.127172	0.141241	0.957619	0.850741	3	3	1	Known						3
IPR000276-1780	360	108	1	13	0.32	203.766	0	0.32	5	4	0.264016	0.0564955	0.0821976	0.0639831	0.136871	0.141241	0.957619	0.850005	2	2	1	Known						3
IPR000276-1773	360	67	1	13	0.32	226.313	0	0.32	5	4	0.264016	0.0564955	0.0894428	0.0639831	0.142192	0.141241	0.957619	0.849043	7	5	1	Known						3
IPR000276-1766	360	78	1	17	0.36	207.65	0	0.36	5	4	0.393939	0.0576908	0.0834063	0.0639831	0.150545	0.141241	0.957619	0.8478	5	5	1	Known						3
IPR000276-1770	360	105	1	12	0.28	203.478	0	0.28	5	4	0.236168	0.0553234	0.0821088	0.0639831	0.133795	0.141241	0.957619	0.847568	10	5	1	Known						3
IPR000276-1767	360	105	1	11	0.26	211.725	0	0.26	5	4	0.210418	0.054746	0.0846921	0.0639831	0.131895	0.141241	0.957619	0.846577	9	5	1	Known						3
IPR000276-1774	360	64	1	15	0.31	225.322	0	0.31	5	4	0.325636	0.0562003	0.0891124	0.0639831	0.148515	0.141241	0.957619	0.845137	4	4	1	Known						3
IPR000276-1777	360	62	1	14	0.29	225.829	0	0.29	5	4	0.293884	0.0556143	0.0892813	0.0639831	0.145444	0.141241	0.957619	0.844638	8	5	1	Known						3
IPR000276-1783	360	75	1	16	0.31	207.573	0	0.31	5	4	0.359074	0.0562003	0.0833824	0.0639831	0.147703	0.141241	0.957619	0.844378	5	5	1	Known						3
IPR000276-1781	360	108	1	19	0.33	201.253	0	0.33	5	4	0.466656	0.0567921	0.0814241	0.0639831	0.153713	0.141241	0.957619	0.841931	4	4	1	Known						3
IPR000276-1249	360	4	1	3	0.37	42.6575	0	0.37	5	4	0.0750742	0.0579934	0.044232	0.0639831	0.0355298	0.141241	0.957619	0.840836	2	2	1	Known						3
IPR001806-2343	269	366	1	8	0.42	203.096	1	0.42	5	4	0.145764	0.0595285	0.0819907	0.0646941	0.117625	0.141241	0.957619	0.839631	1	1	1	Known						3
IPR000276-1782	360	108	1	11	0.18	211.274	0	0.18	5	4	0.210418	0.0524927	0.0845488	0.0639831	0.105411	0.141241	0.957619	0.838343	7	5	1	Known						3
IPR000276-1772	360	105	1	21	0.33	215.41	0	0.33	5	4	0.540817	0.0567921	0.0858701	0.0639831	0.162491	0.141241	0.957619	0.837953	12	6	1	Known						3
IPR000276-1765	360	78	1	15	0.23	200.363	0	0.23	5	4	0.325636	0.0538905	0.0811516	0.0639831	0.114107	0.141241	0.957619	0.837943	9	5	1	Known						3
IPR000276-1669	360	83	1	9	0.38	173.227	0	0.38	4	3	0.165258	0.0582974	0.0732366	0.0639831	0.115866	0.111025	0.834007	0.837765	4	4	1	Known						3
IPR002117-680	12	106	1	7	0.64	217.872	1	0.64	4	3	0.128216	0.0667453	0.0866652	0.0646941	0.178056	0.111025	0.834007	0.835374	5	5	1	Known						3
IPR015812-1923	15	4	1	6	0.93	247.6	1	0.93	3	2	0.112503	0.0775005	0.0968062	0.0646941	0.176649	0.0866215	0.527681	0.830218	10	5	1	Known						3
IPR015451-289	6	6	1	6	1	235.133	0	1	2	1	0.112503	0.0803248	0.0924304	0.0639831	0.173912	0.0671764	0.19899	0.818474	23	6	1	Known						3
IPR013790-758	21	31	1	13	0.88	184.497	1	0.88	3	2	0.264016	0.0755391	0.0764337	0.0646941	0.203687	0.0866215	0.527681	0.817442	8	5	1	Known						3
IPR000781-2	3	5	0	3	1	55.342	0	1	2	2	0.0750742	0.0803248	0.0464823	0.0639831	0.0733284	0.0671764	0.527681	0.814883	0	0	2	U3						3
IPR001664-48	154	21	1	9	0.43	209.886	0	0.43	3	2	0.165258	0.0598401	0.0841095	0.0639831	0.123484	0.0866215	0.527681	0.810639	3	3	1	Known						3
IPR001723-893	116	447	1	7	0.41	215.12	1	0.41	4	3	0.128216	0.0592185	0.0857766	0.0646941	0.114761	0.111025	0.834007	0.807289	3	3	1	Known						3
IPR001806-2342	269	358	1	7	0.35	202.647	1	0.35	4	3	0.128216	0.0573898	0.0818525	0.0646941	0.112552	0.111025	0.834007	0.799653	1	1	1	Known						3
IPR001723-131	116	543	1	4	0.32	212.112	0	0.32	4	3	0.0860669	0.0564955	0.084815	0.0639831	0.0949949	0.111025	0.834007	0.793783	2	2	1	Known						3
IPR001508-1377	49	8	1	6	0.39	245.312	0	0.39	3	2	0.112503	0.0586029	0.0959897	0.0639831	0.113911	0.0866215	0.527681	0.79095	4	4	1	Known						3
IPR015535-1	8	58	0	2	1	174.924	1	1	2	2	0.0653851	0.0803248	0.0737101	0.0646941	0.112056	0.0671764	0.527681	0.790412	0	0	2	U3						3
IPR000164-25	60	21	0	7	0.97	242.533	1	0.97	5	3	0.128216	0.079103	0.0950059	0.0646941	0.183892	0.141241	0.834007	0.788976	0	0	2	U3						3
IPR017904-28	24	1	0	3	1	54.99	0	1	3	2	0.0750742	0.0803248	0.0464184	0.0639831	0.087401	0.0866215	0.527681	0.788447	0	0	2	U3						3
IPR000276-1657	360	8	1	2	0.17	70.1325	0	0.17	5	4	0.0653851	0.0522173	0.0492437	0.0639831	0.0403725	0.141241	0.957619	0.784438	1	1	1	Known						3
IPR004122-5	3	2	1	3	1	42.25	0	1	3	2	0.0750742	0.0803248	0.0441614	0.0639831	0.0389582	0.0866215	0.527681	0.783154	4	4	1	Known						3
IPR000276-1248	360	4	1	3	0.22	32.1825	0	0.22	4	3	0.0750742	0.0536082	0.0424523	0.0639831	0.0286099	0.111025	0.834007	0.782032	2	2	1	Known						3
IPR001806-2344	269	444	1	5	0.28	206.022	1	0.28	4	3	0.0984977	0.0553234	0.0828977	0.0646941	0.101346	0.111025	0.834007	0.780068	9	5	1	Known						3
IPR012234-631	7	14	0	3	0.86	50.2957	0	0.86	3	2	0.0750742	0.0747674	0.0455743	0.0639831	0.0695435	0.0866215	0.527681	0.775764	0	0	2	U3						3
IPR001723-274	116	503	1	2	0.41	218.412	1	0.41	5	4	0.0653851	0.0592185	0.0868405	0.0646941	0.0760564	0.141241	0.957619	0.775269	4	4	1	Known						3
IPR000704-15	7	18	1	3	1	239.986	0	1	3	2	0.0750742	0.0803248	0.0941122	0.0639831	0.141236	0.0866215	0.527681	0.771873	1	1	1	Known						3
IPR000286-296	25	39	1	5	0.78	223.79	0	0.78	2	1	0.0984977	0.0717526	0.0886041	0.0639831	0.162028	0.0671764	0.19899	0.770789	2	2	1	Known						3
IPR002117-681	12	106	1	9	0.45	217.842	1	0.45	3	2	0.165258	0.0604678	0.0866556	0.0646941	0.124973	0.0866215	0.527681	0.770668	6	5	1	Known						3
IPR001664-46	154	20	1	16	0.67	209.195	0	0.67	5	3	0.359074	0.0677902	0.0838917	0.0639831	0.224239	0.141241	0.834007	0.769818	4	4	1	Known						3
IPR000704-14	7	18	1	3	1	246.309	0	1	3	2	0.0750742	0.0803248	0.0963446	0.0639831	0.142398	0.0866215	0.527681	0.769797	2	2	1	Known						3
IPR000164-19	60	21	0	3	0.93	242.533	1	0.93	3	2	0.0750742	0.0775005	0.0950059	0.0646941	0.141711	0.0866215	0.527681	0.767194	0	0	2	U3						3
IPR002698-2	4	4	0	1	0	76.0825	0	1	2	3	0.0568696	0.0477392	0.0503979	0.0639831	0.0313736	0.0671764	0.834007	0.766025	0	0	2	U3						3
IPR000276-1746	360	56	1	4	0.14	226.304	0	0.14	4	3	0.0860669	0.0513991	0.0894395	0.0639831	0.0769749	0.111025	0.834007	0.763852	4	4	1	Known						3
IPR001723-273	116	476	1	3	0.39	218.481	0	0.39	4	3	0.0750742	0.0586029	0.0868631	0.0639831	0.0872032	0.111025	0.834007	0.763131	1	1	1	Known						3
IPR002117-758	12	115	1	9	1	218.999	1	1	2	1	0.165258	0.0803248	0.0870315	0.0646941	0.192251	0.0671764	0.19899	0.760307	9	5	1	Known						3
IPR014375-516	10	5	1	5	1	29.95	0	1	4	2	0.0984977	0.0803248	0.042082	0.0639831	0.0413144	0.111025	0.527681	0.759743	1	1	1	Known						3
IPR000276-1310	360	79	0	3	0.2	131.597	0	0.2	4	3	0.0750742	0.0530477	0.0624678	0.0639831	0.0573225	0.111025	0.834007	0.758275	0	0	2	U3						3
IPR000043-151	14	6	1	4	1	219.333	0	1	2	1	0.0860669	0.0803248	0.0871404	0.0639831	0.150267	0.0671764	0.19899	0.758253	2	2	1	Known						3
IPR001359-698	11	18	0	4	1	243.194	0	1	2	1	0.0860669	0.0803248	0.0952391	0.0639831	0.15517	0.0671764	0.19899	0.757749	0	0	2	U3						3
IPR000276-1786	360	91	0	6	0.16	229.307	0	0.16	3	2	0.112503	0.0519432	0.0904469	0.0639831	0.0886251	0.0866215	0.527681	0.755472	0	0	2	U3						3
IPR000704-16	7	18	1	3	0.86	238.862	0	0.86	3	2	0.0750742	0.0747674	0.0937203	0.0639831	0.141028	0.0866215	0.527681	0.754697	1	1	1	Known						3
IPR030080-2	3	11	0	2	1	225.764	0	1	2	2	0.0653851	0.0803248	0.0892595	0.0639831	0.121715	0.0671764	0.527681	0.753409	0	0	2	U3						3
IPR002337-2	62	573	0	17	0.11	103.22	1	1	2	2	0.393939	0.0505932	0.0559941	0.0646941	0.130393	0.0671764	0.527681	0.752012	0	0	2	U3						3
IPR000276-1270	360	4	1	2	0.35	50.695	0	0.35	4	3	0.0653851	0.0573898	0.0456455	0.0639831	0.0435996	0.111025	0.834007	0.750286	1	1	1	Known						3
IPR002117-678	12	106	1	6	0.36	217.803	1	0.36	3	2	0.112503	0.0576908	0.0866429	0.0646941	0.109581	0.0866215	0.527681	0.750277	5	5	1	Known						3
IPR000276-1739	360	56	1	2	0.28	226.304	0	0.28	5	4	0.0653851	0.0553234	0.0894395	0.0639831	0.0769749	0.141241	0.957619	0.750075	5	5	1	Known						3
IPR000276-1670	360	82	1	10	0.36	167.967	1	0.36	3	2	0.186789	0.0576908	0.071787	0.0646941	0.118898	0.0866215	0.527681	0.749575	8	5	1	Known						3
IPR001508-1383	49	31	1	4	0.41	225.494	0	0.41	3	2	0.0860669	0.0592185	0.0891696	0.0639831	0.0969911	0.0866215	0.527681	0.747537	13	6	1	Known						3
IPR000558-71	64	7	0	26	0.77	150.714	1	0.77	3	2	0.712315	0.0713837	0.0672163	0.0646941	0.234468	0.0866215	0.527681	0.744966	0	0	2	U3						3
IPR005703-101	17	1	0	5	0.71	159.54	0	0.71	2	1	0.0984977	0.069207	0.0695197	0.0639831	0.145863	0.0671764	0.19899	0.744294	0	0	2	U3						3
IPR001723-894	116	463	1	8	0.29	215.619	1	0.29	3	2	0.145764	0.0556143	0.0859372	0.0646941	0.119924	0.0866215	0.527681	0.743939	8	5	1	Known						3
IPR008631-712	11	24	0	3	0.73	224.054	0	0.73	3	2	0.0750742	0.0699257	0.0886917	0.0639831	0.138206	0.0866215	0.527681	0.741373	0	0	2	U3						3
IPR000276-1250	360	4	1	2	0.26	42.3875	0	0.26	4	3	0.0653851	0.054746	0.0441852	0.0639831	0.0205941	0.111025	0.834007	0.738759	1	1	1	Known						3
IPR000276-1677	360	66	1	10	0.28	191.864	1	0.28	3	2	0.186789	0.0553234	0.0785922	0.0646941	0.124107	0.0866215	0.527681	0.738492	1	1	1	Known						3
IPR028489-2	4	8	0	3	0	205.675	0	1	2	2	0.0750742	0.0477392	0.0827898	0.0639831	0.0675566	0.0671764	0.527681	0.738034	0	0	2	U3						3
IPR000286-295	25	39	1	5	0.56	223.79	0	0.56	2	1	0.0984977	0.0640315	0.0886041	0.0639831	0.162028	0.0671764	0.19899	0.737015	2	2	1	Known						3
IPR000043-154	14	6	1	4	1	219.333	0	1	4	2	0.0860669	0.0803248	0.0871404	0.0639831	0.150267	0.111025	0.527681	0.735154	1	1	1	Known						3
IPR004468-622	8	4	0	4	0.83	215.75	0	0.83	2	1	0.0860669	0.0736235	0.0859794	0.0639831	0.1495	0.0671764	0.19899	0.734979	0	0	2	U3						3
IPR005819-542	36	2	1	10	0.83	277.95	0	0.83	1	0	0.186789	0.0736235	0.108239	0.0639831	0.212615	0.0518487	0.0523478	0.734515	1	1	1	Known						3
IPR006773-2	6	1	0	3	0.67	218.6	0	1	3	2	0.0750742	0.0677902	0.0869017	0.0639831	0.137133	0.0866215	0.527681	0.734035	0	0	2	U3						3
IPR001019-618	43	88	1	11	0.79	225.864	1	0.79	2	1	0.210418	0.0721232	0.089293	0.0646941	0.205407	0.0671764	0.19899	0.732872	0	2	1	Known						3
IPR000276-1784	360	75	1	15	0.43	208.75	0	0.43	5	3	0.325636	0.0598401	0.0837516	0.0639831	0.145004	0.141241	0.834007	0.729373	3	3	1	Known						3
IPR001067-554	12	12	0	3	0.62	216.333	0	0.62	3	2	0.0750742	0.066057	0.0861674	0.0639831	0.136683	0.0866215	0.527681	0.726716	0	0	2	U3						3
IPR000286-1482	25	46	1	5	0.5	179.209	0	0.5	2	1	0.0984977	0.0620641	0.074918	0.0639831	0.150439	0.0671764	0.19899	0.72105	3	3	1	Known						3
IPR000276-1656	360	9	1	2	0.22	76.9756	0	0.22	4	3	0.0653851	0.0536082	0.0505733	0.0639831	0.0417182	0.111025	0.834007	0.720381	1	1	1	Known						3
IPR001019-619	43	88	1	13	0.74	227.106	1	0.74	2	1	0.264016	0.0702876	0.0897076	0.0646941	0.216006	0.0671764	0.19899	0.717242	0	1	1	Known						3
IPR014375-518	10	3	1	8	1	89.6667	0	1	2	1	0.145764	0.0803248	0.0531297	0.0639831	0.141075	0.0671764	0.19899	0.715933	2	2	1	Known						3
IPR001664-117	154	18	0	6	0.34	239.178	0	0.34	5	3	0.112503	0.0570902	0.0938302	0.0639831	0.112978	0.141241	0.834007	0.714385	0	0	2	U3						3
IPR028325-970	52	44	0	3	0.51	199.132	0	0.51	3	2	0.0750742	0.062388	0.0807763	0.0639831	0.133133	0.0866215	0.527681	0.714055	0	0	2	U3						3
IPR013790-760	21	31	1	13	0.88	204.374	1	0.88	2	1	0.264016	0.0755391	0.0823857	0.0646941	0.209846	0.0671764	0.19899	0.712183	8	5	1	Known						3
IPR002117-679	12	106	1	2	0.45	218.147	1	0.45	4	3	0.0653851	0.0604678	0.0867544	0.0646941	0.076024	0.111025	0.834007	0.711021	2	2	1	Known						3
IPR012233-581	7	10	1	6	1	259.47	0	1	1	0	0.112503	0.0803248	0.101143	0.0639831	0.179164	0.0518487	0.0523478	0.709527	4	4	1	Known						3
IPR000276-1247	360	4	1	3	0.36	28.725	0	0.36	3	2	0.0750742	0.0576908	0.0418801	0.0639831	0.0384426	0.0866215	0.527681	0.708688	2	2	1	Known						3
IPR000276-1393	360	101	1	2	0.14	69.8668	0	0.14	4	3	0.0653851	0.0513991	0.0491927	0.0639831	0.0381291	0.111025	0.834007	0.708474	2	2	1	Known						3
IPR001664-47	154	20	1	12	0.51	209.195	0	0.51	4	2	0.236168	0.062388	0.0838917	0.0639831	0.206409	0.111025	0.527681	0.705548	2	2	1	Known						3
IPR000276-1536	360	97	0	6	0.26	83.9485	1	0.26	3	2	0.112503	0.054746	0.0519631	0.0646941	0.079811	0.0866215	0.527681	0.705159	0	0	2	U3						3
IPR000276-1764	360	82	1	9	0.22	196.664	0	0.22	5	3	0.165258	0.0536082	0.0800285	0.0639831	0.0961022	0.141241	0.834007	0.704507	4	4	1	Known						3
IPR019139-2	5	4	0	2	0.4	204.925	0	1	2	2	0.0653851	0.0589099	0.0825567	0.0639831	0.0744243	0.0671764	0.527681	0.702034	0	0	2	U3						3
IPR018422-1255	25	1	1	4	0.64	183.2	0	0.64	2	1	0.0860669	0.0667453	0.0760594	0.0639831	0.142028	0.0671764	0.19899	0.701943	3	3	1	Known						3
IPR007062-211	6	4	1	4	0.67	270.55	0	0.67	2	1	0.0860669	0.0677902	0.105347	0.0639831	0.160372	0.0671764	0.19899	0.699674	1	1	1	Known						3
IPR007062-212	6	4	1	4	0.67	270.55	0	0.67	2	1	0.0860669	0.0677902	0.105347	0.0639831	0.160372	0.0671764	0.19899	0.699674	1	1	1	Known						3
IPR001664-120	154	18	0	9	0.44	225.331	0	0.44	4	2	0.165258	0.0601531	0.0891155	0.0639831	0.126298	0.111025	0.527681	0.69588	0	0	2	U3						3
IPR000286-1484	25	36	1	5	0.33	211.667	0	0.33	2	1	0.0984977	0.0567921	0.0846735	0.0639831	0.102254	0.0671764	0.19899	0.694444	4	4	1	Known						3
IPR016313-719	13	42	0	5	1	210.035	0	1	3	1	0.0984977	0.0803248	0.0841567	0.0639831	0.158892	0.0866215	0.19899	0.694082	0	0	2	U3						3
IPR015631-634	18	15	1	6	1	245.413	0	1	1	0	0.112503	0.0803248	0.0960255	0.0639831	0.176181	0.0518487	0.0523478	0.693623	4	4	1	Known						3
IPR000276-1785	360	75	1	16	0.51	209.721	0	0.51	4	2	0.359074	0.062388	0.0840574	0.0639831	0.224404	0.111025	0.527681	0.693437	4	4	1	Known						3
IPR012234-351	7	21	0	2	1	208.683	0	1	3	2	0.0653851	0.0803248	0.0837307	0.0639831	0.118231	0.0866215	0.527681	0.691497	0	0	2	U3						3
IPR001757-1334	115	81	0	10	0.92	83.5552	0	0.92	2	1	0.186789	0.0771045	0.0518838	0.0639831	0.14572	0.0671764	0.19899	0.691443	0	0	2	U3						3
IPR000276-1655	360	10	1	3	0.22	77.047	0	0.22	3	2	0.0750742	0.0536082	0.0505874	0.0639831	0.045306	0.0866215	0.527681	0.690766	1	1	1	Known						3
IPR011778-530	20	33	0	7	0.75	233.252	0	0.75	3	1	0.128216	0.0706512	0.0917856	0.0639831	0.181747	0.0866215	0.19899	0.688225	0	0	2	U3						3
IPR028559-2	4	23	0	2	1	224.203	0	1	3	2	0.0653851	0.0803248	0.0887411	0.0639831	0.121431	0.0866215	0.527681	0.682772	0	0	2	U3						3
IPR000276-1314	360	91	1	2	0.13	119.773	1	0.13	4	3	0.0653851	0.0511291	0.0596896	0.0646941	0.0487006	0.111025	0.834007	0.682382	1	1	1	Known						3
IPR009146-255	9	9	0	3	1	219.544	0	1	2	1	0.0750742	0.0803248	0.0872093	0.0639831	0.137322	0.0671764	0.19899	0.68142	0	0	2	U3						3
IPR030080-24	3	11	1	3	1	225.764	0	1	2	1	0.0750742	0.0803248	0.0892595	0.0639831	0.138537	0.0671764	0.19899	0.68038	1	1	1	Known						3
IPR015451-291	6	6	1	3	1	235.133	0	1	2	1	0.0750742	0.0803248	0.0924304	0.0639831	0.140332	0.0671764	0.19899	0.678327	4	4	1	Known						3
IPR000276-1668	360	84	1	5	0.15	137.11	0	0.15	5	3	0.0984977	0.0516705	0.0638041	0.0639831	0.069501	0.141241	0.834007	0.677805	2	2	1	Known						3
IPR001359-460	11	20	0	6	0.91	240.395	0	0.91	1	0	0.112503	0.0767104	0.0942552	0.0639831	0.175078	0.0518487	0.0523478	0.676576	0	0	3	U1						3
IPR027218-11	6	12	0	7	1	221.525	0	1	1	0	0.128216	0.0803248	0.0878575	0.0639831	0.178953	0.0518487	0.0523478	0.675981	0	0	3	U1						3
IPR016251-1123	9	28	1	11	1	75.8525	0	1	2	1	0.210418	0.0803248	0.0503528	0.0639831	0.147063	0.0671764	0.19899	0.675184	10	5	1	Known						3
IPR012234-297	7	18	1	2	1	237.689	0	1	3	2	0.0653851	0.0803248	0.0933127	0.0639831	0.123751	0.0866215	0.527681	0.674716	1	1	1	Known						3
IPR012234-298	7	18	1	2	1	237.689	0	1	3	2	0.0653851	0.0803248	0.0933127	0.0639831	0.123751	0.0866215	0.527681	0.674716	1	1	1	Known						3
IPR029586-349	2	1	1	3	1	248.7	0	1	2	1	0.0750742	0.0803248	0.097201	0.0639831	0.142833	0.0671764	0.19899	0.674422	7	5	1	Known						3
IPR009146-262	9	9	0	7	1	219.544	0	1	1	0	0.128216	0.0803248	0.0872093	0.0639831	0.178469	0.0518487	0.0523478	0.672625	0	0	5	U4						3
IPR013790-757	21	31	1	6	0.88	159.153	1	0.88	2	1	0.112503	0.0755391	0.0694171	0.0646941	0.154282	0.0671764	0.19899	0.670851	5	5	1	Known						3
IPR016313-713	13	11	0	3	0.92	197.582	0	0.92	2	1	0.0750742	0.0771045	0.0803059	0.0639831	0.132804	0.0671764	0.19899	0.670526	0	0	2	U3						3
IPR000276-1659	360	7	1	4	0.2	112.6	0	0.2	5	3	0.0860669	0.0530477	0.0580609	0.0639831	0.0606341	0.141241	0.834007	0.670032	2	2	1	Known						3
IPR015505-2	14	2	1	2	0.27	228.85	0	0.27	2	2	0.0653851	0.055034	0.090293	0.0639831	0.0772676	0.0671764	0.527681	0.669237	1	1	1	Known						3
IPR001978-157	23	4	1	5	0.26	289.975	0	0.26	2	1	0.0984977	0.054746	0.113088	0.0639831	0.113355	0.0671764	0.19899	0.668981	13	6	1	Known						3
IPR018422-1449	25	1	1	4	0.45	183.2	0	0.45	2	1	0.0860669	0.0604678	0.0760594	0.0639831	0.0905195	0.0671764	0.19899	0.667338	3	3	1	Known						3
IPR001580-620	16	1	0	4	0.5	269.1	0	0.5	2	1	0.0860669	0.0620641	0.104788	0.0639831	0.160095	0.0671764	0.19899	0.665388	0	0	2	U3						3
IPR000276-1311	360	82	1	5	0.3	133.486	1	0.3	5	3	0.0984977	0.0559066	0.0629228	0.0646941	0.0877346	0.141241	0.834007	0.66453	4	4	1	Known						3
IPR016243-1070	12	17	1	6	1	224.753	0	1	1	0	0.112503	0.0803248	0.0889234	0.0639831	0.171542	0.0518487	0.0523478	0.664378	8	5	1	Known						3
IPR001723-892	116	425	1	2	0.22	216.201	1	0.22	4	3	0.0653851	0.0536082	0.0861247	0.0646941	0.0597871	0.111025	0.834007	0.664154	1	1	1	Known						3
IPR001664-1540	154	11	0	8	0.59	244.418	0	0.59	3	1	0.145764	0.0650369	0.0956721	0.0639831	0.191796	0.0866215	0.19899	0.663732	0	0	2	U3						3
IPR015484-193	9	3	1	6	1	223.933	0	1	1	0	0.112503	0.0803248	0.0886516	0.0639831	0.171341	0.0518487	0.0523478	0.663075	3	3	1	Known						3
IPR028325-1332	52	13	0	4	0.42	189.385	0	0.42	2	1	0.0860669	0.0595285	0.0778597	0.0639831	0.091526	0.0671764	0.19899	0.661824	0	0	2	U3						3
IPR001723-397	116	300	0	3	0.28	214.023	0	0.28	3	2	0.0750742	0.0553234	0.0854248	0.0639831	0.0866017	0.0866215	0.527681	0.66162	0	0	2	U3						3
IPR016352-48	20	6	0	17	0.95	241.7	0	0.95	1	0	0.393939	0.078298	0.0947127	0.0639831	0.237609	0.0518487	0.0523478	0.661043	0	0	5	U4						3
IPR002117-710	12	105	1	9	1	219.165	1	1	3	1	0.165258	0.0803248	0.0870855	0.0646941	0.192294	0.0866215	0.19899	0.65954	8	5	1	Known						3
IPR000276-1313	360	85	1	1	0.39	111.276	1	0.39	4	3	0.0568696	0.0586029	0.0577649	0.0646941	0.0474714	0.111025	0.834007	0.659112	1	1	1	Known						3
IPR001664-45	154	20	0	4	0.26	209.195	0	0.26	5	3	0.0860669	0.054746	0.0838917	0.0639831	0.094604	0.141241	0.834007	0.658277	0	0	2	U3						3
IPR016251-1124	9	30	1	11	1	66.7657	0	1	2	1	0.210418	0.0803248	0.0486017	0.0639831	0.139444	0.0671764	0.19899	0.656821	7	5	1	Known						3
IPR001664-277	154	20	0	10	0.66	232.145	0	0.66	1	0	0.186789	0.0674402	0.0914084	0.0639831	0.201749	0.0518487	0.0523478	0.656742	0	0	5	U4						3
IPR008384-2	4	18	0	2	0	169.636	0	1	2	2	0.0653851	0.0477392	0.072244	0.0639831	0.0549767	0.0671764	0.527681	0.656711	0	0	2	U3						3
IPR000164-20	60	21	1	9	0.91	242.533	1	0.91	3	1	0.165258	0.0767104	0.0950059	0.0646941	0.198139	0.0866215	0.19899	0.656395	5	5	1	Known						3
IPR000286-276	25	39	1	7	0.78	223.79	0	0.78	1	0	0.128216	0.0717526	0.0886041	0.0639831	0.179501	0.0518487	0.0523478	0.65487	15	6	1	Known						3
IPR000043-153	14	6	1	1	1	219.333	0	1	4	3	0.0568696	0.0803248	0.0871404	0.0639831	0.096104	0.111025	0.834007	0.654332	1	1	1	Known						3
IPR012152-280	5	33	0	3	1	128.894	0	1	2	1	0.0750742	0.0803248	0.0618222	0.0639831	0.114643	0.0671764	0.19899	0.652795	0	0	2	U3						3
IPR000832-6669	74	4	0	1	0.21	201.9	0	0.21	5	4	0.0568696	0.0533272	0.0816226	0.0639831	0.0458776	0.141241	0.957619	0.651238	0	0	2	U3						3
IPR000920-424	15	4	1	5	0.8	269.825	0	0.8	1	0	0.0984977	0.0724956	0.105067	0.0639831	0.171568	0.0518487	0.0523478	0.648656	2	2	1	Known						3
IPR015767-255	9	2	1	3	0.83	235.5	0	0.83	2	1	0.0750742	0.0736235	0.0925566	0.0639831	0.140402	0.0671764	0.19899	0.64819	1	1	1	Known						3
IPR000276-817	360	98	1	8	0.52	74.5222	0	0.52	2	1	0.145764	0.0627135	0.0500928	0.0639831	0.122906	0.0671764	0.19899	0.648015	2	2	1	Known						3
IPR022812-166	35	3	0	11	1	208.233	0	1	1	0	0.210418	0.0803248	0.0835894	0.0639831	0.200972	0.0518487	0.0523478	0.647309	0	0	3	U1						3
IPR001723-529	116	528	1	4	0.35	212.137	0	0.35	2	1	0.0860669	0.0573898	0.0848231	0.0639831	0.0950377	0.0671764	0.19899	0.646017	7	5	1	Known						3
IPR027648-404	83	456	0	6	0.97	215.393	0	0.97	1	0	0.112503	0.079103	0.0858644	0.0639831	0.169335	0.0518487	0.0523478	0.645766	0	0	4	U1						3
IPR001978-2	23	12	0	13	0.64	237.208	0	1	1	0	0.264016	0.0667453	0.0931462	0.0639831	0.219055	0.0518487	0.0523478	0.644145	0	0	5	U4						3
IPR000308-155	43	90	0	7	0.98	51.6657	0	0.98	2	1	0.128216	0.0795084	0.0458191	0.0639831	0.105525	0.0671764	0.19899	0.642547	0	0	2	U3						3
IPR000043-157	14	6	1	4	1	219.333	0	1	3	1	0.0860669	0.0803248	0.0871404	0.0639831	0.150267	0.0866215	0.19899	0.640647	1	1	1	Known						3
IPR001404-366	34	285	1	10	0.67	220.615	0	0.67	1	0	0.186789	0.0677902	0.0875592	0.0639831	0.198757	0.0518487	0.0523478	0.639188	1	1	1	Known						3
IPR001770-72	20	22	1	15	1	219.1	0	1	1	0	0.325636	0.0803248	0.0870644	0.0639831	0.22308	0.0518487	0.0523478	0.638785	0	1	1	Known						3
IPR000584-539	13	14	1	4	1	241.007	0	1	3	1	0.0860669	0.0803248	0.0944696	0.0639831	0.154738	0.0866215	0.19899	0.635963	1	1	1	Known						3
IPR000164-23	60	21	0	3	0.91	242.533	1	0.91	4	2	0.0750742	0.0767104	0.0950059	0.0646941	0.141711	0.111025	0.527681	0.634484	0	0	2	U3						3
IPR026052-5	6	1	1	5	1	228.7	0	1	1	0	0.0984977	0.0803248	0.0902425	0.0639831	0.1631	0.0518487	0.0523478	0.633663	4	4	1	Known						3
IPR002117-58	12	9	1	4	0.58	199.298	1	0.58	2	1	0.0860669	0.0647002	0.0808268	0.0646941	0.145832	0.0671764	0.19899	0.63343	11	6	1	Known						3
IPR001978-339	23	12	1	7	0.96	133.223	1	0.96	2	1	0.128216	0.0786996	0.0628593	0.0646941	0.153152	0.0671764	0.19899	0.63249	2	2	1	Known						3
IPR028572-71	3	9	0	6	1	206.078	0	1	1	0	0.112503	0.0803248	0.0829152	0.0639831	0.167068	0.0518487	0.0523478	0.632184	0	0	0	ND						3
IPR028572-68	3	9	0	6	1	206.078	0	1	1	0	0.112503	0.0803248	0.0829152	0.0639831	0.167068	0.0518487	0.0523478	0.632184	0	0	0	ND						3
IPR028572-104	3	9	0	6	1	206.078	0	1	1	0	0.112503	0.0803248	0.0829152	0.0639831	0.167068	0.0518487	0.0523478	0.632184	0	0	0	ND						3
IPR016253-416	15	13	0	2	0.33	42.2454	0	0.33	3	2	0.0653851	0.0567921	0.0441606	0.0639831	0.0319474	0.0866215	0.527681	0.632168	0	0	2	U3						3
IPR004122-4	3	2	1	2	1	59.26	0	1	4	2	0.0653851	0.0803248	0.0471991	0.0639831	0.0781938	0.111025	0.527681	0.631992	2	2	1	Known						3
IPR001884-66	15	6	0	8	0.93	196.957	0	0.93	1	0	0.145764	0.0775005	0.0801169	0.0639831	0.177787	0.0518487	0.0523478	0.628829	0	0	3	U1						3
IPR016673-1	3	14	0	1	1	195.693	0	1	2	2	0.0568696	0.0803248	0.0797361	0.0639831	0.0925295	0.0671764	0.527681	0.628621	0	0	2	U3						3
IPR000276-1312	360	82	1	3	0.21	115.655	0	0.21	5	3	0.0750742	0.0533272	0.0587495	0.0639831	0.054144	0.141241	0.834007	0.627568	2	2	1	Known						3
IPR001464-174	41	7	0	1	0.3	134.391	1	0.3	4	3	0.0568696	0.0559066	0.0631419	0.0646941	0.0507009	0.111025	0.834007	0.627236	0	0	2	U3						3
IPR028433-36	7	27	0	5	1	223.915	0	1	1	0	0.0984977	0.0803248	0.0886455	0.0639831	0.162054	0.0518487	0.0523478	0.626502	0	0	0	ND						3
IPR028435-598	14	1	0	6	0.57	238.8	0	0.57	1	0	0.112503	0.064365	0.0936987	0.0639831	0.174725	0.0518487	0.0523478	0.625001	0	0	5	U4						3
IPR004539-318	18	8	0	6	1	200.765	0	1	1	0	0.112503	0.0803248	0.0812747	0.0639831	0.165735	0.0518487	0.0523478	0.622168	0	0	0	ND						3
IPR003091-1227	59	10	0	2	0.52	219.857	1	0.52	3	2	0.0653851	0.0627135	0.0873113	0.0646941	0.120679	0.0866215	0.527681	0.621268	0	0	2	U3						3
IPR001723-128	116	495	0	3	0.34	210.612	0	0.34	5	3	0.0750742	0.0570902	0.0843389	0.0639831	0.0860738	0.141241	0.834007	0.620945	0	0	2	U3						3
IPR027648-400	83	728	0	8	0.62	211.95	0	0.62	1	0	0.145764	0.066057	0.0847634	0.0639831	0.183819	0.0518487	0.0523478	0.620819	0	0	5	U4						3
IPR001273-61	15	9	1	7	0.67	209.5	0	0.67	1	0	0.128216	0.0677902	0.0839878	0.0639831	0.175958	0.0518487	0.0523478	0.616733	12	6	1	Known						3
IPR016243-899	12	15	0	3	1	97.8327	0	1	2	1	0.0750742	0.0803248	0.0548385	0.0639831	0.10517	0.0671764	0.19899	0.616095	0	0	2	U3						3
IPR009168-166	8	10	1	3	0.62	196.719	0	0.62	2	1	0.0750742	0.066057	0.0800452	0.0639831	0.132615	0.0671764	0.19899	0.615342	1	1	1	Known						3
IPR005124-2	6	3	0	1	1	215.733	0	1	2	2	0.0568696	0.0803248	0.085974	0.0639831	0.0955777	0.0671764	0.527681	0.613878	0	0	2	U3						3
IPR011778-511	20	13	0	6	0.53	234.102	0	0.53	1	0	0.112503	0.0630406	0.0920766	0.0639831	0.173675	0.0518487	0.0523478	0.612826	0	0	5	U4						3
IPR002117-60	12	8	1	4	0.42	216.688	1	0.42	2	1	0.0860669	0.0595285	0.0862818	0.0646941	0.0957172	0.0671764	0.19899	0.612562	20	6	1	Known						3
IPR003197-2	5	51	0	1	1	217.5	0	1	2	2	0.0568696	0.0803248	0.0865446	0.0639831	0.078308	0.0671764	0.527681	0.612511	0	0	2	U3						3
IPR001806-2341	269	316	1	3	0.09	199.856	1	0.09	3	2	0.0750742	0.0500625	0.0809968	0.0646941	0.0668983	0.0866215	0.527681	0.612452	1	1	1	Known						3
IPR000040-289	6	15	1	1	1	60.8807	0	1	3	2	0.0568696	0.0803248	0.0474987	0.0639831	0.0583309	0.0866215	0.527681	0.61218	2	2	1	Known						3
IPR005703-104	17	1	1	1	1	65.93	0	1	3	2	0.0568696	0.0803248	0.0484436	0.0639831	0.0640183	0.0866215	0.527681	0.611851	1	1	1	Known						3
IPR001359-10	11	15	1	9	1	235.044	0	1	2	0	0.165258	0.0803248	0.0923997	0.0639831	0.19623	0.0671764	0.0523478	0.611293	3	3	1	Known						3
IPR001806-1871	269	661	0	4	0.1	96.6664	1	0.1	5	3	0.0860669	0.0503272	0.0545913	0.0646941	0.0575239	0.141241	0.834007	0.611257	0	0	2	U3						3
IPR001720-634	10	25	1	6	0.67	217.08	0	0.67	1	0	0.112503	0.0677902	0.0864087	0.0639831	0.169739	0.0518487	0.0523478	0.610937	2	2	1	Known						3
IPR002698-1	4	4	0	1	1	219.99	0	1	2	2	0.0568696	0.0803248	0.0873547	0.0639831	0.0962002	0.0671764	0.527681	0.610566	0	0	2	U3						3
IPR001164-1266	63	8	0	7	0.43	228.45	0	0.43	1	0	0.128216	0.0598401	0.0901585	0.0639831	0.11702	0.0518487	0.0523478	0.610427	0	0	0	ND						3
IPR001085-2	12	15	0	1	1	220.187	0	1	2	2	0.0568696	0.0803248	0.087419	0.0639831	0.0962292	0.0671764	0.527681	0.610412	0	0	2	U3						3
IPR002041-2	8	5	0	1	1	222.1	0	1	2	2	0.0568696	0.0803248	0.0880465	0.0639831	0.0965074	0.0671764	0.527681	0.608902	0	0	2	U3						3
IPR000751-408	12	19	1	3	0.6	208.805	0	0.6	2	1	0.0750742	0.0653753	0.0837691	0.0639831	0.135153	0.0671764	0.19899	0.608753	5	5	1	Known						3
IPR004468-611	8	1	0	5	0.88	46.59	0	0.88	2	1	0.0984977	0.0755391	0.0449183	0.0639831	0.0482277	0.0671764	0.19899	0.608396	0	0	2	U3						3
IPR000217-53	72	110	0	6	0.5	149.97	0	0.5	3	1	0.112503	0.0620641	0.0670254	0.0639831	0.151005	0.0866215	0.19899	0.607781	0	0	2	U3						3
IPR020777-741	10	9	1	7	1	33.7011	0	1	2	1	0.128216	0.0803248	0.042706	0.0639831	0.0694337	0.0671764	0.19899	0.607133	8	5	1	Known						3
IPR000276-1676	360	78	1	10	0.25	180.503	1	0.25	2	1	0.186789	0.0544594	0.0752864	0.0646941	0.0970125	0.0671764	0.19899	0.606631	8	5	1	Known						3
IPR009146-282	9	9	0	5	0.89	219.544	0	0.89	1	0	0.0984977	0.0759277	0.0872093	0.0639831	0.161076	0.0518487	0.0523478	0.606323	0	0	0	ND						3
IPR001978-158	23	4	1	4	0.28	289.975	0	0.28	2	1	0.0860669	0.0553234	0.113088	0.0639831	0.105382	0.0671764	0.19899	0.606116	13	6	1	Known						3
IPR006800-94	3	3	1	1	1	25.5467	0	1	3	2	0.0568696	0.0803248	0.0413606	0.0639831	0.0220065	0.0866215	0.527681	0.605457	1	1	1	Known						3
IPR012198-1	16	5	0	1	1	226.44	0	1	2	2	0.0568696	0.0803248	0.0894851	0.0639831	0.0971281	0.0671764	0.527681	0.605436	0	0	2	U3						3
IPR000832-6670	74	4	1	4	0.38	201.9	0	0.38	4	2	0.0860669	0.0582974	0.0816226	0.0639831	0.0934913	0.111025	0.527681	0.604853	3	3	1	Known						3
IPR005417-784	7	1	0	5	1	210.2	0	1	1	0	0.0984977	0.0803248	0.0842088	0.0639831	0.158917	0.0518487	0.0523478	0.604028	0	0	0	ND						3
IPR006800-92	3	3	1	1	1	21.0467	0	1	3	2	0.0568696	0.0803248	0.0406356	0.0639831	0.020524	0.0866215	0.527681	0.603318	1	1	1	Known						3
IPR000164-137	60	21	1	19	0.86	242.533	1	0.86	3	1	0.466656	0.0747674	0.0950059	0.0646941	0.245318	0.0866215	0.19899	0.603045	5	5	1	Known						3
IPR002755-1	3	6	0	1	1	231.333	0	1	2	2	0.0568696	0.0803248	0.0911324	0.0639831	0.0978175	0.0671764	0.527681	0.601458	0	0	2	U3						3
IPR000164-27	60	21	1	21	0.91	242.533	1	0.91	3	1	0.540817	0.0767104	0.0950059	0.0646941	0.252181	0.0866215	0.19899	0.600903	22	6	1	Known						3
IPR013284-563	8	45	0	3	0.57	216.227	0	0.57	2	1	0.0750742	0.064365	0.086133	0.0639831	0.136658	0.0671764	0.19899	0.600087	0	0	2	U3						3
IPR001094-1762	24	109	1	3	0.58	224.423	0	0.58	2	1	0.0750742	0.0647002	0.0888139	0.0639831	0.138278	0.0671764	0.19899	0.599632	3	3	1	Known						3
IPR000832-6679	74	9	0	3	0.27	220.033	0	0.27	5	3	0.0750742	0.055034	0.0873689	0.0639831	0.0874077	0.141241	0.834007	0.599298	0	0	2	U3						3
IPR000276-1762	360	81	0	8	0.22	199.968	1	0.22	4	2	0.145764	0.0536082	0.0810312	0.0646941	0.0931995	0.111025	0.527681	0.598989	0	0	2	U3						3
IPR000981-137	15	9	0	6	1	188.533	0	1	1	0	0.112503	0.0803248	0.0776096	0.0639831	0.162571	0.0518487	0.0523478	0.598008	0	0	0	ND						3
IPR001806-2345	269	432	1	7	0.23	207.482	1	0.23	4	2	0.128216	0.0538905	0.0833539	0.0646941	0.0902444	0.111025	0.527681	0.597992	1	1	1	Known						3
IPR000040-392	6	15	1	4	1	262.593	0	1	1	0	0.0860669	0.0803248	0.102313	0.0639831	0.1589	0.0518487	0.0523478	0.597799	4	4	1	Known						3
IPR001863-682	14	13	0	6	0.43	234.89	0	0.43	1	0	0.112503	0.0598401	0.0923468	0.0639831	0.112315	0.0518487	0.0523478	0.596657	0	0	0	ND						3
IPR000276-1660	360	7	0	1	0.12	73.8829	0	0.12	4	3	0.0568696	0.0508605	0.0499682	0.0639831	0.032181	0.111025	0.834007	0.596311	0	0	2	U3						3
IPR001508-1486	49	25	1	4	0.15	232.296	0	0.15	2	1	0.0860669	0.0516705	0.0914597	0.0639831	0.07766	0.0671764	0.19899	0.595232	1	1	1	Known						3
IPR013924-1	2	10	0	1	1	239.74	0	1	2	2	0.0568696	0.0803248	0.0940263	0.0639831	0.0989822	0.0671764	0.527681	0.594459	0	0	2	U3						3
IPR002117-343	12	114	0	1	1	57.1142	1	1	3	2	0.0568696	0.0803248	0.0468052	0.0646941	0.0609343	0.0866215	0.527681	0.593285	0	0	2	U3						3
IPR001404-430	34	345	1	7	0.41	217.945	0	0.41	1	0	0.128216	0.0592185	0.0866888	0.0639831	0.11521	0.0518487	0.0523478	0.592368	1	1	1	Known						3
IPR000276-1658	360	7	1	2	0.21	25.4386	0	0.21	5	3	0.0653851	0.0533272	0.041343	0.0639831	0.0133672	0.141241	0.834007	0.592302	1	1	1	Known						3
IPR001799-364	13	4	1	5	1	203.2	0	1	1	0	0.0984977	0.0803248	0.0820229	0.0639831	0.157268	0.0518487	0.0523478	0.591556	1	1	1	Known						3
IPR000276-1738	360	56	1	3	0.25	226.304	0	0.25	5	3	0.0750742	0.0544594	0.0894395	0.0639831	0.0882355	0.141241	0.834007	0.591345	4	4	1	Known						3
IPR005819-199	36	2	0	13	0.64	207.995	0	0.64	1	0	0.264016	0.0667453	0.0835146	0.0639831	0.210915	0.0518487	0.0523478	0.590727	0	0	5	U4						3
IPR022812-1287	35	17	1	4	0.79	223.129	0	0.79	3	1	0.0860669	0.0721232	0.0883858	0.0639831	0.15107	0.0866215	0.19899	0.590631	1	1	1	Known						3
IPR001723-275	116	487	1	3	0.3	217.719	1	0.3	5	3	0.0750742	0.0559066	0.0866157	0.0646941	0.0871005	0.141241	0.834007	0.590566	1	1	1	Known						3
IPR001508-1380	49	18	0	2	0.34	165.939	0	0.34	3	2	0.0653851	0.0570902	0.0712352	0.0639831	0.0688903	0.0866215	0.527681	0.589843	0	0	2	U3						3
IPR028858-391	4	1	1	4	1	251.9	0	1	1	0	0.0860669	0.0803248	0.0983579	0.0639831	0.156875	0.0518487	0.0523478	0.588682	1	1	1	Known						3
IPR028858-400	4	1	1	4	1	251.9	0	1	1	0	0.0860669	0.0803248	0.0983579	0.0639831	0.156875	0.0518487	0.0523478	0.588682	12	6	1	Known						3
IPR004539-450	18	2	0	5	1	200.885	0	1	1	0	0.0984977	0.0803248	0.0813114	0.0639831	0.156719	0.0518487	0.0523478	0.587302	0	0	0	ND						3
IPR001019-1205	43	95	1	4	0.3	93.6025	0	0.3	2	1	0.0860669	0.0559066	0.0539469	0.0639831	0.0720868	0.0671764	0.19899	0.587128	1	1	1	Known						3
IPR000276-1316	360	95	1	4	0.4	121.778	1	0.4	4	2	0.0860669	0.0589099	0.0601523	0.0646941	0.0789124	0.111025	0.527681	0.587114	2	2	1	Known						3
IPR003703-2	3	3	0	1	1	248.333	0	1	2	2	0.0568696	0.0803248	0.0970693	0.0639831	0.100143	0.0671764	0.527681	0.587099	0	0	2	U3						3
IPR006219-2	2	50	0	1	1	249.296	0	1	2	2	0.0568696	0.0803248	0.0974156	0.0639831	0.100266	0.0671764	0.527681	0.586262	0	0	2	U3						3
IPR001799-378	13	15	0	5	1	200.24	0	1	1	0	0.0984977	0.0803248	0.0811142	0.0639831	0.15656	0.0518487	0.0523478	0.586106	0	0	0	ND						3
IPR028325-294	52	44	1	1	0.85	19.6061	0	0.85	3	2	0.0568696	0.0743843	0.0404061	0.0639831	0.0200211	0.0866215	0.527681	0.585976	1	1	1	Known						3
IPR000584-538	13	14	0	2	0.54	241.007	0	0.54	3	2	0.0653851	0.0633693	0.0944696	0.0639831	0.124302	0.0866215	0.527681	0.584503	0	0	2	U3						3
IPR001192-1628	40	53	0	8	0.52	199.583	0	0.52	1	0	0.145764	0.0627135	0.0809136	0.0639831	0.180531	0.0518487	0.0523478	0.584433	0	0	5	U4						3
IPR000040-291	6	15	1	1	1	48.3	1	1	3	2	0.0568696	0.0803248	0.0452199	0.0646941	0.0575084	0.0866215	0.527681	0.583724	2	2	1	Known						3
IPR000558-37	64	8	0	28	0.87	278.538	0	0.87	3	1	0.769211	0.0751524	0.108472	0.0646941	0.282791	0.0866215	0.19899	0.582812	0	0	2	U3						3
IPR001664-111	154	18	0	8	0.56	239.178	0	0.56	5	2	0.145764	0.0640315	0.0938302	0.0639831	0.190565	0.141241	0.527681	0.582772	0	0	2	U3						3
IPR001580-653	16	1	0	4	0.88	269.1	0	0.88	1	0	0.0860669	0.0755391	0.104788	0.0639831	0.160095	0.0518487	0.0523478	0.581688	0	0	0	ND						3
IPR015812-1922	15	4	1	3	0.57	247.6	1	0.57	2	1	0.0750742	0.064365	0.0968062	0.0646941	0.142631	0.0671764	0.19899	0.580901	5	5	1	Known						3
IPR027084-702	2	1	0	1	1	141.64	0	1	3	2	0.0568696	0.0803248	0.064922	0.0639831	0.0830382	0.0866215	0.527681	0.580257	0	0	2	U3						3
IPR001508-1908	49	4	1	4	1	243.425	0	1	1	0	0.0860669	0.0803248	0.0953206	0.0639831	0.155218	0.0518487	0.0523478	0.580085	4	4	1	Known						3
IPR012234-324	7	21	1	6	1	237.548	0	1	2	0	0.112503	0.0803248	0.0932637	0.0639831	0.174449	0.0671764	0.0523478	0.579902	13	6	1	Known						3
IPR028325-982	52	43	1	3	0.46	198.621	0	0.46	2	1	0.0750742	0.0607839	0.080621	0.0639831	0.0844582	0.0671764	0.19899	0.579697	2	2	1	Known						3
IPR017428-1	2	27	0	1	1	257.211	0	1	2	2	0.0568696	0.0803248	0.100305	0.0639831	0.101305	0.0671764	0.527681	0.57929	0	0	2	U3						3
IPR005819-176	36	2	0	8	0.83	178.275	0	0.83	1	0	0.145764	0.0736235	0.0746532	0.0639831	0.174483	0.0518487	0.0523478	0.579103	0	0	5	U4						3
IPR017597-325	10	15	0	8	1	107.031	1	1	2	1	0.145764	0.0803248	0.0568253	0.0646941	0.149132	0.0671764	0.19899	0.57759	0	0	2	U3						3
IPR001359-721	11	20	0	4	1	240.395	0	1	1	0	0.0860669	0.0803248	0.0942552	0.0639831	0.154614	0.0518487	0.0523478	0.576714	0	0	0	ND						3
IPR011778-523	20	33	1	10	0.81	233.252	0	0.81	2	0	0.186789	0.0728698	0.0917856	0.0639831	0.20203	0.0671764	0.0523478	0.576425	2	2	1	Known						3
IPR026791-1624	23	3	0	8	0.47	198.933	0	0.47	1	0	0.145764	0.0611016	0.0807159	0.0639831	0.116842	0.0518487	0.0523478	0.576205	0	0	0	ND						3
IPR004122-3	3	2	1	2	1	186.805	0	1	4	2	0.0653851	0.0803248	0.0771041	0.0639831	0.114478	0.111025	0.527681	0.57511	2	2	1	Known						3
IPR005855-284	8	14	0	4	0.75	243.871	0	0.75	3	1	0.0860669	0.0706512	0.0954784	0.0639831	0.155304	0.0866215	0.19899	0.574699	0	0	2	U3						3
IPR003091-309	59	44	1	1	0.76	19.6061	0	0.76	3	2	0.0568696	0.0710166	0.0404061	0.0639831	0.0200211	0.0866215	0.527681	0.574237	1	1	1	Known						3
IPR013284-60	8	44	0	4	1	237.605	0	1	1	0	0.0860669	0.0803248	0.0932835	0.0639831	0.154055	0.0518487	0.0523478	0.573472	0	0	0	ND						3
IPR013284-56	8	44	1	4	1	237.605	0	1	1	0	0.0860669	0.0803248	0.0932835	0.0639831	0.154055	0.0518487	0.0523478	0.573472	7	5	1	Known						3
IPR011778-546	20	32	0	6	1	231.637	0	1	2	0	0.112503	0.0803248	0.0912357	0.0639831	0.173119	0.0671764	0.0523478	0.573377	0	0	5	U4						3
IPR021187-562	8	5	0	7	1	215.24	0	1	2	0	0.128216	0.0803248	0.0858153	0.0639831	0.177399	0.0671764	0.0523478	0.573046	0	0	5	U4						3
IPR029795-103	3	1	0	2	0.67	293.5	0	0.67	3	2	0.0653851	0.0677902	0.114545	0.0639831	0.132389	0.0866215	0.527681	0.572486	0	0	2	U3						3
IPR001723-272	116	506	1	4	0.27	217.968	0	0.27	4	2	0.0860669	0.055034	0.0866962	0.0639831	0.0959056	0.111025	0.527681	0.572434	3	3	1	Known						3
IPR000832-6666	74	3	0	1	0.42	194.2	0	0.42	4	3	0.0568696	0.0595285	0.0792883	0.0639831	0.0576061	0.111025	0.834007	0.572047	0	0	2	U3						3
IPR005417-206	7	20	0	4	1	236.1	0	1	1	0	0.0860669	0.0803248	0.0927633	0.0639831	0.153752	0.0518487	0.0523478	0.57167	0	0	0	ND						3
IPR008631-706	11	24	1	7	0.91	224.054	0	0.91	2	0	0.128216	0.0767104	0.0886917	0.0639831	0.179562	0.0671764	0.0523478	0.570884	9	5	1	Known						3
IPR002117-49	12	101	1	5	0.75	208.065	0	0.75	1	0	0.0984977	0.0706512	0.0835367	0.0639831	0.158245	0.0518487	0.0523478	0.56902	68	6	1	Known						3
IPR003091-1036	59	41	0	1	0.29	162.703	0	0.29	4	3	0.0568696	0.0556143	0.070363	0.0639831	0.0537417	0.111025	0.834007	0.569017	0	0	2	U3						3
IPR000956-72	12	22	0	2	0.17	129.883	1	0.17	3	2	0.0653851	0.0522173	0.0620577	0.0646941	0.0501027	0.0866215	0.527681	0.568891	0	0	2	U3						3
IPR000164-135	60	21	0	5	0.9	242.533	1	0.9	5	2	0.0984977	0.0763181	0.0950059	0.0646941	0.166078	0.141241	0.527681	0.568333	0	0	2	U3						3
IPR000451-1134	13	7	1	3	0.45	226.629	0	0.45	2	1	0.0750742	0.0604678	0.089548	0.0639831	0.0882768	0.0671764	0.19899	0.568163	32	6	1	Known						3
IPR001508-1477	49	349	0	2	0.31	224.642	1	0.31	3	2	0.0653851	0.0562003	0.0888864	0.0646941	0.0767843	0.0866215	0.527681	0.566923	0	0	2	U3						3
IPR000276-1695	360	7	1	3	0.47	241.229	0	0.47	2	1	0.0750742	0.0611016	0.0945472	0.0639831	0.0901406	0.0671764	0.19899	0.566503	1	1	1	Known						3
IPR000920-447	15	4	0	3	0.53	269.825	0	0.53	2	1	0.0750742	0.0630406	0.105067	0.0639831	0.146537	0.0671764	0.19899	0.566037	0	0	2	U3						3
IPR000276-1745	360	61	1	3	0.15	226.797	0	0.15	5	3	0.0750742	0.0516705	0.0896042	0.0639831	0.0698533	0.141241	0.834007	0.565667	1	1	1	Known						3
IPR028325-910	52	24	1	3	0.54	209.254	0	0.54	4	2	0.0750742	0.0633693	0.0839104	0.0639831	0.135247	0.111025	0.527681	0.564401	2	2	1	Known						3
IPR000751-378	12	1	1	4	0.75	292.5	0	0.75	1	0	0.0860669	0.0706512	0.11413	0.0639831	0.16426	0.0518487	0.0523478	0.56428	13	6	1	Known						3
IPR005417-425	7	18	0	4	1	230.217	0	1	1	0	0.0860669	0.0803248	0.0907541	0.0639831	0.152552	0.0518487	0.0523478	0.564258	0	0	0	ND						3
IPR008351-223	10	40	1	9	1	103.203	1	1	2	1	0.165258	0.0803248	0.0559903	0.0646941	0.15296	0.0671764	0.19899	0.563824	7	5	1	Known						3
IPR001723-132	116	542	1	2	0.36	213.318	0	0.36	3	2	0.0653851	0.0576908	0.0851993	0.0639831	0.0754224	0.0866215	0.527681	0.562272	2	2	1	Known						3
IPR004142-364	11	7	0	9	1	203.614	0	1	2	0	0.165258	0.0803248	0.0821508	0.0639831	0.188129	0.0671764	0.0523478	0.561645	0	0	3	U1						3
IPR001464-178	41	8	0	3	0.5	86.4125	1	0.5	4	2	0.0750742	0.0620641	0.0524628	0.0646941	0.101568	0.111025	0.527681	0.561386	0	0	2	U3						3
IPR001978-187	23	8	0	2	0.13	99.8525	1	0.13	3	2	0.0653851	0.0511291	0.0552691	0.0646941	0.045702	0.0866215	0.527681	0.561231	0	0	2	U3						3
IPR000164-240	60	23	1	6	0.86	104.632	1	0.86	2	1	0.112503	0.0747674	0.0563007	0.0646941	0.135248	0.0671764	0.19899	0.560523	1	1	1	Known						3
IPR022812-1285	35	17	1	9	0.71	223.129	0	0.71	4	1	0.165258	0.069207	0.0883858	0.0639831	0.193313	0.111025	0.19899	0.560514	4	4	1	Known						3
IPR000286-1454	25	10	1	6	0.54	198.07	0	0.54	1	0	0.112503	0.0633693	0.0804538	0.0639831	0.165055	0.0518487	0.0523478	0.559991	3	3	1	Known						3
IPR016243-1026	12	14	1	4	1	226.15	0	1	1	0	0.0860669	0.0803248	0.0893883	0.0639831	0.151709	0.0518487	0.0523478	0.558803	3	3	1	Known						3
IPR020888-22	15	174	0	8	0.87	166.822	0	0.87	1	0	0.145764	0.0751524	0.0714751	0.0639831	0.171	0.0518487	0.0523478	0.558687	0	0	3	U1						3
IPR001580-612	16	10	1	5	0.44	239.6	0	0.44	1	0	0.0984977	0.0601531	0.0939774	0.0639831	0.106504	0.0518487	0.0523478	0.558318	1	1	1	Known						3
IPR009146-278	9	9	0	6	1	219.544	0	1	2	0	0.112503	0.0803248	0.0872093	0.0639831	0.170325	0.0671764	0.0523478	0.558214	0	0	5	U4						3
IPR001217-224	26	5	1	3	0.38	208.356	0	0.38	2	1	0.0750742	0.0582974	0.0836279	0.0639831	0.0858281	0.0671764	0.19899	0.557872	1	1	1	Known						3
IPR007504-414	8	7	0	5	0.62	212.943	0	0.62	1	0	0.0984977	0.066057	0.0850797	0.0639831	0.159567	0.0518487	0.0523478	0.55728	0	0	0	ND						3
IPR016253-410	15	1	1	6	0.62	72.79	0	0.62	3	1	0.112503	0.066057	0.0497561	0.0639831	0.120415	0.0866215	0.19899	0.557065	2	2	1	Known						3
IPR015925-3093	18	27	1	7	0.9	214.486	0	0.9	2	0	0.128216	0.0763181	0.0855731	0.0639831	0.177215	0.0671764	0.0523478	0.555877	4	4	1	Known						3
IPR000558-50	64	8	0	23	0.83	278.538	0	0.83	2	0	0.613214	0.0736235	0.108472	0.0639831	0.268381	0.0671764	0.0523478	0.555102	0	0	3	U1						3
IPR001359-770	11	14	1	4	0.8	251.436	0	0.8	1	0	0.0860669	0.0724956	0.0981893	0.0639831	0.15678	0.0518487	0.0523478	0.555018	1	1	1	Known						3
IPR029586-426	2	1	0	2	1	248.7	1	1	2	1	0.0653851	0.0803248	0.097201	0.0646941	0.125565	0.0671764	0.19899	0.555018	0	0	2	U3						3
IPR001241-1356	9	12	1	4	0.88	236.883	0	0.88	1	0	0.0860669	0.0755391	0.0930338	0.0639831	0.15391	0.0518487	0.0523478	0.55468	1	1	1	Known						3
IPR017904-27	24	1	1	5	1	49.66	0	1	3	1	0.0984977	0.0803248	0.0454611	0.0639831	0.0493178	0.0866215	0.19899	0.554263	1	1	1	Known						3
IPR002189-2	11	26	0	4	0	243.823	0	1	2	1	0.0860669	0.0477392	0.0954613	0.0639831	0.0789425	0.0671764	0.19899	0.554216	0	0	2	U3						3
IPR001723-277	116	470	0	1	0.22	216.906	1	0.22	4	3	0.0568696	0.0536082	0.0863524	0.0646941	0.0470427	0.111025	0.834007	0.553889	0	0	2	U3						3
IPR001863-699	14	1	0	8	0.93	204.6	0	0.93	2	0	0.145764	0.0775005	0.0824559	0.0639831	0.181886	0.0671764	0.0523478	0.552776	0	0	5	U4						3
IPR029797-75	4	11	1	2	1	225.911	1	1	2	1	0.0653851	0.0803248	0.0893086	0.0646941	0.121744	0.0671764	0.19899	0.552699	1	1	1	Known						3
IPR015482-255	7	8	0	6	1	215.4	0	1	2	0	0.112503	0.0803248	0.0858667	0.0639831	0.169336	0.0671764	0.0523478	0.552452	0	0	5	U4						3
IPR028458-370	7	5	0	4	1	220.96	0	1	1	0	0.0860669	0.0803248	0.0876721	0.0639831	0.150615	0.0518487	0.0523478	0.55146	0	0	0	ND						3
IPR030049-858	3	40	0	2	1	220.049	1	1	2	1	0.0653851	0.0803248	0.0873742	0.0646941	0.120713	0.0671764	0.19899	0.550963	0	0	2	U3						3
IPR002117-178	12	10	1	2	1	217.26	1	1	2	1	0.0653851	0.0803248	0.0864669	0.0646941	0.120216	0.0671764	0.19899	0.549959	3	3	1	Known						3
IPR001723-380	116	151	0	2	0.24	222.442	1	0.24	3	2	0.0653851	0.0541743	0.0881592	0.0646941	0.0603777	0.0866215	0.527681	0.54988	0	0	2	U3						3
IPR017428-346	2	11	1	2	1	168.276	0	1	2	1	0.0653851	0.0803248	0.0718716	0.0639831	0.110648	0.0671764	0.19899	0.549432	3	3	1	Known						3
IPR019400-16	5	3	0	2	1	166.333	0	1	2	1	0.0653851	0.0803248	0.0713422	0.0639831	0.110232	0.0671764	0.19899	0.549188	0	0	2	U3						3
IPR000043-160	14	6	1	4	1	219.333	0	1	1	0	0.0860669	0.0803248	0.0871404	0.0639831	0.150267	0.0518487	0.0523478	0.549074	1	1	1	Known						3
IPR000276-1693	360	7	1	3	0.4	241.229	0	0.4	2	1	0.0750742	0.0589099	0.0945472	0.0639831	0.0901406	0.0671764	0.19899	0.548966	1	1	1	Known						3
IPR020888-3	15	192	0	11	0	229.48	0	0	1	0	0.210418	0.0477392	0.0905052	0.0639831	0.108341	0.0518487	0.0523478	0.548176	0	0	0	ND						3
IPR015767-265	9	6	0	2	0.22	184.193	0	0.22	3	2	0.0653851	0.0536082	0.0763459	0.0639831	0.0564443	0.0866215	0.527681	0.547905	0	0	2	U3						3
IPR030049-864	3	2	1	2	1	157.23	0	1	2	1	0.0653851	0.0803248	0.0689099	0.0639831	0.10822	0.0671764	0.19899	0.547327	1	1	1	Known						3
IPR001664-1635	154	19	0	11	0.62	237.947	0	0.62	4	1	0.210418	0.066057	0.0934024	0.0639831	0.208934	0.111025	0.19899	0.547155	0	0	2	U3						3
IPR017428-345	2	8	1	2	1	155.301	0	1	2	1	0.0653851	0.0803248	0.0684045	0.0639831	0.107783	0.0671764	0.19899	0.546775	3	3	1	Known						3
IPR016243-759	12	17	1	5	0.78	193.052	0	0.78	1	0	0.0984977	0.0717526	0.0789455	0.0639831	0.154584	0.0518487	0.0523478	0.546656	11	6	1	Known						3
IPR015710-423	3	16	0	2	1	200.269	0	1	2	1	0.0653851	0.0803248	0.0811229	0.0639831	0.117095	0.0671764	0.19899	0.546595	0	0	2	U3						3
IPR014375-515	10	5	1	4	1	64.008	0	1	3	1	0.0860669	0.0803248	0.0480818	0.0639831	0.101153	0.0866215	0.19899	0.546254	1	1	1	Known						3
IPR006077-432	21	19	0	2	1	203.289	0	1	2	1	0.0653851	0.0803248	0.0820505	0.0639831	0.117664	0.0671764	0.19899	0.545735	0	0	2	U3						3
IPR015503-415	3	5	1	2	1	207.02	0	1	2	1	0.0653851	0.0803248	0.0832093	0.0639831	0.118357	0.0671764	0.19899	0.54455	5	5	1	Known						3
IPR015503-427	3	5	1	2	1	207.02	0	1	2	1	0.0653851	0.0803248	0.0832093	0.0639831	0.118357	0.0671764	0.19899	0.54455	1	1	1	Known						3
IPR015503-428	3	5	1	2	1	207.02	0	1	2	1	0.0653851	0.0803248	0.0832093	0.0639831	0.118357	0.0671764	0.19899	0.54455	4	4	1	Known						3
IPR000040-107	6	15	1	5	1	262.593	1	1	1	0	0.0984977	0.0803248	0.102313	0.0646941	0.170153	0.0518487	0.0523478	0.543743	1	1	1	Known						3
IPR001217-1250	26	5	1	11	0.46	189.212	0	0.46	1	0	0.210418	0.0607839	0.0778089	0.0639831	0.127394	0.0518487	0.0523478	0.543697	67	6	1	Known						3
IPR000276-826	360	106	0	3	0.23	64.3475	0	0.23	4	2	0.0750742	0.0538905	0.0481455	0.0639831	0.0407542	0.111025	0.527681	0.543639	0	0	2	U3						3
IPR005819-487	36	2	0	4	0.67	277.95	0	0.67	1	0	0.0860669	0.0677902	0.108239	0.0639831	0.161716	0.0518487	0.0523478	0.543638	0	0	0	ND						3
IPR001164-1885	63	7	0	3	0.29	180.05	0	0.29	2	1	0.0750742	0.0556143	0.0751572	0.0639831	0.0810124	0.0671764	0.19899	0.5429	0	0	2	U3						3
IPR002117-709	12	105	1	5	0.55	219.165	1	0.55	3	1	0.0984977	0.0636996	0.0870855	0.0646941	0.160989	0.0866215	0.19899	0.542371	5	5	1	Known						3
IPR001664-38	154	1	1	13	0.62	223.7	0	1	4	1	0.264016	0.066057	0.0885744	0.0639831	0.215384	0.111025	0.19899	0.542367	1	1	1	Known						3
IPR003929-1130	12	11	0	2	1	214.709	0	1	2	1	0.0653851	0.0803248	0.0856448	0.0639831	0.119761	0.0671764	0.19899	0.5417	0	0	2	U3						3
IPR005819-213	36	2	0	9	0.89	158.52	0	0.89	1	0	0.165258	0.0759277	0.0692498	0.0639831	0.1745	0.0518487	0.0523478	0.541365	0	0	5	U4						3
IPR001664-97	154	20	1	10	0.59	209.195	0	0.59	4	1	0.186789	0.0650369	0.0838917	0.0639831	0.195664	0.111025	0.19899	0.541016	2	2	1	Known						3
IPR029797-79	4	11	0	2	1	217.08	0	1	2	1	0.0653851	0.0803248	0.0864087	0.0639831	0.120188	0.0671764	0.19899	0.540716	0	0	2	U3						3
IPR016495-431	6	82	0	2	1	217.377	0	1	2	1	0.0653851	0.0803248	0.0865048	0.0639831	0.120238	0.0671764	0.19899	0.540589	0	0	2	U3						3
IPR001664-1634	154	19	0	6	0.45	234.638	0	0.45	5	2	0.112503	0.0604678	0.0922603	0.0639831	0.112274	0.141241	0.527681	0.540319	0	0	2	U3						3
IPR016495-265	6	74	1	2	1	218.542	0	1	2	1	0.0653851	0.0803248	0.0868828	0.0639831	0.120445	0.0671764	0.19899	0.540086	1	1	1	Known						3
IPR024162-739	6	39	1	4	1	212.777	0	1	1	0	0.0860669	0.0803248	0.0850267	0.0639831	0.148851	0.0518487	0.0523478	0.539068	5	5	1	Known						3
IPR030049-764	3	40	1	2	1	221.035	0	1	2	1	0.0653851	0.0803248	0.0876967	0.0639831	0.120887	0.0671764	0.19899	0.538971	1	1	1	Known						3
IPR000956-85	12	1	1	6	0.75	51.32	0	0.75	3	1	0.112503	0.0706512	0.0457572	0.0639831	0.107478	0.0866215	0.19899	0.538565	6	5	1	Known						3
IPR028572-80	3	9	0	6	1	206.078	0	1	2	0	0.112503	0.0803248	0.0829152	0.0639831	0.167068	0.0671764	0.0523478	0.538451	0	0	0	ND						3
IPR000286-713	25	39	0	2	1	223.79	0	1	2	1	0.0653851	0.0803248	0.0886041	0.0639831	0.121372	0.0671764	0.19899	0.53768	0	0	2	U3						3
IPR000276-1679	360	7	1	3	0.33	227.844	0	0.33	2	1	0.0750742	0.0567921	0.0899551	0.0639831	0.0884394	0.0671764	0.19899	0.537568	1	1	1	Known						3
IPR001951-13	25	26	0	12	1	251.842	1	1	1	0	0.236168	0.0803248	0.0983369	0.0646941	0.217789	0.0518487	0.0523478	0.537152	0	0	3	U1						3
IPR000276-928	360	101	0	4	0.97	22.5226	0	0.97	2	1	0.0860669	0.079103	0.040872	0.0639831	0.0510533	0.0671764	0.19899	0.537081	0	0	2	U3						3
IPR028325-293	52	44	1	1	0.52	22.8266	0	0.52	3	2	0.0568696	0.0627135	0.0409209	0.0639831	0.0247271	0.0866215	0.527681	0.53674	1	1	1	Known						3
IPR030080-25	3	11	1	2	1	225.764	0	1	2	1	0.0653851	0.0803248	0.0892595	0.0639831	0.121715	0.0671764	0.19899	0.536719	1	1	1	Known						3
IPR001273-104	15	4	1	4	0.83	228.2	0	0.83	1	0	0.0860669	0.0736235	0.0900745	0.0639831	0.152134	0.0518487	0.0523478	0.536638	6	5	1	Known						3
IPR000460-757	8	22	0	2	1	226.664	0	1	2	1	0.0653851	0.0803248	0.0895598	0.0639831	0.121871	0.0671764	0.19899	0.536271	0	0	2	U3						3
IPR028530-142	5	9	1	5	1	174.688	0	1	1	0	0.0984977	0.0803248	0.073644	0.0639831	0.15006	0.0518487	0.0523478	0.536143	4	4	1	Known						3
IPR001557-54	44	131	0	6	1	158.553	0	1	1	0	0.112503	0.0803248	0.0692586	0.0639831	0.0821631	0.0518487	0.0523478	0.536069	0	0	0	ND						3
IPR002202-1098	8	1	1	5	0.75	189.38	0	0.75	1	0	0.0984977	0.0706512	0.0778583	0.0639831	0.153879	0.0518487	0.0523478	0.535843	1	1	1	Known						3
IPR000451-589	13	27	0	8	0.36	196.355	1	0.36	3	1	0.145764	0.0576908	0.0799355	0.0646941	0.116345	0.0866215	0.19899	0.534692	0	0	2	U3						3
IPR028435-258	14	5	0	4	0.71	246.8	0	0.71	1	0	0.0860669	0.069207	0.0965199	0.0639831	0.155881	0.0518487	0.0523478	0.534652	0	0	0	ND						3
IPR001508-1299	49	2	0	4	1	209.6	0	1	1	0	0.0860669	0.0803248	0.0840194	0.0639831	0.148155	0.0518487	0.0523478	0.534008	0	0	0	ND						3
IPR005012-749	2	8	1	2	1	231.537	0	1	2	1	0.0653851	0.0803248	0.0912017	0.0639831	0.122707	0.0671764	0.19899	0.533741	1	1	1	Known						3
IPR005012-751	2	8	1	2	1	231.537	0	1	2	1	0.0653851	0.0803248	0.0912017	0.0639831	0.122707	0.0671764	0.19899	0.533741	1	1	1	Known						3
IPR000043-155	14	4	1	1	1	217.9	0	1	5	3	0.0568696	0.0803248	0.0866743	0.0639831	0.0958964	0.141241	0.834007	0.533142	1	1	1	Known						3
IPR006536-327	11	4	0	6	0.82	166.285	0	0.82	1	0	0.112503	0.0732457	0.0713291	0.0639831	0.156393	0.0518487	0.0523478	0.532699	0	0	0	ND						3
IPR001723-267	116	504	0	1	0.13	213.747	1	0.13	4	3	0.0568696	0.0511291	0.0853366	0.0646941	0.0467988	0.111025	0.834007	0.532433	0	0	2	U3						3
IPR003290-466	3	1	1	2	1	235.4	0	1	2	1	0.0653851	0.0803248	0.0925222	0.0639831	0.123359	0.0671764	0.19899	0.531615	1	1	1	Known						3
IPR000164-26	60	21	1	64	0.93	242.533	1	0.93	4	2	0.998577	0.0775005	0.0950059	0.0646941	0.336698	0.111025	0.527681	0.530968	8	5	1	Known						3
IPR022812-1078	35	14	0	4	0.51	177.062	0	0.51	3	1	0.0860669	0.062388	0.0743106	0.0639831	0.140508	0.0866215	0.19899	0.530719	0	0	2	U3						3
IPR001884-12	15	9	0	5	0.4	220.822	0	1	1	0	0.0984977	0.0589099	0.087627	0.0639831	0.103685	0.0518487	0.0523478	0.530697	0	0	0	ND						3
IPR020675-1880	16	12	1	5	0.79	150.225	1	0.79	3	1	0.0984977	0.0721232	0.0670907	0.0646941	0.143132	0.0866215	0.19899	0.530661	8	5	1	Known						3
IPR000832-6675	74	17	0	5	0.52	209.453	0	0.52	5	2	0.0984977	0.0627135	0.083973	0.0639831	0.158756	0.141241	0.527681	0.530238	0	0	2	U3						3
IPR001200-101	8	4	1	4	1	207.132	0	1	1	0	0.0860669	0.0803248	0.0832444	0.0639831	0.147609	0.0518487	0.0523478	0.529988	2	2	1	Known						3
IPR005946-355	13	6	0	4	0.67	249.767	0	0.67	1	0	0.0860669	0.0677902	0.0975853	0.0639831	0.156454	0.0518487	0.0523478	0.529258	0	0	0	ND						3
IPR016335-1026	2	4	1	2	1	239.625	0	1	2	1	0.0653851	0.0803248	0.0939861	0.0639831	0.124071	0.0671764	0.19899	0.529174	1	1	1	Known						3
IPR016335-1027	2	4	1	2	1	239.625	0	1	2	1	0.0653851	0.0803248	0.0939861	0.0639831	0.124071	0.0671764	0.19899	0.529174	1	1	1	Known						3
IPR020636-1008	69	14	0	3	0.34	93.9129	1	0.34	4	2	0.0750742	0.0570902	0.0540119	0.0646941	0.0654857	0.111025	0.527681	0.528335	0	0	2	U3						3
IPR001951-9	25	26	0	13	1	251.842	1	1	1	0	0.264016	0.0803248	0.0983369	0.0646941	0.222834	0.0518487	0.0523478	0.528329	0	0	3	U1						3
IPR001699-1773	20	1	0	4	0.62	264.4	0	0.62	1	0	0.0860669	0.066057	0.102995	0.0639831	0.159244	0.0518487	0.0523478	0.527784	0	0	0	ND						3
IPR001723-373	116	310	1	3	0.27	215.035	0	0.27	2	1	0.0750742	0.055034	0.0857494	0.0639831	0.0867393	0.0671764	0.19899	0.527767	3	3	1	Known						3
IPR001723-395	116	337	1	4	0.52	213.701	0	0.52	3	1	0.0860669	0.0627135	0.0853217	0.0639831	0.149053	0.0866215	0.19899	0.526876	10	5	1	Known						3
IPR022786-312	3	10	1	1	1	208.47	0	1	3	2	0.0568696	0.0803248	0.0836637	0.0639831	0.0944968	0.0866215	0.527681	0.526876	1	1	1	Known						3
IPR028325-292	52	43	1	1	0.5	74.3165	1	0.5	3	2	0.0568696	0.0620641	0.0500527	0.0646941	0.0667029	0.0866215	0.527681	0.526424	1	1	1	Known						3
IPR019139-332	5	4	0	4	1	204.925	0	1	1	0	0.0860669	0.0803248	0.0825567	0.0639831	0.147107	0.0518487	0.0523478	0.526331	0	0	0	ND						3
IPR021567-405	6	21	0	5	1	229.848	0	1	2	0	0.0984977	0.0803248	0.0906294	0.0639831	0.163363	0.0671764	0.0523478	0.526292	0	0	0	ND						3
IPR012152-546	5	33	1	5	1	229.73	0	1	2	0	0.0984977	0.0803248	0.0905898	0.0639831	0.163338	0.0671764	0.0523478	0.52617	14	6	1	Known						3
IPR006201-740	80	5	1	2	0.32	246.94	0	0.32	3	2	0.0653851	0.0564955	0.09657	0.0639831	0.0792803	0.0866215	0.527681	0.526097	1	1	1	Known						3
IPR001664-114	154	38	0	7	0.26	223.397	0	0.26	5	2	0.128216	0.054746	0.0884743	0.0639831	0.116174	0.141241	0.527681	0.525312	0	0	2	U3						3
IPR000276-1106	360	83	1	3	0.32	116.793	1	0.32	4	2	0.0750742	0.0564955	0.0590078	0.0646941	0.070561	0.111025	0.527681	0.524936	1	1	1	Known						3
IPR013126-1020	65	108	0	5	0.4	215.884	0	0.4	1	0	0.0984977	0.0589099	0.0860226	0.0639831	0.102921	0.0518487	0.0523478	0.524475	0	0	0	ND						3
IPR001664-82	154	38	0	11	0.47	223.397	0	1	4	1	0.210418	0.0611016	0.0884743	0.0639831	0.13432	0.111025	0.19899	0.524331	0	0	2	U3						3
IPR024950-1226	50	18	1	4	0.49	192.285	0	0.49	3	1	0.0860669	0.0617417	0.0787173	0.0639831	0.0919908	0.0866215	0.19899	0.524292	2	2	1	Known						3
IPR028797-494	3	9	0	2	1	247.922	0	1	2	1	0.0653851	0.0803248	0.0969217	0.0639831	0.12544	0.0671764	0.19899	0.52405	0	0	2	U3						3
IPR003091-308	59	44	1	1	0.45	22.8266	0	0.45	3	2	0.0568696	0.0604678	0.0409209	0.0639831	0.0149995	0.0866215	0.527681	0.52371	1	1	1	Known						3
IPR029586-350	2	1	1	2	1	248.7	0	1	2	1	0.0653851	0.0803248	0.097201	0.0639831	0.125565	0.0671764	0.19899	0.523548	7	5	1	Known						3
IPR000276-1734	360	58	1	6	0.34	224.762	0	0.34	5	2	0.112503	0.0570902	0.0889264	0.0639831	0.110713	0.141241	0.527681	0.52239	3	3	1	Known						3
IPR001723-276	116	399	1	2	0.32	216.064	1	0.32	5	3	0.0653851	0.0564955	0.0860807	0.0646941	0.0757779	0.141241	0.834007	0.522366	4	4	1	Known						3
IPR001231-749	3	5	1	3	1	260.08	0	1	3	1	0.0750742	0.0803248	0.101371	0.0639831	0.144854	0.0866215	0.19899	0.521497	4	4	1	Known						3
IPR024095-1814	6	4	1	4	0.8	219.7	0	0.8	1	0	0.0860669	0.0724956	0.08726	0.0639831	0.150345	0.0518487	0.0523478	0.521059	2	2	1	Known						3
IPR003929-838	12	9	0	2	0.91	221.489	0	0.91	2	1	0.0653851	0.0767104	0.0878457	0.0639831	0.120968	0.0671764	0.19899	0.52082	0	0	2	U3						3
IPR001806-2987	269	4	1	6	0.88	206.775	0	0.88	2	0	0.112503	0.0755391	0.0831327	0.0639831	0.167235	0.0671764	0.0523478	0.52001	3	3	1	Known						3
IPR015484-204	9	3	1	5	1	223.933	0	1	2	0	0.0984977	0.0803248	0.0886516	0.0639831	0.162049	0.0671764	0.0523478	0.519851	1	1	1	Known						3
IPR000286-712	25	39	1	5	1	223.79	0	1	2	0	0.0984977	0.0803248	0.0886041	0.0639831	0.162028	0.0671764	0.0523478	0.519688	7	5	1	Known						3
IPR028435-601	14	4	0	4	0.62	248.8	0	0.62	1	0	0.0860669	0.066057	0.097237	0.0639831	0.156272	0.0518487	0.0523478	0.518684	0	0	0	ND						3
IPR017904-5	24	12	0	6	0	175.843	0	1	3	1	0.112503	0.0477392	0.0739675	0.0639831	0.106895	0.0866215	0.19899	0.518376	0	0	2	U3						3
IPR001664-83	154	38	0	7	0.21	223.397	0	0.21	5	2	0.128216	0.0533272	0.0884743	0.0639831	0.092494	0.141241	0.527681	0.51758	0	0	2	U3						3
IPR000798-470	34	40	0	3	1	115.469	1	1	2	1	0.0750742	0.0803248	0.0587074	0.0646941	0.111696	0.0671764	0.19899	0.517315	0	0	2	U3						3
IPR000832-6663	74	3	1	2	0.13	194.2	0	0.13	3	2	0.0653851	0.0511291	0.0792883	0.0639831	0.0576061	0.0866215	0.527681	0.517004	1	1	1	Known						3
IPR002117-766	12	113	1	4	0.78	218.989	0	0.78	1	0	0.0860669	0.0717526	0.0870284	0.0639831	0.150195	0.0518487	0.0523478	0.516966	18	6	1	Known						3
IPR017867-139	9	19	1	2	1	172.819	1	1	2	1	0.0653851	0.0803248	0.0731233	0.0646941	0.111614	0.0671764	0.19899	0.51694	4	4	1	Known						3
IPR001525-141	11	29	0	2	0.25	235.634	0	0.25	3	2	0.0653851	0.0544594	0.0926029	0.0639831	0.0780373	0.0866215	0.527681	0.516907	0	0	2	U3						3
IPR028325-909	52	5	0	1	0.12	176.66	0	0.12	4	3	0.0568696	0.0508605	0.0741973	0.0639831	0.0437829	0.111025	0.834007	0.516056	0	0	2	U3						3
IPR001359-82	11	20	0	4	0.64	240.395	0	0.64	1	0	0.0860669	0.0667453	0.0942552	0.0639831	0.154614	0.0518487	0.0523478	0.515999	0	0	0	ND						3
IPR001250-2	4	1	0	1	0	141.81	0	1	2	2	0.0568696	0.0477392	0.0649643	0.0639831	0.0405239	0.0671764	0.527681	0.515703	0	0	2	U3						3
IPR016449-64	27	35	1	3	0.33	90.6643	0	0.33	2	1	0.0750742	0.0567921	0.0533357	0.0639831	0.0646214	0.0671764	0.19899	0.515554	6	5	1	Known						3
IPR001094-1758	24	2	1	3	0.75	51.84	0	0.75	2	1	0.0750742	0.0706512	0.0458503	0.0639831	0.0856897	0.0671764	0.19899	0.515479	1	1	1	Known						3
IPR001806-2200	269	156	0	1	0.1	171.622	0	0.1	4	3	0.0568696	0.0503272	0.0727915	0.0639831	0.0429777	0.111025	0.834007	0.515311	0	0	2	U3						3
IPR008631-722	11	24	1	4	0.73	224.054	0	0.73	1	0	0.0860669	0.0699257	0.0886917	0.0639831	0.151268	0.0518487	0.0523478	0.515238	3	3	1	Known						3
IPR004539-301	18	8	0	4	0	77.4625	0	0	2	1	0.0860669	0.0477392	0.0506692	0.0639831	0.0532739	0.0671764	0.19899	0.514556	0	0	2	U3						3
IPR001359-90	11	18	0	4	0.62	243.194	0	0.62	1	0	0.0860669	0.066057	0.0952391	0.0639831	0.15517	0.0518487	0.0523478	0.514461	0	0	0	ND						3
IPR000164-57	60	21	1	11	0.91	242.533	1	0.91	1	0	0.210418	0.0767104	0.0950059	0.0646941	0.2101	0.0518487	0.0523478	0.513458	1	1	1	Known						3
IPR011778-564	20	33	1	6	0.67	230.852	0	0.67	2	0	0.112503	0.0677902	0.090969	0.0639831	0.172941	0.0671764	0.0523478	0.513421	2	2	1	Known						3
IPR000832-6671	74	4	1	3	0.33	201.9	0	0.33	4	2	0.0750742	0.0567921	0.0816226	0.0639831	0.0849199	0.111025	0.527681	0.513275	1	1	1	Known						3
IPR003091-307	59	43	1	1	0.43	74.3165	1	0.43	3	2	0.0568696	0.0598401	0.0500527	0.0646941	0.0411976	0.0866215	0.527681	0.511954	1	1	1	Known						3
IPR001723-130	116	546	1	2	0.27	211.926	1	0.27	5	3	0.0653851	0.055034	0.0847559	0.0646941	0.075281	0.141241	0.834007	0.511695	1	1	1	Known						3
IPR001723-126	116	564	0	2	0.31	213.038	0	0.31	5	3	0.0653851	0.0562003	0.0851099	0.0639831	0.0753201	0.141241	0.834007	0.511643	0	0	2	U3						3
IPR001757-1338	115	81	0	8	0.46	55.769	0	0.46	3	1	0.145764	0.0607839	0.0465599	0.0639831	0.0627771	0.0866215	0.19899	0.511062	0	0	2	U3						3
IPR028530-175	5	9	1	5	1	161.891	0	1	1	0	0.0984977	0.0803248	0.0701455	0.0639831	0.145148	0.0518487	0.0523478	0.510479	6	5	1	Known						3
IPR002117-441	12	111	0	4	0.75	217.691	0	0.75	1	0	0.0860669	0.0706512	0.0866065	0.0639831	0.149916	0.0518487	0.0523478	0.510452	0	0	0	ND						3
IPR016352-54	20	10	0	7	0.5	230.19	0	0.5	2	0	0.128216	0.0620641	0.0907451	0.0639831	0.18103	0.0671764	0.0523478	0.510034	0	0	5	U4						3
IPR016662-104	12	4	0	6	0.75	159.262	0	0.75	1	0	0.112503	0.0706512	0.0694462	0.0639831	0.154315	0.0518487	0.0523478	0.509582	0	0	0	ND						3
IPR000558-33	64	8	0	35	0.76	278.538	0	0.76	4	1	0.904139	0.0710166	0.108472	0.0639831	0.299692	0.111025	0.19899	0.509307	0	0	2	U3						3
IPR027648-367	83	10	0	7	0.86	236.41	1	0.86	1	0	0.128216	0.0747674	0.0928703	0.0646941	0.182482	0.0518487	0.0523478	0.508908	0	0	4	U1						3
IPR000425-557	39	28	1	3	0.23	102.945	0	0.23	2	1	0.0750742	0.0538905	0.0559346	0.0639831	0.0523506	0.0671764	0.19899	0.508291	1	1	1	Known						3
IPR001723-270	116	497	0	1	0.05	217.374	1	0.05	4	3	0.0568696	0.049017	0.0865039	0.0646941	0.0470806	0.111025	0.834007	0.508039	0	0	2	U3						3
IPR001723-381	116	293	1	4	0.44	212.627	0	0.44	3	1	0.0860669	0.0601531	0.0849788	0.0639831	0.0950173	0.0866215	0.19899	0.507843	6	5	1	Known						3
IPR013178-1169	8	32	0	4	0.83	206.969	0	0.83	1	0	0.0860669	0.0736235	0.0831933	0.0639831	0.14757	0.0518487	0.0523478	0.507202	0	0	0	ND						3
IPR001192-1884	40	5	1	7	1	136.532	0	1	1	0	0.128216	0.0803248	0.0636628	0.0639831	0.154323	0.0518487	0.0523478	0.506881	16	6	1	Known						3
IPR005938-771	8	20	1	3	1	35.331	0	1	2	1	0.0750742	0.0803248	0.0429799	0.0639831	0.0365696	0.0671764	0.19899	0.506166	1	1	1	Known						3
IPR013126-67	65	94	0	3	0.74	63.6467	0	0.74	5	2	0.0750742	0.0702876	0.0480141	0.0639831	0.0911254	0.141241	0.527681	0.506115	0	0	2	U3						3
IPR001564-345	36	205	0	5	0.86	35.0409	0	0.86	3	1	0.0984977	0.0747674	0.0429311	0.0639831	0.0620804	0.0866215	0.19899	0.505531	0	0	2	U3						3
IPR017597-331	10	33	0	4	1	131.383	1	1	3	1	0.0860669	0.0803248	0.0624164	0.0646941	0.127796	0.0866215	0.19899	0.505117	0	0	2	U3						3
IPR001723-129	116	510	1	2	0.28	211.337	0	0.28	5	3	0.0653851	0.0553234	0.0845687	0.0639831	0.0751118	0.141241	0.834007	0.504616	1	1	1	Known						3
IPR011778-516	20	13	0	4	0.47	244.4	0	0.47	3	1	0.0860669	0.0611016	0.0956657	0.0639831	0.0996093	0.0866215	0.19899	0.504485	0	0	2	U3						3
IPR005819-130	36	2	0	12	0.78	277.95	0	0.78	3	0	0.236168	0.0717526	0.108239	0.0639831	0.224032	0.0866215	0.0523478	0.504103	0	0	5	U4						3
IPR008349-258	9	37	1	9	1	72.2741	1	1	2	1	0.165258	0.0803248	0.0496562	0.0646941	0.136778	0.0671764	0.19899	0.503213	53	6	1	Known						3
IPR006077-2067	21	41	0	6	0.74	210.639	0	0.74	2	0	0.112503	0.0702876	0.0843476	0.0639831	0.167862	0.0671764	0.0523478	0.50244	0	0	5	U4						3
IPR000276-1744	360	56	1	6	0.22	226.304	0	0.22	5	2	0.112503	0.0536082	0.0894395	0.0639831	0.0882355	0.141241	0.527681	0.502338	6	5	1	Known						3
IPR000276-1743	360	61	0	2	0.31	226.797	0	0.31	5	3	0.0653851	0.0562003	0.0896042	0.0639831	0.0770325	0.141241	0.834007	0.502052	0	0	2	U3						3
IPR003671-122	6	2	0	2	0.83	118.045	0	0.83	2	1	0.0653851	0.0736235	0.0592933	0.0639831	0.0984777	0.0671764	0.19899	0.501321	0	0	2	U3						3
IPR000276-1568	360	9	1	7	0.36	57.9644	0	0.36	3	1	0.128216	0.0576908	0.0469609	0.0639831	0.0658307	0.0866215	0.19899	0.501055	2	2	1	Known						3
IPR000558-36	64	8	0	36	0.71	278.538	0	0.71	4	1	0.916268	0.069207	0.108472	0.0639831	0.301866	0.111025	0.19899	0.500958	0	0	2	U3						3
IPR001664-121	154	18	0	5	0.12	226.438	0	0.12	3	1	0.0984977	0.0508605	0.0894843	0.0639831	0.0828702	0.0866215	0.19899	0.500561	0	0	2	U3						3
IPR001094-972	24	334	1	4	0.62	227.829	0	0.62	1	0	0.0860669	0.066057	0.0899498	0.0639831	0.152058	0.0518487	0.0523478	0.500194	4	4	1	Known						3
IPR016495-287	6	82	1	2	0.8	217.377	0	0.8	2	1	0.0653851	0.0724956	0.0865048	0.0639831	0.120238	0.0671764	0.19899	0.499472	4	4	1	Known						3
IPR012234-296	7	18	1	1	1	237.689	0	1	3	2	0.0568696	0.0803248	0.0933127	0.0639831	0.0986997	0.0866215	0.527681	0.499445	1	1	1	Known						3
IPR027640-5370	110	89	0	7	0.42	208.779	0	0.42	4	1	0.128216	0.0595285	0.0837609	0.0639831	0.113131	0.111025	0.19899	0.499359	0	0	2	U3						3
IPR016495-263	6	72	1	2	0.8	218.49	0	0.8	2	1	0.0653851	0.0724956	0.086866	0.0639831	0.120436	0.0671764	0.19899	0.498891	1	1	1	Known						3
IPR000425-916	39	11	0	4	0.39	208.739	0	0.39	3	1	0.0860669	0.0586029	0.0837483	0.0639831	0.0945382	0.0866215	0.19899	0.497026	0	0	2	U3						3
IPR028325-1328	52	13	1	5	0.48	189.385	0	0.48	1	0	0.0984977	0.0614209	0.0778597	0.0639831	0.0985656	0.0518487	0.0523478	0.496925	4	4	1	Known						3
IPR001525-153	11	7	0	2	1	284.771	0	1	2	1	0.0653851	0.0803248	0.110967	0.0639831	0.131126	0.0671764	0.19899	0.49692	0	0	2	U3						3
IPR000584-559	13	14	1	4	0.54	241.007	0	0.54	1	0	0.0860669	0.0633693	0.0944696	0.0639831	0.154738	0.0518487	0.0523478	0.496906	1	1	1	Known						3
IPR016313-505	13	59	1	4	0.69	214.851	0	0.69	1	0	0.0860669	0.0684952	0.0856903	0.0639831	0.149302	0.0518487	0.0523478	0.496891	2	2	1	Known						3
IPR001664-112	154	38	0	6	0.18	223.397	0	0.18	5	2	0.112503	0.0524927	0.0884743	0.0639831	0.0878533	0.141241	0.527681	0.496611	0	0	2	U3						3
IPR000276-1763	360	84	1	15	0.28	204.863	1	0.28	5	2	0.325636	0.0553234	0.0825375	0.0646941	0.144151	0.141241	0.527681	0.496291	13	6	1	Known						3
IPR001200-20	8	4	1	4	0.5	252.375	0	0.5	1	0	0.0860669	0.0620641	0.0985306	0.0639831	0.156966	0.0518487	0.0523478	0.4962	3	3	1	Known						3
IPR000276-1573	360	82	1	20	0.67	81.7493	0	0.67	3	1	0.503757	0.0677902	0.0515209	0.0639831	0.173773	0.0866215	0.19899	0.49613	1	1	1	Known						3
IPR016253-408	15	1	0	1	0.31	26.48	0	0.31	3	2	0.0568696	0.0562003	0.0415125	0.0639831	0.0135169	0.0866215	0.527681	0.495302	0	0	2	U3						3
IPR028435-436	14	5	0	3	0.36	246.8	0	0.36	4	2	0.0750742	0.0576908	0.0965199	0.0639831	0.0908296	0.111025	0.527681	0.495257	0	0	2	U3						3
IPR020777-742	10	9	1	7	1	63.0444	1	1	2	1	0.128216	0.0803248	0.0479014	0.0646941	0.120821	0.0671764	0.19899	0.494945	7	5	1	Known						3
IPR001806-2203	269	249	0	3	0.23	188.962	0	0.23	4	2	0.0750742	0.0538905	0.0777353	0.0639831	0.0654139	0.111025	0.527681	0.494401	0	0	2	U3						3
IPR005417-273	7	2	0	2	1	289.05	0	1	2	1	0.0653851	0.0803248	0.112709	0.0639831	0.131745	0.0671764	0.19899	0.493392	0	0	2	U3						3
IPR000276-1251	360	4	1	1	0.3	32.59	0	0.3	3	2	0.0568696	0.0559066	0.0425203	0.0639831	0.0290082	0.0866215	0.527681	0.492523	1	1	1	Known						3
IPR020636-1006	69	16	1	11	0.34	85.78	1	0.34	5	2	0.210418	0.0570902	0.0523341	0.0646941	0.0984501	0.141241	0.527681	0.492246	5	5	1	Known						3
IPR001664-116	154	18	0	5	0.36	239.178	0	0.36	5	2	0.0984977	0.0576908	0.0938302	0.0639831	0.106443	0.141241	0.527681	0.492143	0	0	2	U3						3
IPR001951-17	25	26	0	17	1	251.842	1	1	1	0	0.393939	0.0803248	0.0983369	0.0646941	0.240348	0.0518487	0.0523478	0.491389	0	0	3	U1						3
IPR029795-112	3	1	1	2	1	293.5	0	1	2	1	0.0653851	0.0803248	0.114545	0.0639831	0.132389	0.0671764	0.19899	0.489654	4	4	1	Known						3
IPR026791-2818	23	2	0	5	0.84	222.9	0	0.84	2	0	0.0984977	0.074003	0.0883101	0.0639831	0.161835	0.0671764	0.0523478	0.489121	0	0	0	ND						3
IPR012234-527	7	9	1	5	1	73.45	0	1	4	1	0.0984977	0.0803248	0.0498841	0.0639831	0.110916	0.111025	0.19899	0.489079	4	4	1	Known						3
IPR020675-2057	16	2	1	5	0.69	269.6	0	0.69	2	0	0.0984977	0.0684952	0.10498	0.0639831	0.171527	0.0671764	0.0523478	0.488645	1	1	1	Known						3
IPR016313-721	13	42	0	5	0.92	210.036	0	0.92	2	0	0.0984977	0.0771045	0.0841569	0.0639831	0.158892	0.0671764	0.0523478	0.488482	0	0	0	ND						3
IPR000276-1272	360	4	1	1	0.28	30.12	0	0.28	3	2	0.0568696	0.0553234	0.0421101	0.0639831	0.014157	0.0866215	0.527681	0.488455	1	1	1	Known						3
IPR002475-232	26	129	1	3	0.46	141.176	1	0.46	2	1	0.0750742	0.0607839	0.0648066	0.0646941	0.0752629	0.0671764	0.19899	0.48828	19	6	1	Known						3
IPR001799-315	13	15	0	5	1	200.24	0	1	2	0	0.0984977	0.0803248	0.0811142	0.0639831	0.15656	0.0671764	0.0523478	0.488276	0	0	0	ND						3
IPR001619-450	27	13	0	1	0.33	66.6008	1	0.33	3	2	0.0568696	0.0567921	0.0485705	0.0646941	0.0396405	0.0866215	0.527681	0.488151	0	0	2	U3						3
IPR008349-256	9	37	1	9	1	62.6681	1	1	2	1	0.165258	0.0803248	0.0478311	0.0646941	0.130716	0.0671764	0.19899	0.486935	55	6	1	Known						3
IPR000333-975	24	102	0	4	0.61	217.263	0	0.61	1	0	0.0860669	0.0657153	0.0864679	0.0639831	0.149824	0.0518487	0.0523478	0.486348	0	0	0	ND						3
IPR002373-470	25	13	0	4	0.36	116.42	1	0.36	2	1	0.0860669	0.0576908	0.058923	0.0646941	0.0777222	0.0671764	0.19899	0.485538	0	0	2	U3						3
IPR009146-316	9	9	1	8	1	219.544	0	1	3	0	0.145764	0.0803248	0.0872093	0.0639831	0.185767	0.0866215	0.0523478	0.484672	1	1	1	Known						3
IPR012234-528	7	10	1	6	1	56.285	0	1	4	1	0.112503	0.0803248	0.0466538	0.0639831	0.100078	0.111025	0.19899	0.484036	10	5	1	Known						3
IPR011778-549	20	32	0	7	1	231.637	0	1	3	0	0.128216	0.0803248	0.0912357	0.0639831	0.181368	0.0866215	0.0523478	0.483981	0	0	5	U4						3
IPR000276-1533	360	98	1	5	0.22	21.2753	0	0.22	2	1	0.0984977	0.0536082	0.0406721	0.0639831	0.0253639	0.0671764	0.19899	0.483976	4	4	1	Known						3
IPR005819-225	36	2	0	14	0.86	149.52	0	0.86	1	0	0.293884	0.0747674	0.0669101	0.0639831	0.195704	0.0518487	0.0523478	0.48384	0	0	5	U4						3
IPR016243-621	12	15	1	9	1	105.027	1	1	3	1	0.165258	0.0803248	0.0563867	0.0646941	0.153795	0.0866215	0.19899	0.483294	25	6	1	Known						3
IPR000276-1736	360	56	0	2	0.24	226.304	0	0.24	5	3	0.0653851	0.0541743	0.0894395	0.0639831	0.060736	0.141241	0.834007	0.483207	0	0	2	U3						3
IPR028325-925	52	13	0	2	0.67	189.385	0	0.67	2	1	0.0653851	0.0677902	0.0778597	0.0639831	0.114988	0.0671764	0.19899	0.482684	0	0	2	U3						3
IPR000276-1109	360	59	0	5	0.12	88.7076	0	0.12	5	2	0.0984977	0.0508605	0.0529323	0.0639831	0.058034	0.141241	0.527681	0.481516	0	0	2	U3						3
IPR006077-2053	21	30	1	7	0.38	218.503	0	0.38	2	0	0.128216	0.0582974	0.0868702	0.0639831	0.115344	0.0671764	0.0523478	0.48025	1	1	1	Known						3
IPR001723-891	116	432	1	3	0.23	216.135	1	0.23	4	2	0.0750742	0.0538905	0.0861034	0.0646941	0.0687133	0.111025	0.527681	0.479673	2	2	1	Known						3
IPR001723-266	116	491	1	4	0.32	213.374	0	0.32	3	1	0.0860669	0.0564955	0.0852173	0.0639831	0.0952104	0.0866215	0.19899	0.479388	2	2	1	Known						3
IPR006201-667	80	2	0	3	0.2	202.55	0	0.2	4	2	0.0750742	0.0530477	0.0818225	0.0639831	0.0672064	0.111025	0.527681	0.479364	0	0	2	U3						3
IPR029915-834	10	1	0	4	0.6	212.3	0	0.6	1	0	0.0860669	0.0653753	0.0848748	0.0639831	0.148743	0.0518487	0.0523478	0.478367	0	0	0	ND						3
IPR001231-748	3	5	0	1	1	260.08	0	1	3	2	0.0568696	0.0803248	0.101371	0.0639831	0.101676	0.0866215	0.527681	0.477323	0	0	2	U3						3
IPR014375-514	10	5	0	1	0.3	53.868	1	0.3	3	2	0.0568696	0.0559066	0.0462153	0.0646941	0.0367759	0.0866215	0.527681	0.476411	0	0	2	U3						3
IPR005819-119	36	2	0	8	0.64	277.95	0	0.64	3	0	0.145764	0.0667453	0.108239	0.0639831	0.199227	0.0866215	0.0523478	0.476263	0	0	5	U4						3
IPR000276-1727	360	51	0	2	0.2	221.596	0	0.2	5	3	0.0653851	0.0530477	0.0878809	0.0639831	0.0602981	0.141241	0.834007	0.475597	0	0	2	U3						3
IPR004539-44	18	8	0	4	1	176.412	0	1	1	0	0.0860669	0.0803248	0.0741276	0.0639831	0.140346	0.0518487	0.0523478	0.475401	0	0	0	ND						3
IPR009146-286	9	9	0	5	0.78	219.544	0	0.78	2	0	0.0984977	0.0717526	0.0872093	0.0639831	0.161076	0.0671764	0.0523478	0.474653	0	0	0	ND						3
IPR022786-310	3	5	1	1	0.67	192.12	0	0.67	3	2	0.0568696	0.0677902	0.0786683	0.0639831	0.0919629	0.0866215	0.527681	0.474592	1	1	1	Known						3
IPR000413-1791	35	87	0	3	0.24	229.141	0	0.24	4	2	0.0750742	0.0541743	0.0903909	0.0639831	0.0700977	0.111025	0.527681	0.474422	0	0	2	U3						3
IPR001723-1134	116	773	0	1	0.27	115.22	1	0.27	3	2	0.0568696	0.055034	0.0586509	0.0646941	0.0480462	0.0866215	0.527681	0.474312	0	0	2	U3						3
IPR015721-1495	19	11	0	4	0.47	230.409	0	0.47	1	0	0.0860669	0.0611016	0.0908192	0.0639831	0.0976861	0.0518487	0.0523478	0.474222	0	0	0	ND						3
IPR000425-708	39	14	0	3	0.38	55.0093	0	0.38	2	1	0.0750742	0.0582974	0.0464219	0.0639831	0.0474639	0.0671764	0.19899	0.474123	0	0	2	U3						3
IPR016313-716	13	11	0	1	0.69	197.582	0	0.69	3	2	0.0568696	0.0684952	0.0803059	0.0639831	0.0928277	0.0866215	0.527681	0.473973	0	0	2	U3						3
IPR029538-2	2	3	0	3	1	291.767	0	1	1	0	0.0750742	0.0803248	0.113827	0.0639831	0.150163	0.0518487	0.0523478	0.473604	0	0	0	ND						3
IPR000956-110	12	22	1	6	1	125.486	0	1	1	0	0.112503	0.0803248	0.0610173	0.0639831	0.143241	0.0518487	0.0523478	0.473602	10	5	1	Known						3
IPR011778-518	20	21	1	9	0.75	234.21	0	0.75	3	0	0.165258	0.0706512	0.0921134	0.0639831	0.196105	0.0866215	0.0523478	0.473527	1	1	1	Known						3
IPR028435-407	14	5	0	8	0.79	246.8	0	0.79	5	1	0.145764	0.0721232	0.0965199	0.0639831	0.192349	0.141241	0.19899	0.473162	0	0	2	U3						3
IPR011778-531	20	33	1	9	0.75	233.252	0	0.75	3	0	0.165258	0.0706512	0.0917856	0.0639831	0.195868	0.0866215	0.0523478	0.472739	3	3	1	Known						3
IPR001723-1069	116	837	0	1	0.25	75.9565	1	0.25	3	2	0.0568696	0.0544594	0.0503732	0.0646941	0.0415172	0.0866215	0.527681	0.47261	0	0	2	U3						3
IPR027640-253	110	2	0	1	0.06	207.95	0	0.06	4	3	0.0568696	0.0492764	0.0835005	0.0639831	0.0463582	0.111025	0.834007	0.472596	0	0	2	U3						3
IPR000276-1567	360	2	1	4	0.27	124.4	0	0.27	3	1	0.0860669	0.055034	0.0607627	0.0639831	0.0794832	0.0866215	0.19899	0.472123	1	1	1	Known						3
IPR000276-1105	360	85	0	1	0.26	114.306	1	0.26	3	2	0.0568696	0.054746	0.0584445	0.0646941	0.0479147	0.0866215	0.527681	0.472072	0	0	2	U3						3
IPR006628-8	10	2	0	5	0.6	280.7	0	0.6	2	0	0.0984977	0.0653753	0.109332	0.0639831	0.17364	0.0671764	0.0523478	0.471863	0	0	5	U4						3
IPR005703-256	17	1	0	3	1	278.9	0	1	1	0	0.0750742	0.0803248	0.108616	0.0639831	0.148066	0.0518487	0.0523478	0.471717	0	0	0	ND						3
IPR000276-1661	360	40	1	4	0.27	201.153	0	0.27	3	1	0.0860669	0.055034	0.0813934	0.0639831	0.0933814	0.0866215	0.19899	0.471411	1	1	1	Known						3
IPR012234-529	7	10	0	1	0.29	82.204	0	0.29	3	2	0.0568696	0.0556143	0.0516121	0.0639831	0.0422361	0.0866215	0.527681	0.471264	0	0	2	U3						3
IPR000920-437	15	1	1	4	0.43	236.2	0	0.43	1	0	0.0860669	0.0598401	0.0927978	0.0639831	0.0984967	0.0518487	0.0523478	0.471018	2	2	1	Known						3
IPR001807-1086	18	2	1	1	0.78	221.4	0	0.78	3	2	0.0568696	0.0717526	0.0878165	0.0639831	0.0964047	0.0866215	0.527681	0.470927	1	1	1	Known						3
IPR012234-526	7	10	0	1	0.29	84.082	0	0.29	3	2	0.0568696	0.0556143	0.0519901	0.0639831	0.0420116	0.0866215	0.527681	0.470162	0	0	2	U3						3
IPR012233-425	7	9	0	4	1	99.2267	0	1	4	1	0.0860669	0.0803248	0.0551353	0.0639831	0.116748	0.111025	0.19899	0.4701	0	0	2	U3						3
IPR000276-1735	360	56	0	2	0.19	226.304	0	0.19	5	3	0.0653851	0.0527695	0.0894395	0.0639831	0.060736	0.141241	0.834007	0.469545	0	0	2	U3						3
IPR030049-765	3	40	1	2	0.67	221.035	0	0.67	2	1	0.0653851	0.0677902	0.0876967	0.0639831	0.120887	0.0671764	0.19899	0.467694	1	1	1	Known						3
IPR003091-941	59	39	1	6	0.35	165.343	0	0.35	4	1	0.112503	0.0573898	0.0710738	0.0639831	0.0985467	0.111025	0.19899	0.46739	2	2	1	Known						3
IPR000308-91	43	88	0	5	1	51.5561	1	1	2	1	0.0984977	0.0803248	0.0457995	0.0646941	0.101379	0.0671764	0.19899	0.466763	0	0	2	U3						3
IPR003091-74	59	40	1	3	0.18	168.173	1	0.18	2	1	0.0750742	0.0524927	0.0718433	0.0646941	0.063049	0.0671764	0.19899	0.466677	1	1	1	Known						3
IPR027141-2	7	6	0	1	0	199.117	0	1	2	2	0.0568696	0.0477392	0.0807717	0.0639831	0.0456538	0.0671764	0.527681	0.465788	0	0	2	U3						3
IPR004162-294	6	17	0	2	1	71.8994	0	1	2	1	0.0653851	0.0803248	0.0495838	0.0639831	0.0827859	0.0671764	0.19899	0.465725	0	0	2	U3						3
IPR008111-169	3	2	1	2	0.67	225.35	0	0.67	2	1	0.0653851	0.0677902	0.0891218	0.0639831	0.12164	0.0671764	0.19899	0.465081	1	1	1	Known						3
IPR008631-710	11	24	1	7	0.91	224.054	0	0.91	3	0	0.128216	0.0767104	0.0886917	0.0639831	0.179562	0.0866215	0.0523478	0.464946	7	5	1	Known						3
IPR015725-1851	6	2	1	4	1	269.6	0	1	2	0	0.0860669	0.0803248	0.10498	0.0639831	0.1602	0.0671764	0.0523478	0.464787	1	1	1	Known						3
IPR000337-1181	25	6	1	1	0.8	232.1	0	0.8	3	2	0.0568696	0.0724956	0.091393	0.0639831	0.0979224	0.0866215	0.527681	0.464748	1	1	1	Known						3
IPR012198-169	16	10	0	3	0.44	127.603	1	0.44	2	1	0.0750742	0.0601531	0.0615161	0.0646941	0.0727194	0.0671764	0.19899	0.464157	0	0	2	U3						3
IPR028846-29	35	25	0	14	0.8	185.32	0	0.8	2	0	0.293884	0.0724956	0.0766723	0.0639831	0.208098	0.0671764	0.0523478	0.464065	0	0	4	U1						3
IPR030049-849	3	2	1	2	0.67	176.18	1	0.67	2	1	0.0653851	0.0677902	0.0740623	0.0646941	0.112317	0.0671764	0.19899	0.464043	1	1	1	Known						3
IPR001664-1546	154	12	0	6	0.35	242.033	0	0.35	4	1	0.112503	0.0573898	0.0948299	0.0639831	0.113415	0.111025	0.19899	0.463991	0	0	2	U3						3
IPR001664-1544	154	12	1	6	0.34	242.033	0	0.34	4	1	0.112503	0.0570902	0.0948299	0.0639831	0.113415	0.111025	0.19899	0.462576	3	3	1	Known						3
IPR020777-891	10	7	1	6	1	118.584	0	1	1	0	0.112503	0.0803248	0.0594167	0.0639831	0.140712	0.0518487	0.0523478	0.462343	5	5	1	Known						3
IPR001508-1849	49	541	1	7	0.68	225.912	1	0.68	1	0	0.128216	0.0681419	0.0893089	0.0646941	0.18001	0.0518487	0.0523478	0.462267	7	5	1	Known						3
IPR016243-622	12	15	0	1	0.22	59.7287	1	0.22	3	2	0.0568696	0.0536082	0.0472855	0.0646941	0.0298294	0.0866215	0.527681	0.461829	0	0	2	U3						3
IPR001217-1057	26	3	1	5	0.42	174.95	0	0.42	1	0	0.0984977	0.0595285	0.0737173	0.0639831	0.0960113	0.0518487	0.0523478	0.461706	2	2	1	Known						3
IPR001585-2	6	6	0	1	0	204.375	0	1	2	2	0.0568696	0.0477392	0.0823861	0.0639831	0.0460757	0.0671764	0.527681	0.460801	0	0	2	U3						3
IPR002151-627	14	8	1	4	1	256.387	0	1	2	0	0.0860669	0.0803248	0.100001	0.0639831	0.15773	0.0671764	0.0523478	0.460793	2	2	1	Known						3
IPR000276-1108	360	77	1	4	0.21	65.1469	0	0.21	5	2	0.0860669	0.0533272	0.0482959	0.0639831	0.0469515	0.141241	0.527681	0.460653	2	2	1	Known						3
IPR026791-673	23	1	0	4	1	255.5	0	1	2	0	0.0860669	0.0803248	0.099674	0.0639831	0.157569	0.0671764	0.0523478	0.460438	0	0	0	ND						3
IPR011778-527	20	33	0	8	0.69	233.252	0	0.69	3	0	0.145764	0.0684952	0.0917856	0.0639831	0.189149	0.0866215	0.0523478	0.459963	0	0	4	U1						3
IPR005819-501	36	2	0	6	0.89	277.95	0	0.89	3	0	0.112503	0.0759277	0.108239	0.0639831	0.182917	0.0866215	0.0523478	0.459207	0	0	5	U4						3
IPR022786-311	3	10	1	1	0.67	208.47	0	0.67	3	2	0.0568696	0.0677902	0.0836637	0.0639831	0.0944968	0.0866215	0.527681	0.4592	1	1	1	Known						3
IPR002327-2	75	9	0	1	0	206.356	0	0	2	2	0.0568696	0.0477392	0.0830018	0.0639831	0.0462252	0.0671764	0.527681	0.458909	0	0	2	U3						3
IPR017072-110	10	7	0	4	0.44	220.4	0	0.44	1	0	0.0860669	0.0601531	0.0874888	0.0639831	0.0962582	0.0518487	0.0523478	0.458851	0	0	0	ND						3
IPR028435-1397	14	4	0	4	1	248.8	0	1	2	0	0.0860669	0.0803248	0.097237	0.0639831	0.156272	0.0671764	0.0523478	0.457386	0	0	0	ND						3
IPR001664-1636	154	19	0	10	0.53	237.947	0	0.53	3	0	0.186789	0.0630406	0.0934024	0.0639831	0.203212	0.0866215	0.0523478	0.456374	0	0	3	U1						3
IPR004301-329	10	55	0	2	0.57	200.865	0	0.57	2	1	0.0653851	0.064365	0.0813054	0.0639831	0.117205	0.0671764	0.19899	0.454721	0	0	2	U3						3
IPR000276-1271	360	4	1	1	0.15	45.8225	0	0.15	3	2	0.0568696	0.0516705	0.0447835	0.0639831	0.0250001	0.0866215	0.527681	0.454541	1	1	1	Known						3
IPR001664-108	154	7	0	6	0.27	230.943	0	0.27	4	1	0.112503	0.055034	0.091	0.0639831	0.111694	0.111025	0.19899	0.454465	0	0	2	U3						3
IPR003571-35	56	2	0	4	1	164.785	0	1	1	0	0.0860669	0.0803248	0.070923	0.0639831	0.137354	0.0518487	0.0523478	0.453916	0	0	0	ND						3
IPR001664-104	154	20	0	6	0.44	209.195	0	0.44	2	0	0.112503	0.0601531	0.0838917	0.0639831	0.108143	0.0671764	0.0523478	0.453712	0	0	0	ND						3
IPR028288-446	7	1	1	3	1	243.8	0	1	1	0	0.0750742	0.0803248	0.0954532	0.0639831	0.141944	0.0518487	0.0523478	0.453368	2	2	1	Known						3
IPR000362-392	17	71	0	2	1	128.277	1	1	2	1	0.0653851	0.0803248	0.0616758	0.0646941	0.101219	0.0671764	0.19899	0.453172	0	0	2	U3						3
IPR001359-673	11	18	0	3	1	243.194	0	1	1	0	0.0750742	0.0803248	0.0952391	0.0639831	0.141828	0.0518487	0.0523478	0.452872	0	0	0	ND						3
IPR022684-1484	16	3	1	3	0.73	19.1667	0	0.73	2	1	0.0750742	0.0699257	0.0403363	0.0639831	0.0294331	0.0671764	0.19899	0.452567	1	1	1	Known						3
IPR016352-289	20	10	0	5	1	130.745	0	1	1	0	0.0984977	0.0803248	0.0622637	0.0639831	0.136995	0.0518487	0.0523478	0.452492	0	0	0	ND						3
IPR008111-171	3	8	1	2	0.67	244.312	0	0.67	2	1	0.0653851	0.0677902	0.0956347	0.0639831	0.124845	0.0671764	0.19899	0.452319	1	1	1	Known						3
IPR001664-115	154	18	1	17	0.47	239.178	0	0.47	5	1	0.393939	0.0611016	0.0938302	0.0639831	0.157298	0.141241	0.19899	0.452275	1	1	1	Known						3
IPR005819-387	36	2	0	4	0.94	277.95	0	0.94	2	0	0.0860669	0.0778983	0.108239	0.0639831	0.161716	0.0671764	0.0523478	0.452122	0	0	0	ND						3
IPR000832-6683	74	26	1	8	0.56	207.812	0	0.56	5	1	0.145764	0.0640315	0.0834571	0.0639831	0.182735	0.141241	0.19899	0.451724	1	1	1	Known						3
IPR015902-759	28	121	1	1	0.11	18.05	0	0.11	3	2	0.0568696	0.0505932	0.0401595	0.0639831	0.0113747	0.0866215	0.527681	0.451338	1	1	1	Known						3
IPR001951-22	25	26	1	13	1	215.5	1	1	1	0	0.264016	0.0803248	0.085899	0.0646941	0.213088	0.0518487	0.0523478	0.451285	1	1	1	Known						3
IPR013790-753	21	28	1	2	0.76	148.392	1	0.76	2	1	0.0653851	0.0710166	0.066622	0.0646941	0.106188	0.0671764	0.19899	0.450719	1	1	1	Known						3
IPR000751-195	12	18	0	2	0.57	208.972	0	0.57	2	1	0.0653851	0.064365	0.0838216	0.0639831	0.118715	0.0671764	0.19899	0.450555	0	0	2	U3						3
IPR001359-1006	11	20	0	3	1	240.395	0	1	1	0	0.0750742	0.0803248	0.0942552	0.0639831	0.141311	0.0518487	0.0523478	0.450504	0	0	0	ND						3
IPR007583-304	7	3	1	5	0.83	193.267	0	0.83	2	0	0.0984977	0.0736235	0.0790096	0.0639831	0.154858	0.0671764	0.0523478	0.449853	1	1	1	Known						3
IPR001019-684	43	21	1	5	0.47	155.617	0	0.47	4	1	0.0984977	0.0611016	0.068487	0.0639831	0.0922986	0.111025	0.19899	0.449146	4	4	1	Known						3
IPR001951-6	25	26	0	12	1	251.842	1	1	2	0	0.236168	0.0803248	0.0983369	0.0646941	0.217789	0.0671764	0.0523478	0.448984	0	0	3	U1						3
IPR000286-532	25	39	1	7	0.78	223.79	0	0.78	3	0	0.128216	0.0717526	0.0886041	0.0639831	0.179501	0.0866215	0.0523478	0.448534	14	6	1	Known						3
IPR013284-27	8	44	0	3	1	237.605	0	1	1	0	0.0750742	0.0803248	0.0932835	0.0639831	0.140792	0.0518487	0.0523478	0.448014	0	0	0	ND						3
IPR027003-620	6	9	0	4	1	233.522	0	1	2	0	0.0860669	0.0803248	0.0918781	0.0639831	0.153228	0.0671764	0.0523478	0.447867	0	0	0	ND						3
IPR000043-156	14	4	0	1	0	217.9	0	0	4	3	0.0568696	0.0477392	0.0866743	0.0639831	0.0471185	0.111025	0.834007	0.447506	0	0	2	U3						3
IPR005819-188	36	2	0	14	0.94	169.885	0	0.94	2	0	0.293884	0.0778983	0.0723125	0.0639831	0.203186	0.0671764	0.0523478	0.447312	0	0	5	U4						3
IPR027681-371	7	8	1	6	1	220.225	0	1	3	0	0.112503	0.0803248	0.0874315	0.0639831	0.17048	0.0866215	0.0523478	0.447236	1	1	1	Known						3
IPR011778-521	20	21	0	2	0.62	234.21	0	0.62	2	1	0.0653851	0.066057	0.0921134	0.0639831	0.123164	0.0671764	0.19899	0.447198	0	0	2	U3						3
IPR012234-632	7	14	1	3	1	44.6564	0	1	3	1	0.0750742	0.0803248	0.0445796	0.0639831	0.0697409	0.0866215	0.19899	0.447032	1	1	1	Known						3
IPR001508-1480	49	15	0	1	0.38	213.227	1	0.38	3	2	0.0568696	0.0582974	0.0851702	0.0646941	0.0595043	0.0866215	0.527681	0.446951	0	0	2	U3						3
IPR005417-546	7	20	0	3	1	236.1	0	1	1	0	0.0750742	0.0803248	0.0927633	0.0639831	0.140512	0.0518487	0.0523478	0.446619	0	0	0	ND						3
IPR001664-44	154	20	1	16	0.39	209.195	0	1	5	1	0.359074	0.0586029	0.0838917	0.0639831	0.148061	0.141241	0.19899	0.446573	3	3	1	Known						3
IPR006077-2070	21	31	0	6	0.37	211.939	0	0.37	2	0	0.112503	0.0579934	0.0847601	0.0639831	0.108462	0.0671764	0.0523478	0.446547	0	0	0	ND						3
IPR028521-402	4	14	0	3	1	235.929	0	1	1	0	0.0750742	0.0803248	0.0927042	0.0639831	0.140479	0.0518487	0.0523478	0.446458	0	0	0	ND						3
IPR008631-717	11	24	0	3	0.64	224.054	0	0.64	3	1	0.0750742	0.0667453	0.0886917	0.0639831	0.138206	0.0866215	0.19899	0.446008	0	0	2	U3						3
IPR001770-4	20	9	0	5	0.27	144.633	1	1	3	1	0.0984977	0.055034	0.0656706	0.0646941	0.0901198	0.0866215	0.19899	0.445711	0	0	2	U3						3
IPR001664-2430	154	28	0	8	0.48	214.868	0	0.48	5	1	0.145764	0.0614209	0.0856957	0.0639831	0.119786	0.141241	0.19899	0.44548	0	0	2	U3						3
IPR012152-547	5	33	0	2	0.6	229.73	0	0.6	2	1	0.0653851	0.0653753	0.0905898	0.0639831	0.122402	0.0671764	0.19899	0.445301	0	0	2	U3						3
IPR001664-113	154	38	1	27	0.6	223.397	0	0.6	5	1	0.741783	0.0653753	0.0884743	0.0639831	0.264058	0.141241	0.19899	0.445269	1	1	1	Known						3
IPR002475-214	26	145	0	1	0.21	148.161	1	0.21	3	2	0.0568696	0.0533272	0.0665633	0.0646941	0.0411586	0.0866215	0.527681	0.445193	0	0	2	U3						3
IPR006708-351	5	4	0	3	1	234.425	0	1	1	0	0.0750742	0.0803248	0.0921872	0.0639831	0.140193	0.0518487	0.0523478	0.445024	0	0	0	ND						3
IPR027238-2	4	21	0	1	0	220.981	0	1	2	2	0.0568696	0.0477392	0.087679	0.0639831	0.0698217	0.0671764	0.527681	0.444741	0	0	2	U3						3
IPR000276-1571	360	9	0	1	0.11	47.0644	0	0.11	3	2	0.0568696	0.0505932	0.0450018	0.0639831	0.0251468	0.0866215	0.527681	0.444356	0	0	2	U3						3
IPR006077-1581	21	1	0	4	0.83	170.45	0	0.83	1	0	0.0860669	0.0736235	0.072468	0.0639831	0.13883	0.0518487	0.0523478	0.444352	0	0	0	ND						3
IPR017426-486	8	1	0	2	0.5	187.5	0	0.5	2	1	0.0653851	0.0620641	0.077307	0.0639831	0.114622	0.0671764	0.19899	0.443837	0	0	2	U3						3
IPR000832-6680	74	9	0	4	0.36	220.033	0	0.36	5	2	0.0860669	0.0576908	0.0873689	0.0639831	0.0962057	0.141241	0.527681	0.443749	0	0	2	U3						3
IPR016243-623	12	16	1	7	0.78	95.3119	1	0.78	3	1	0.128216	0.0717526	0.0543055	0.0646941	0.137882	0.0866215	0.19899	0.443442	9	5	1	Known						3
IPR000276-1391	360	101	1	1	0.13	98.5027	1	0.13	3	2	0.0568696	0.0511291	0.054981	0.0646941	0.0356325	0.0866215	0.527681	0.44343	1	1	1	Known						3
IPR026998-305	5	2	0	3	1	232.55	0	1	1	0	0.0750742	0.0803248	0.0915462	0.0639831	0.139845	0.0518487	0.0523478	0.443184	0	0	0	ND						3
IPR013126-66	65	95	0	1	0.77	47.1836	0	0.77	4	2	0.0568696	0.0713837	0.0450227	0.0639831	0.0426511	0.111025	0.527681	0.442995	0	0	2	U3						3
IPR001664-1940	154	10	0	6	0.42	203.77	1	0.42	4	1	0.112503	0.0595285	0.0821989	0.0646941	0.107218	0.111025	0.19899	0.442913	0	0	2	U3						3
IPR028435-402	14	5	0	5	0.5	246.8	0	0.5	2	0	0.0984977	0.0620641	0.0965199	0.0639831	0.166963	0.0671764	0.0523478	0.4428	0	0	0	ND						3
IPR001664-84	154	38	0	11	0.25	223.397	0	0.25	5	1	0.210418	0.0544594	0.0884743	0.0639831	0.107391	0.141241	0.19899	0.442757	0	0	2	U3						3
IPR022812-1283	35	17	0	4	0.36	223.129	0	0.36	5	2	0.0860669	0.0576908	0.0883858	0.0639831	0.0966513	0.141241	0.527681	0.442571	0	0	2	U3						3
IPR000333-299	24	21	1	1	0.12	69.1876	1	0.12	3	2	0.0568696	0.0508605	0.0490627	0.0646941	0.0314383	0.0866215	0.527681	0.441734	1	1	1	Known						3
IPR001664-87	154	38	1	9	0.32	223.397	0	0.32	5	1	0.165258	0.0564955	0.0884743	0.0639831	0.125985	0.141241	0.19899	0.441668	1	1	1	Known						3
IPR001664-118	154	18	1	20	0.33	239.178	0	0.33	5	1	0.503757	0.0567921	0.0938302	0.0639831	0.165366	0.141241	0.19899	0.441463	5	5	1	Known						3
IPR005819-83	36	2	0	30	0.85	277.95	0	1	3	0	0.817734	0.0743843	0.108239	0.0639831	0.287809	0.0866215	0.0523478	0.440545	0	0	3	U1						3
IPR001359-929	11	16	0	3	0.91	246.906	0	0.91	1	0	0.0750742	0.0767104	0.0965579	0.0639831	0.142505	0.0518487	0.0523478	0.440477	0	0	0	ND						3
IPR006077-2073	21	31	0	4	0.37	215.263	0	0.37	1	0	0.0860669	0.0579934	0.0858226	0.0639831	0.0955096	0.0518487	0.0523478	0.440357	0	0	0	ND						3
IPR012152-601	5	33	1	3	1	229.73	0	1	1	0	0.0750742	0.0803248	0.0905898	0.0639831	0.139305	0.0518487	0.0523478	0.440315	3	3	1	Known						3
IPR001770-12	20	21	0	5	0.5	119.11	1	0.5	3	1	0.0984977	0.0620641	0.0595371	0.0646941	0.133001	0.0866215	0.19899	0.440222	0	0	2	U3						3
IPR020831-389	44	169	0	3	0.91	79.9469	1	0.91	2	1	0.0750742	0.0767104	0.0511612	0.0646941	0.0989924	0.0671764	0.19899	0.440085	0	0	2	U3						3
IPR025650-65	5	14	0	3	1	228.257	0	1	1	0	0.0750742	0.0803248	0.0900936	0.0639831	0.139021	0.0518487	0.0523478	0.438766	0	0	0	ND						3
IPR001664-86	154	38	0	4	0.33	219.079	0	0.33	5	2	0.0860669	0.0567921	0.0870575	0.0639831	0.0959621	0.141241	0.527681	0.438519	0	0	2	U3						3
IPR001200-25	8	4	1	3	0.88	252.375	0	0.88	1	0	0.0750742	0.0755391	0.0985306	0.0639831	0.143495	0.0518487	0.0523478	0.438458	1	1	1	Known						3
IPR000798-1155	34	53	0	5	0.62	211.502	0	0.62	2	0	0.0984977	0.066057	0.0846211	0.0639831	0.15906	0.0671764	0.0523478	0.438299	0	0	0	ND						3
IPR002117-706	12	105	1	3	0.6	219.165	0	0.6	3	1	0.0750742	0.0653753	0.0870855	0.0639831	0.137245	0.0866215	0.19899	0.438133	9	5	1	Known						3
IPR028553-878	3	10	0	3	1	227.64	0	1	1	0	0.0750742	0.0803248	0.0898865	0.0639831	0.138904	0.0518487	0.0523478	0.438108	0	0	0	ND						3
IPR001873-1291	19	17	1	2	0.58	233.135	0	0.58	2	1	0.0653851	0.0647002	0.0917459	0.0639831	0.122978	0.0671764	0.19899	0.438055	1	1	1	Known						3
IPR000308-75	43	90	0	10	0.98	32.6594	1	0.98	2	1	0.186789	0.0795084	0.0425319	0.0646941	0.104415	0.0671764	0.19899	0.437824	0	0	2	U3						3
IPR001664-1542	154	19	1	9	0.25	237.947	0	0.25	5	1	0.165258	0.0544594	0.0934024	0.0639831	0.128557	0.141241	0.19899	0.437605	1	1	1	Known						3
IPR020636-1005	69	18	0	1	0.16	102.626	1	0.16	5	3	0.0568696	0.0519432	0.0558655	0.0646941	0.0361504	0.141241	0.834007	0.437506	0	0	2	U3						3
IPR003198-22	9	18	0	4	0.43	203.487	0	1	1	0	0.0860669	0.0598401	0.0821113	0.0639831	0.0935375	0.0518487	0.0523478	0.437445	0	0	0	ND						3
IPR017997-1196	6	28	1	3	1	227.014	0	1	1	0	0.0750742	0.0803248	0.089677	0.0639831	0.138782	0.0518487	0.0523478	0.437434	4	4	1	Known						3
IPR001508-1320	49	4	0	2	0.67	263.85	0	0.67	2	1	0.0653851	0.0677902	0.102787	0.0639831	0.127966	0.0671764	0.19899	0.437379	0	0	2	U3						3
IPR000460-752	8	22	0	3	1	226.664	0	1	1	0	0.0750742	0.0803248	0.0895598	0.0639831	0.138713	0.0518487	0.0523478	0.437054	0	0	0	ND						3
IPR028309-782	11	22	0	2	0.57	231.605	0	0.57	2	1	0.0653851	0.064365	0.0912245	0.0639831	0.122722	0.0671764	0.19899	0.436616	0	0	2	U3						3
IPR001806-2201	269	237	1	7	0.27	184.348	1	0.27	4	1	0.128216	0.055034	0.0763906	0.0646941	0.109129	0.111025	0.19899	0.436016	1	1	1	Known						3
IPR001806-1517	269	607	0	7	0.32	77.9889	1	0.32	2	1	0.128216	0.0564955	0.0507731	0.0646941	0.0820065	0.0671764	0.19899	0.435972	0	0	2	U3						3
IPR000308-265	43	59	0	7	0.91	84.3575	1	0.91	3	1	0.128216	0.0767104	0.0520457	0.0646941	0.132641	0.0866215	0.19899	0.435914	0	0	2	U3						3
IPR009146-218	9	9	0	4	1	219.544	0	1	2	0	0.0860669	0.0803248	0.0872093	0.0639831	0.150315	0.0671764	0.0523478	0.435906	0	0	0	ND						3
IPR009146-343	9	9	0	4	1	219.544	0	1	2	0	0.0860669	0.0803248	0.0872093	0.0639831	0.150315	0.0671764	0.0523478	0.435906	0	0	0	ND						3
IPR028435-532	14	4	0	6	0.79	248.8	0	0.79	3	0	0.112503	0.0721232	0.097237	0.0639831	0.176909	0.0866215	0.0523478	0.435608	0	0	5	U4						3
IPR000533-288	23	21	0	5	0.74	161.861	1	0.74	4	1	0.0984977	0.0702876	0.0701376	0.0646941	0.146523	0.111025	0.19899	0.434986	0	0	2	U3						3
IPR028435-409	14	5	0	6	0.79	246.8	0	0.79	3	0	0.112503	0.0721232	0.0965199	0.0639831	0.176478	0.0866215	0.0523478	0.434767	0	0	5	U4						3
IPR020636-1242	69	57	0	6	0.46	191.783	0	0.46	2	0	0.112503	0.0607839	0.0785682	0.0639831	0.10494	0.0671764	0.0523478	0.434598	0	0	0	ND						3
IPR000558-7	64	8	0	14	0.14	254.675	0	1	3	0	0.293884	0.0513991	0.099371	0.0639831	0.121105	0.0866215	0.0523478	0.434323	0	0	0	ND						3
IPR008349-14	9	51	0	4	1	217.324	0	1	2	0	0.0860669	0.0803248	0.0864875	0.0639831	0.082885	0.0671764	0.0523478	0.433716	0	0	0	ND						3
IPR003358-59	3	5	1	3	1	223.58	0	1	1	0	0.0750742	0.0803248	0.0885347	0.0639831	0.138115	0.0518487	0.0523478	0.433634	1	1	1	Known						3
IPR000751-410	12	19	1	2	0.5	208.805	0	0.5	2	1	0.0653851	0.0620641	0.0837691	0.0639831	0.118684	0.0671764	0.19899	0.433479	1	1	1	Known						3
IPR015500-2524	26	21	1	2	0.44	176.992	0	0.44	2	1	0.0653851	0.0601531	0.0742908	0.0639831	0.0699652	0.0671764	0.19899	0.433276	1	1	1	Known						3
IPR008851-665	6	6	0	3	0.83	261.7	0	0.83	1	0	0.0750742	0.0736235	0.101977	0.0639831	0.145132	0.0518487	0.0523478	0.433214	0	0	0	ND						3
IPR005819-510	36	2	0	9	0.73	277.95	0	0.73	4	0	0.165258	0.0699257	0.108239	0.0639831	0.206213	0.111025	0.0523478	0.433212	0	0	3	U1						3
IPR003290-457	3	1	1	1	0.67	235.4	0	0.67	3	2	0.0568696	0.0677902	0.0925222	0.0639831	0.0983776	0.0866215	0.527681	0.432879	1	1	1	Known						3
IPR003290-459	3	1	1	1	0.67	235.4	0	0.67	3	2	0.0568696	0.0677902	0.0925222	0.0639831	0.0983776	0.0866215	0.527681	0.432879	1	1	1	Known						3
IPR000276-1392	360	101	1	1	0.08	71.9217	1	0.08	3	2	0.0568696	0.0497992	0.0495881	0.0646941	0.0318689	0.0866215	0.527681	0.432818	1	1	1	Known						3
IPR001464-177	41	8	0	1	0.32	173.265	1	0.32	5	3	0.0568696	0.0564955	0.0732472	0.0646941	0.0553784	0.141241	0.834007	0.432499	0	0	2	U3						3
IPR000276-723	360	105	0	1	0.03	24.371	0	0.03	3	2	0.0568696	0.048502	0.04117	0.0639831	0.0118595	0.0866215	0.527681	0.431664	0	0	2	U3						3
IPR002117-759	12	115	1	2	0.45	218.999	1	0.45	2	1	0.0653851	0.0604678	0.0870315	0.0646941	0.0761243	0.0671764	0.19899	0.431632	3	3	1	Known						3
IPR012234-349	7	21	1	6	1	204.695	0	1	3	0	0.112503	0.0803248	0.0824854	0.0639831	0.166194	0.0866215	0.0523478	0.431616	11	6	1	Known						3
IPR021187-560	8	5	0	4	1	215.24	0	1	2	0	0.0860669	0.0803248	0.0858153	0.0639831	0.149384	0.0671764	0.0523478	0.43159	0	0	0	ND						3
IPR000558-29	64	8	0	8	0.25	278.538	0	0.25	2	0	0.145764	0.0544594	0.108472	0.0646941	0.1302	0.0671764	0.0523478	0.431388	0	0	0	ND						3
IPR000751-368	12	1	1	3	0.8	292.5	0	0.8	1	0	0.0750742	0.0724956	0.11413	0.0639831	0.150275	0.0518487	0.0523478	0.430904	4	4	1	Known						3
IPR003091-84	59	41	0	1	0.23	180.315	1	0.23	3	2	0.0568696	0.0538905	0.0752328	0.0646941	0.0440938	0.0866215	0.527681	0.430748	0	0	2	U3						3
IPR001508-1264	49	6	0	3	1	221	0	1	1	0	0.0750742	0.0803248	0.0876853	0.0639831	0.137608	0.0518487	0.0523478	0.430667	0	0	0	ND						3
IPR013284-52	8	44	1	3	1	220.891	0	1	1	0	0.0750742	0.0803248	0.0876496	0.0639831	0.137526	0.0518487	0.0523478	0.43054	8	5	1	Known						3
IPR013790-432	21	31	1	3	1	220.884	0	1	1	0	0.0750742	0.0803248	0.0876472	0.0639831	0.137586	0.0518487	0.0523478	0.430531	9	5	1	Known						3
IPR000704-275	7	9	0	3	0.86	245.197	0	0.86	1	0	0.0750742	0.0747674	0.0959485	0.0639831	0.142196	0.0518487	0.0523478	0.430406	0	0	0	ND						3
IPR001508-1763	49	14	1	5	0.48	230.164	0	0.48	2	0	0.0984977	0.0614209	0.0907364	0.0639831	0.105112	0.0671764	0.0523478	0.430164	1	1	1	Known						3
IPR000276-1395	360	101	1	1	0.12	37.6653	1	0.12	3	2	0.0568696	0.0508605	0.0433751	0.0646941	0.025316	0.0866215	0.527681	0.429834	1	1	1	Known						3
IPR028669-16	8	26	1	6	0.75	210.754	1	0.75	1	0	0.112503	0.0706512	0.084384	0.0646941	0.168214	0.0518487	0.0523478	0.429794	3	3	1	Known						3
IPR005819-479	36	2	0	5	0.39	277.95	0	0.39	2	0	0.0984977	0.0586029	0.108239	0.0639831	0.11181	0.0671764	0.0523478	0.42969	0	0	0	ND						3
IPR000558-34	64	8	0	6	0.89	278.538	0	0.89	5	1	0.112503	0.0759277	0.108472	0.0646941	0.183023	0.141241	0.19899	0.429439	0	0	2	U3						3
IPR008849-103	11	1	0	3	0.89	236.7	0	0.89	1	0	0.0750742	0.0759277	0.0929704	0.0639831	0.140628	0.0518487	0.0523478	0.429317	0	0	0	ND						3
IPR000832-6668	74	4	1	4	0.24	201.9	0	0.24	5	2	0.0860669	0.0541743	0.0816226	0.0639831	0.0740491	0.141241	0.527681	0.428777	1	1	1	Known						3
IPR001806-1210	269	144	0	4	0.24	202.442	0	1	5	2	0.0860669	0.0541743	0.0817892	0.0639831	0.0865021	0.141241	0.527681	0.428583	0	0	2	U3						3
IPR000276-1741	360	56	1	4	0.29	226.304	0	0.29	5	2	0.0860669	0.0556143	0.0894395	0.0639831	0.0971085	0.141241	0.527681	0.428523	1	1	1	Known						3
IPR000164-239	60	22	1	23	0.9	98.68	1	0.9	2	1	0.613214	0.0763181	0.0550188	0.0646941	0.200419	0.0671764	0.19899	0.428448	1	1	1	Known						3
IPR016495-174	6	82	0	2	0.5	217.377	0	0.5	2	1	0.0653851	0.0620641	0.0865048	0.0639831	0.120238	0.0671764	0.19899	0.428405	0	0	2	U3						3
IPR006201-732	80	5	1	5	0.4	246.94	1	0.4	1	0	0.0984977	0.0589099	0.09657	0.0646941	0.107563	0.0518487	0.0523478	0.427562	1	1	1	Known						3
IPR008373-344	8	5	0	5	0.86	125.916	0	0.86	1	0	0.0984977	0.0747674	0.0611182	0.0639831	0.13537	0.0518487	0.0523478	0.42749	0	0	0	ND						3
IPR000276-1689	360	7	1	4	0.27	221.599	0	0.27	1	0	0.0860669	0.055034	0.0878817	0.0639831	0.0964353	0.0518487	0.0523478	0.427375	1	1	1	Known						3
IPR001664-41	154	20	0	5	0.35	209.195	0	1	4	1	0.0984977	0.0573898	0.0838917	0.0639831	0.101856	0.111025	0.19899	0.427057	0	0	2	U3						3
IPR023088-505	45	201	0	4	0.34	208.128	0	0.34	1	0	0.0860669	0.0570902	0.0835564	0.0639831	0.0942059	0.0518487	0.0523478	0.427046	0	0	0	ND						3
IPR000276-818	360	99	1	4	0.24	95.1012	1	0.24	2	1	0.0860669	0.0541743	0.0542612	0.0646941	0.0571979	0.0671764	0.19899	0.426989	1	1	1	Known						3
IPR000043-109	14	4	0	3	1	217.9	0	1	1	0	0.0750742	0.0803248	0.0866743	0.0639831	0.136993	0.0518487	0.0523478	0.426979	0	0	0	ND						3
IPR001273-113	15	11	1	4	0.6	178.409	0	0.6	1	0	0.0860669	0.0653753	0.0746911	0.0639831	0.139299	0.0518487	0.0523478	0.426908	12	6	1	Known						3
IPR029538-205	2	3	0	2	1	112.733	1	1	2	1	0.0653851	0.0803248	0.0580908	0.0646941	0.0969875	0.0671764	0.19899	0.42682	0	0	2	U3						3
IPR000997-549	9	289	0	6	0.89	104.22	0	0.89	1	0	0.112503	0.0759277	0.0562112	0.0639831	0.133977	0.0518487	0.0523478	0.426734	0	0	0	ND						3
IPR019137-2	4	1	0	1	0	239.3	0	1	2	2	0.0568696	0.0477392	0.0938728	0.0639831	0.0486864	0.0671764	0.527681	0.42658	0	0	2	U3						3
IPR001664-1630	154	19	0	4	0.12	237.947	0	0.12	3	1	0.0860669	0.0508605	0.0934024	0.0639831	0.0782941	0.0866215	0.19899	0.426495	0	0	2	U3						3
IPR001241-1735	9	6	0	3	0.83	247.667	0	0.83	1	0	0.0750742	0.0736235	0.0968301	0.0639831	0.142645	0.0518487	0.0523478	0.426456	0	0	0	ND						3
IPR023088-420	45	62	1	8	0.63	211.518	1	0.63	1	0	0.145764	0.0664003	0.0846261	0.0646941	0.183708	0.0518487	0.0523478	0.426128	3	3	1	Known						3
IPR027648-394	83	643	0	18	0.94	211.214	0	0.94	3	0	0.42992	0.0778983	0.0845299	0.0639831	0.232482	0.0866215	0.0523478	0.425979	0	0	5	U4						3
IPR028325-908	52	5	1	5	0.31	173.16	0	0.31	4	1	0.0984977	0.0562003	0.073218	0.0639831	0.0956824	0.111025	0.19899	0.425807	1	1	1	Known						3
IPR001164-2052	63	6	0	4	0.25	222.817	0	0.25	1	0	0.0860669	0.0544594	0.0882826	0.0639831	0.0966046	0.0518487	0.0523478	0.424523	0	0	0	ND						3
IPR001664-1633	154	19	1	7	0.39	232.957	0	0.39	5	1	0.128216	0.0586029	0.0916851	0.0639831	0.117763	0.141241	0.19899	0.424461	2	2	1	Known						3
IPR002373-404	25	10	0	2	0.42	187.572	0	0.42	2	1	0.0653851	0.0595285	0.077328	0.0639831	0.0716399	0.0671764	0.19899	0.424373	0	0	2	U3						3
IPR000558-32	64	8	0	22	0.74	278.538	0	0.74	4	0	0.577431	0.0702876	0.108472	0.0639831	0.26519	0.111025	0.0523478	0.424241	0	0	3	U1						3
IPR001664-40	154	20	1	5	0.33	209.195	0	0.33	4	1	0.0984977	0.0567921	0.0838917	0.0639831	0.101856	0.111025	0.19899	0.424162	1	1	1	Known						3
IPR000798-94	34	5	0	3	1	215.24	0	1	1	0	0.0750742	0.0803248	0.0858153	0.0639831	0.136459	0.0518487	0.0523478	0.423712	0	0	0	ND						3
IPR021187-94	8	5	0	3	1	215.24	0	1	1	0	0.0750742	0.0803248	0.0858153	0.0639831	0.136459	0.0518487	0.0523478	0.423712	0	0	0	ND						3
IPR021187-539	8	5	0	3	1	215.24	0	1	1	0	0.0750742	0.0803248	0.0858153	0.0639831	0.136459	0.0518487	0.0523478	0.423712	0	0	0	ND						3
IPR001723-968	116	467	1	1	0.04	80.001	1	0.04	3	2	0.0568696	0.0487588	0.0511719	0.0646941	0.0331	0.0866215	0.527681	0.423661	2	2	1	Known						3
IPR000164-87	60	21	0	12	0.95	242.533	1	0.95	2	0	0.236168	0.078298	0.0950059	0.0646941	0.215449	0.0671764	0.0523478	0.423635	0	0	4	U1						3
IPR027328-219	9	4	1	4	1	207.95	0	1	2	0	0.0860669	0.0803248	0.0835005	0.0639831	0.147787	0.0671764	0.0523478	0.423614	1	1	1	Known						3
IPR003929-1135	12	11	0	3	1	214.709	0	1	1	0	0.0750742	0.0803248	0.0856448	0.0639831	0.136355	0.0518487	0.0523478	0.423049	0	0	0	ND						3
IPR001837-389	9	4	0	4	1	207.45	0	1	2	0	0.0860669	0.0803248	0.0833438	0.0639831	0.147679	0.0671764	0.0523478	0.423037	0	0	0	ND						3
IPR002151-165	14	9	0	3	0.8	251.478	0	0.8	1	0	0.0750742	0.0724956	0.0982045	0.0639831	0.14333	0.0518487	0.0523478	0.422871	0	0	0	ND						3
IPR001664-81	154	39	1	16	0.48	223.405	0	0.48	3	0	0.359074	0.0614209	0.0884769	0.0639831	0.151129	0.0866215	0.0523478	0.422854	1	1	1	Known						3
IPR013790-751	21	16	1	2	1	110.304	1	1	2	1	0.0653851	0.0803248	0.0575484	0.0646941	0.0962908	0.0671764	0.19899	0.42267	1	1	1	Known						3
IPR002624-51	8	131	0	2	0.38	204.253	1	0.38	4	2	0.0653851	0.0582974	0.0823483	0.0646941	0.074344	0.111025	0.527681	0.422655	0	0	2	U3						3
IPR027080-580	6	6	0	3	0.83	241.55	0	0.83	1	0	0.0750742	0.0736235	0.09466	0.0639831	0.141528	0.0518487	0.0523478	0.42251	0	0	0	ND						3
IPR001723-377	116	310	1	2	0.41	215.035	1	0.41	2	1	0.0653851	0.0592185	0.0857494	0.0646941	0.0756528	0.0671764	0.19899	0.422222	2	2	1	Known						3
IPR001192-2701	40	2	0	2	0.57	251.43	0	0.57	2	1	0.0653851	0.064365	0.0981872	0.0639831	0.126003	0.0671764	0.19899	0.422187	0	0	2	U3						3
IPR001723-1381	116	1015	1	1	0.04	61.3102	1	0.04	3	2	0.0568696	0.0487588	0.0475784	0.0646941	0.0301115	0.0866215	0.527681	0.422103	1	1	1	Known						3
IPR005819-515	36	2	0	4	0.81	277.95	0	0.81	2	0	0.0860669	0.0728698	0.108239	0.0639831	0.161716	0.0671764	0.0523478	0.422097	0	0	0	ND						3
IPR029921-94	3	4	1	3	1	213.95	0	1	1	0	0.0750742	0.0803248	0.0854015	0.0639831	0.136205	0.0518487	0.0523478	0.422095	2	2	1	Known						3
IPR028325-68	52	40	0	1	0.18	175.045	1	0.18	3	2	0.0568696	0.0524927	0.073744	0.0646941	0.0436346	0.0866215	0.527681	0.420949	0	0	2	U3						3
IPR015505-3	14	2	0	2	0.5	228.85	0	1	2	1	0.0653851	0.0620641	0.090293	0.0639831	0.122249	0.0671764	0.19899	0.42094	0	0	2	U3						3
IPR024162-495	6	39	0	3	1	212.777	0	1	1	0	0.0750742	0.0803248	0.0850267	0.0639831	0.135964	0.0518487	0.0523478	0.420606	0	0	0	ND						3
IPR001200-129	8	4	1	4	1	145.93	0	1	1	0	0.0860669	0.0803248	0.0659974	0.0639831	0.127742	0.0518487	0.0523478	0.420428	3	3	1	Known						3
IPR004301-332	10	55	1	2	0.43	200.865	0	0.43	2	1	0.0653851	0.0598401	0.0813054	0.0639831	0.0739211	0.0671764	0.19899	0.420426	1	1	1	Known						3
IPR002151-660	14	9	0	4	0.82	251.478	0	0.82	2	0	0.0860669	0.0732457	0.0982045	0.0639831	0.156789	0.0671764	0.0523478	0.419913	0	0	0	ND						3
IPR023088-643	45	192	0	4	0.33	203.152	0	0.33	1	0	0.0860669	0.0567921	0.082008	0.0639831	0.0935087	0.0518487	0.0523478	0.419444	0	0	0	ND						3
IPR000751-132	12	19	1	1	0.5	208.805	0	0.5	3	2	0.0568696	0.0620641	0.0837691	0.0639831	0.0945476	0.0866215	0.527681	0.419085	1	1	1	Known						3
IPR000558-51	64	8	0	5	0.71	278.538	0	0.71	2	0	0.0984977	0.069207	0.108472	0.0646941	0.173229	0.0671764	0.0523478	0.418908	0	0	5	U4						3
IPR000542-1029	19	33	0	2	0.4	105.755	0	0.4	2	1	0.0653851	0.0589099	0.0565458	0.0639831	0.0593353	0.0671764	0.19899	0.417939	0	0	2	U3						3
IPR001545-36	20	9	0	16	0.85	120.457	0	0.85	1	0	0.359074	0.0743843	0.059847	0.0639831	0.190977	0.0518487	0.0523478	0.417771	0	0	3	U1						3
IPR008351-221	10	41	1	9	1	75.0334	1	1	3	1	0.165258	0.0803248	0.0501925	0.0646941	0.13841	0.0866215	0.19899	0.417649	8	5	1	Known						3
IPR020636-411	69	2	0	3	0.86	228.75	0	0.86	1	0	0.0750742	0.0747674	0.0902594	0.0639831	0.139112	0.0518487	0.0523478	0.417306	0	0	0	ND						3
IPR004142-384	11	8	0	6	0.91	201.938	0	0.91	3	0	0.112503	0.0767104	0.0816341	0.0639831	0.166027	0.0866215	0.0523478	0.417163	0	0	0	ND						3
IPR015643-206	7	39	0	4	1	143.752	0	1	1	0	0.0860669	0.0803248	0.0654494	0.0639831	0.130785	0.0518487	0.0523478	0.416756	0	0	0	ND						3
IPR000798-1221	34	33	0	4	0.41	190.591	0	0.41	1	0	0.0860669	0.0592185	0.0782153	0.0639831	0.0915703	0.0518487	0.0523478	0.416454	0	0	0	ND						3
IPR001508-1770	49	150	1	4	0.19	227.64	0	0.19	1	0	0.0860669	0.0527695	0.0898865	0.0639831	0.0771302	0.0518487	0.0523478	0.416432	2	2	1	Known						3
IPR000164-21	60	21	1	42	0.95	242.533	1	0.95	4	1	0.963887	0.078298	0.0950059	0.0646941	0.30309	0.111025	0.19899	0.416383	3	3	1	Known						3
IPR015767-254	9	2	1	2	0.5	235.5	0	0.5	2	1	0.0653851	0.0620641	0.0925566	0.0639831	0.123384	0.0671764	0.19899	0.416303	1	1	1	Known						3
IPR028435-377	14	4	0	6	0.64	248.8	0	0.64	3	0	0.112503	0.0667453	0.097237	0.0639831	0.176909	0.0866215	0.0523478	0.416004	0	0	5	U4						3
IPR018105-64	10	1	0	3	0.8	240	0	0.8	1	0	0.0750742	0.0724956	0.0941171	0.0639831	0.141238	0.0518487	0.0523478	0.41599	0	0	0	ND						3
IPR001806-2328	269	157	0	4	0.16	175.169	1	0.16	3	1	0.0860669	0.0519432	0.0737787	0.0646941	0.0705576	0.0866215	0.19899	0.415934	0	0	2	U3						3
IPR016313-510	13	60	1	4	0.92	214.318	0	0.92	2	0	0.0860669	0.0771045	0.0855194	0.0639831	0.149186	0.0671764	0.0523478	0.415782	1	1	1	Known						3
IPR027640-4638	110	101	0	4	0.3	204.496	0	0.3	1	0	0.0860669	0.0559066	0.0824236	0.0639831	0.0937142	0.0518487	0.0523478	0.415705	0	0	0	ND						3
IPR001664-85	154	38	1	7	0.24	219.182	0	0.24	5	1	0.128216	0.0541743	0.087091	0.0639831	0.0917971	0.141241	0.19899	0.415335	1	1	1	Known						3
IPR006628-10	10	2	0	4	0.78	280.7	0	0.78	2	0	0.0860669	0.0717526	0.109332	0.0639831	0.162201	0.0671764	0.0523478	0.415233	0	0	0	ND						3
IPR009146-257	9	9	1	4	0.89	219.544	0	0.89	2	0	0.0860669	0.0759277	0.0872093	0.0639831	0.150315	0.0671764	0.0523478	0.414991	1	1	1	Known						3
IPR003091-1038	59	41	1	3	0.42	161.28	0	0.42	3	1	0.0750742	0.0595285	0.0699824	0.0639831	0.078308	0.0866215	0.19899	0.414837	3	3	1	Known						3
IPR023608-4	15	37	0	6	0.13	211.3	0	1	2	0	0.112503	0.0511291	0.0845571	0.0639831	0.121952	0.0671764	0.0523478	0.414519	0	0	0	ND						3
IPR002000-109	7	2	0	3	1	207.8	0	1	1	0	0.0750742	0.0803248	0.0834534	0.0639831	0.134946	0.0518487	0.0523478	0.41411	0	0	0	ND						3
IPR000941-88	19	53	0	7	0.95	75.1638	0	0.95	1	0	0.128216	0.078298	0.050218	0.0639831	0.127845	0.0518487	0.0523478	0.413907	0	0	0	ND						3
IPR001128-419	102	235	0	2	0.15	81.2817	1	0.15	4	2	0.0653851	0.0516705	0.0514274	0.0646941	0.0425228	0.111025	0.527681	0.413552	0	0	2	U3						3
IPR017597-261	10	14	0	3	1	57.1136	1	1	2	1	0.0750742	0.0803248	0.0468051	0.0646941	0.0885151	0.0671764	0.19899	0.413429	0	0	2	U3						3
IPR015503-431	3	5	1	3	1	207.02	0	1	1	0	0.0750742	0.0803248	0.0832093	0.0639831	0.134787	0.0518487	0.0523478	0.413067	8	5	1	Known						3
IPR015503-500	3	5	1	3	1	207.02	0	1	1	0	0.0750742	0.0803248	0.0832093	0.0639831	0.134787	0.0518487	0.0523478	0.413067	5	5	1	Known						3
IPR013178-1173	8	32	0	3	1	206.969	0	1	1	0	0.0750742	0.0803248	0.0831933	0.0639831	0.134776	0.0518487	0.0523478	0.412998	0	0	0	ND						3
IPR009146-319	9	9	0	3	0.89	219.544	0	0.89	1	0	0.0750742	0.0759277	0.0872093	0.0639831	0.137322	0.0518487	0.0523478	0.412779	0	0	0	ND						3
IPR000337-1173	25	16	0	1	0.16	119.307	0	0.16	3	2	0.0568696	0.0519432	0.0595824	0.0639831	0.0376842	0.0866215	0.527681	0.412691	0	0	2	U3						3
IPR000460-112	8	22	0	5	1	103.845	0	1	1	0	0.0984977	0.0803248	0.0561296	0.0639831	0.127304	0.0518487	0.0523478	0.412586	0	0	0	ND						3
IPR002117-38	12	116	0	2	0.42	210.654	0	0.42	2	1	0.0653851	0.0595285	0.0843523	0.0639831	0.0750876	0.0671764	0.19899	0.41239	0	0	2	U3						3
IPR001664-74	154	11	0	5	0.3	244.418	0	0.3	4	1	0.0984977	0.0559066	0.0956721	0.0639831	0.107203	0.111025	0.19899	0.412147	0	0	2	U3						3
IPR015429-644	23	27	0	5	0.4	223.088	0	0.4	2	0	0.0984977	0.0589099	0.0883721	0.0639831	0.104038	0.0671764	0.0523478	0.412144	0	0	0	ND						3
IPR029033-1499	64	97	0	3	0.2	118.949	1	0.2	2	1	0.0750742	0.0530477	0.0595003	0.0646941	0.0559489	0.0671764	0.19899	0.412143	0	0	2	U3						3
IPR000276-1566	360	2	0	1	0.18	126.93	0	0.18	3	2	0.0568696	0.0524927	0.0613571	0.0639831	0.0389691	0.0866215	0.527681	0.411812	0	0	2	U3						3
IPR028572-94	3	9	0	3	1	206.078	0	1	1	0	0.0750742	0.0803248	0.0829152	0.0639831	0.134594	0.0518487	0.0523478	0.411798	0	0	0	ND						3
IPR027648-364	83	11	0	4	0.86	222.573	0	0.86	2	0	0.0860669	0.0747674	0.0882022	0.0639831	0.15096	0.0671764	0.0523478	0.411795	0	0	0	ND						3
IPR001664-1762	154	18	1	9	0.53	239.178	0	0.53	4	0	0.165258	0.0630406	0.0938302	0.0639831	0.197323	0.111025	0.0523478	0.411415	1	1	1	Known						3
IPR005855-283	8	14	1	5	1	243.871	0	1	3	0	0.0984977	0.0803248	0.0954784	0.0639831	0.166353	0.0866215	0.0523478	0.411276	1	1	1	Known						3
IPR021567-676	6	21	0	4	0.83	229.848	1	0.83	2	0	0.0860669	0.0736235	0.0906294	0.0639831	0.152476	0.0671764	0.0523478	0.411262	0	0	0	ND						3
IPR027159-31	6	11	1	3	0.5	212.503	1	0.5	3	1	0.0750742	0.0620641	0.0849394	0.0646941	0.13591	0.0866215	0.19899	0.410961	1	1	1	Known						3
IPR027159-30	6	11	1	3	0.5	218.305	1	0.5	3	1	0.0750742	0.0620641	0.0868059	0.0646941	0.137075	0.0866215	0.19899	0.410941	1	1	1	Known						3
IPR006689-42	61	79	0	9	0.7	183.552	0	0.7	3	0	0.165258	0.0688503	0.0761608	0.0639831	0.181373	0.0866215	0.0523478	0.410939	0	0	3	U1						3
IPR001359-926	11	2	0	3	0.91	215.2	0	0.91	1	0	0.0750742	0.0767104	0.0858024	0.0639831	0.136454	0.0518487	0.0523478	0.410873	0	0	0	ND						3
IPR000558-8	64	8	0	7	0.24	254.645	0	0.24	3	0	0.128216	0.0541743	0.09936	0.0639831	0.096529	0.0866215	0.0523478	0.410806	0	0	0	ND						3
IPR001192-3047	40	10	0	2	0.45	225.159	0	0.45	2	1	0.0653851	0.0604678	0.0890583	0.0639831	0.0768422	0.0671764	0.19899	0.410771	0	0	2	U3						3
IPR003929-1131	12	11	1	4	0.89	214.709	0	0.89	2	0	0.0860669	0.0759277	0.0856448	0.0639831	0.149272	0.0671764	0.0523478	0.410595	1	1	1	Known						3
IPR028435-1366	14	4	0	4	0.78	248.8	0	0.78	2	0	0.0860669	0.0717526	0.097237	0.0639831	0.156272	0.0671764	0.0523478	0.410559	0	0	0	ND						3
IPR002769-175	5	1	1	2	0.6	65.21	0	0.6	2	1	0.0653851	0.0653753	0.0483078	0.0639831	0.0807625	0.0671764	0.19899	0.410517	1	1	1	Known						3
IPR001576-169	12	40	0	3	1	23.741	0	1	3	1	0.0750742	0.0803248	0.0410682	0.0639831	0.0364718	0.0866215	0.19899	0.409814	0	0	2	U3						3
IPR013790-402	21	31	1	3	0.86	220.884	0	0.86	1	0	0.0750742	0.0747674	0.0876472	0.0639831	0.137586	0.0518487	0.0523478	0.409532	9	5	1	Known						3
IPR002129-3	20	5	0	3	1	204.4	0	1	1	0	0.0750742	0.0803248	0.0823939	0.0639831	0.134241	0.0518487	0.0523478	0.409517	0	0	0	ND						3
IPR001806-2184	269	442	0	12	0.3	174.046	1	0.3	5	1	0.236168	0.0559066	0.0734648	0.0646941	0.127532	0.141241	0.19899	0.409364	0	0	2	U3						3
IPR003091-81	59	41	0	1	0.14	176.781	1	0.14	3	2	0.0568696	0.0513991	0.0742313	0.0646941	0.0437916	0.0866215	0.527681	0.409131	0	0	2	U3						3
IPR000425-906	39	23	0	6	0.44	176.353	0	0.44	2	0	0.112503	0.0601531	0.074111	0.0639831	0.102117	0.0671764	0.0523478	0.408924	0	0	0	ND						3
IPR011778-32	20	37	0	6	0.65	114.092	0	0.65	1	0	0.112503	0.0670919	0.0583962	0.0639831	0.138807	0.0518487	0.0523478	0.408831	0	0	0	ND						3
IPR018422-1257	25	1	1	1	0.36	183.2	0	0.36	3	2	0.0568696	0.0576908	0.0760594	0.0639831	0.0564603	0.0866215	0.527681	0.40877	1	1	1	Known						3
IPR000832-6681	74	11	1	6	0.49	213.645	0	0.49	5	1	0.112503	0.0617417	0.0853041	0.0639831	0.10889	0.141241	0.19899	0.40852	1	1	1	Known						3
IPR016253-409	15	1	1	4	0.62	19.51	0	0.62	3	1	0.0860669	0.066057	0.0403908	0.0639831	0.0328039	0.0866215	0.19899	0.408217	2	2	1	Known						3
IPR002117-101	12	9	1	2	0.36	192.986	1	0.36	2	1	0.0653851	0.0576908	0.0789258	0.0646941	0.0729225	0.0671764	0.19899	0.40795	8	5	1	Known						3
IPR024681-60	10	95	0	5	0	271.316	1	0	1	0	0.0984977	0.0477392	0.105643	0.0646941	0.0882094	0.0518487	0.0523478	0.40697	0	0	0	ND						3
IPR000969-760	7	1	0	5	1	233.9	0	1	3	0	0.0984977	0.0803248	0.0920073	0.0639831	0.164242	0.0866215	0.0523478	0.406715	0	0	0	ND						3
IPR015428-146	5	13	0	3	0.8	228	0	0.8	1	0	0.0750742	0.0724956	0.0900073	0.0639831	0.138969	0.0518487	0.0523478	0.406521	0	0	0	ND						3
IPR000164-136	60	21	1	44	0.93	242.533	1	0.93	4	1	0.97292	0.0775005	0.0950059	0.0646941	0.306708	0.111025	0.19899	0.406136	2	2	1	Known						3
IPR013790-482	21	22	1	3	0.89	213.682	0	0.89	1	0	0.0750742	0.0759277	0.0853157	0.0639831	0.136149	0.0518487	0.0523478	0.406132	1	1	1	Known						3
IPR007145-875	6	3	0	1	0.33	178.133	0	0.33	3	2	0.0568696	0.0567921	0.0746131	0.0639831	0.0559163	0.0866215	0.527681	0.405878	0	0	2	U3						3
IPR011778-551	20	32	0	5	1	231.637	0	1	3	0	0.0984977	0.0803248	0.0912357	0.0639831	0.16375	0.0866215	0.0523478	0.405506	0	0	0	ND						3
IPR017597-330	10	33	1	7	1	130.348	0	1	2	0	0.128216	0.0803248	0.0621687	0.0639831	0.149571	0.0671764	0.0523478	0.405356	3	3	1	Known						3
IPR000217-351	72	79	0	10	0.5	117.551	0	0.5	1	0	0.186789	0.0620641	0.0591804	0.0639831	0.162712	0.0518487	0.0523478	0.40398	0	0	0	ND						3
IPR009147-660	3	39	1	2	1	33.7033	0	1	2	1	0.0653851	0.0803248	0.0427064	0.0639831	0.0311451	0.0671764	0.19899	0.403975	4	4	1	Known						3
IPR030049-862	3	40	1	2	1	216.647	1	1	3	1	0.0653851	0.0803248	0.0862686	0.0646941	0.120107	0.0866215	0.19899	0.403842	1	1	1	Known						3
IPR000217-348	72	76	0	14	0.97	78.2172	0	0.97	1	0	0.293884	0.079103	0.0508182	0.0639831	0.15522	0.0518487	0.0523478	0.402805	0	0	0	ND						3
IPR013178-354	8	14	1	3	0.8	223.514	0	0.8	1	0	0.0750742	0.0724956	0.088513	0.0639831	0.138101	0.0518487	0.0523478	0.402399	1	1	1	Known						3
IPR008351-226	10	65	0	6	1	67.4145	0	1	1	0	0.112503	0.0803248	0.0487248	0.0639831	0.1093	0.0518487	0.0523478	0.402192	0	0	0	ND						3
IPR001094-954	24	1	1	7	1	49.72	0	1	1	0	0.128216	0.0803248	0.0454718	0.0639831	0.0554614	0.0518487	0.0523478	0.402053	5	5	1	Known						3
IPR001392-188	16	3	0	3	0.38	105.103	0	0.38	3	1	0.0750742	0.0582974	0.0564034	0.0639831	0.0645148	0.0866215	0.19899	0.401906	0	0	2	U3						3
IPR004142-425	11	8	0	4	0.91	201.938	0	0.91	2	0	0.0860669	0.0767104	0.0816341	0.0639831	0.146432	0.0671764	0.0523478	0.400729	0	0	0	ND						3
IPR001978-188	23	12	1	4	0.26	136.252	1	0.26	3	1	0.0860669	0.054746	0.0635943	0.0646941	0.081961	0.0866215	0.19899	0.400716	11	6	1	Known						3
IPR015631-338	18	1	0	3	0.67	261.63	0	0.67	1	0	0.0750742	0.0677902	0.101951	0.0639831	0.145124	0.0518487	0.0523478	0.40031	0	0	0	ND						3
IPR028848-332	3	2	0	3	1	197.6	0	1	1	0	0.0750742	0.0803248	0.0803114	0.0639831	0.132807	0.0518487	0.0523478	0.400002	0	0	0	ND						3
IPR028848-385	3	2	0	3	1	197.6	0	1	1	0	0.0750742	0.0803248	0.0803114	0.0639831	0.132807	0.0518487	0.0523478	0.400002	0	0	0	ND						3
IPR028848-404	3	2	0	3	1	197.6	0	1	1	0	0.0750742	0.0803248	0.0803114	0.0639831	0.132807	0.0518487	0.0523478	0.400002	0	0	0	ND						3
IPR028848-226	3	2	1	3	1	197.6	0	1	1	0	0.0750742	0.0803248	0.0803114	0.0639831	0.132807	0.0518487	0.0523478	0.400002	1	1	1	Known						3
IPR028848-263	3	2	1	3	1	197.6	0	1	1	0	0.0750742	0.0803248	0.0803114	0.0639831	0.132807	0.0518487	0.0523478	0.400002	2	2	1	Known						3
IPR028848-508	3	2	1	3	1	197.6	0	1	1	0	0.0750742	0.0803248	0.0803114	0.0639831	0.132807	0.0518487	0.0523478	0.400002	1	1	1	Known						3
IPR022796-41	18	10	0	6	0.6	223.69	0	0.6	3	0	0.112503	0.0653753	0.0885711	0.0639831	0.171293	0.0866215	0.0523478	0.399854	0	0	3	U1						3
IPR001217-223	26	7	1	2	0.33	192.46	0	0.33	2	1	0.0653851	0.0567921	0.0787694	0.0639831	0.0728582	0.0671764	0.19899	0.399771	1	1	1	Known						3
IPR030564-1877	24	5	0	6	0.46	271.06	0	0.46	3	0	0.112503	0.0607839	0.105544	0.0639831	0.117665	0.0866215	0.0523478	0.39976	0	0	0	ND						3
IPR002374-489	7	10	1	3	1	197.37	0	1	1	0	0.0750742	0.0803248	0.0802419	0.0639831	0.132754	0.0518487	0.0523478	0.399674	3	3	1	Known						3
IPR001619-941	27	2	0	2	0.33	97.915	0	0.33	2	1	0.0653851	0.0567921	0.054856	0.0639831	0.05778	0.0671764	0.19899	0.399515	0	0	2	U3						3
IPR001664-110	154	18	1	17	0.37	239.178	0	0.37	5	0	0.393939	0.0579934	0.0938302	0.0639831	0.157298	0.141241	0.0523478	0.399494	8	5	1	Known						3
IPR000558-40	64	8	0	5	0.22	278.538	0	0.22	2	0	0.0984977	0.0536082	0.108472	0.0639831	0.0889877	0.0671764	0.0523478	0.399402	0	0	0	ND						3
IPR004539-79	18	8	0	5	1	92.5837	0	1	1	0	0.0984977	0.0803248	0.0537342	0.0639831	0.122696	0.0518487	0.0523478	0.399267	0	0	0	ND						3
IPR001806-2347	269	76	0	2	0.3	211.93	1	0.3	4	2	0.0653851	0.0559066	0.0847571	0.0646941	0.075281	0.111025	0.527681	0.399093	0	0	2	U3						3
IPR004802-496	7	4	0	4	0.71	261.375	0	0.71	2	0	0.0860669	0.069207	0.101855	0.0639831	0.158674	0.0671764	0.0523478	0.39883	0	0	0	ND						3
IPR000711-197	5	1	0	3	1	265.4	1	1	1	0	0.0750742	0.0803248	0.103374	0.0646941	0.145777	0.0518487	0.0523478	0.398202	0	0	0	ND						3
IPR015506-228	8	24	0	3	0.75	228.412	0	0.75	1	0	0.0750742	0.0706512	0.0901459	0.0639831	0.139052	0.0518487	0.0523478	0.398185	0	0	0	ND						3
IPR001806-1872	269	662	0	2	0.07	75.71	1	0.07	4	2	0.0653851	0.0495371	0.0503249	0.0646941	0.0414691	0.111025	0.527681	0.397949	0	0	2	U3						3
IPR011613-27	18	2	0	4	0.6	91.145	0	0.6	4	1	0.0860669	0.0653753	0.0534352	0.0639831	0.11357	0.111025	0.19899	0.397777	0	0	2	U3						3
IPR027038-869	7	14	0	5	0.8	202.707	1	0.8	1	0	0.0984977	0.0724956	0.0818709	0.0646941	0.157157	0.0518487	0.0523478	0.39767	0	0	0	ND						3
IPR001464-243	41	75	0	3	0.79	118.935	1	0.79	3	1	0.0750742	0.0721232	0.0594971	0.0646941	0.112777	0.0866215	0.19899	0.397584	0	0	2	U3						3
IPR001359-113	11	2	0	3	0.82	215.2	0	0.82	1	0	0.0750742	0.0732457	0.0858024	0.0639831	0.136454	0.0518487	0.0523478	0.397136	0	0	0	ND						3
IPR005819-234	36	2	0	12	0.97	136.83	0	0.97	2	0	0.236168	0.079103	0.0637356	0.0639831	0.182056	0.0671764	0.0523478	0.396934	0	0	5	U4						3
IPR001806-2185	269	443	0	7	0.18	178.075	1	0.18	5	1	0.128216	0.0524927	0.0745965	0.0646941	0.0857428	0.141241	0.19899	0.396655	0	0	2	U3						3
IPR001806-3018	269	4	0	3	0.88	206.775	0	0.88	1	0	0.0750742	0.0755391	0.0831327	0.0639831	0.134734	0.0518487	0.0523478	0.396292	0	0	0	ND						3
IPR002000-297	7	2	0	4	0.86	141.26	0	0.86	1	0	0.0860669	0.0747674	0.0648275	0.0639831	0.130791	0.0518487	0.0523478	0.396207	0	0	0	ND						3
IPR016492-135	8	2	0	4	0.75	230.75	0	0.75	2	0	0.0860669	0.0706512	0.0909346	0.0639831	0.152659	0.0671764	0.0523478	0.396174	0	0	0	ND						3
IPR000956-84	12	22	0	1	0.17	206.06	1	0.17	3	2	0.0568696	0.0522173	0.0829098	0.0646941	0.0462095	0.0866215	0.527681	0.395983	0	0	2	U3						3
IPR015503-484	3	1	1	3	1	194.8	0	1	1	0	0.0750742	0.0803248	0.079468	0.0639831	0.132208	0.0518487	0.0523478	0.395976	7	5	1	Known						3
IPR000286-1493	25	12	0	3	0.4	203.492	0	0.4	3	1	0.0750742	0.0589099	0.0821129	0.0639831	0.08515	0.0866215	0.19899	0.395895	0	0	2	U3						3
IPR015631-594	18	20	1	6	0.8	234.115	1	0.8	2	0	0.112503	0.0724956	0.092081	0.0646941	0.173685	0.0671764	0.0523478	0.395799	3	3	1	Known						3
IPR001664-1552	154	19	0	6	0.49	237.947	0	0.49	3	0	0.112503	0.0617417	0.0934024	0.0639831	0.112788	0.0866215	0.0523478	0.395269	0	0	0	ND						3
IPR001508-1221	49	5	1	5	0.27	65.826	1	0.27	2	1	0.0984977	0.055034	0.048424	0.0646941	0.06907	0.0671764	0.19899	0.395035	1	1	1	Known						3
IPR000476-107	11	9	0	12	1	42.7611	0	1	1	0	0.236168	0.0803248	0.0442499	0.0639831	0.0634164	0.0518487	0.0523478	0.394769	0	0	0	ND						3
IPR000941-81	19	53	0	7	1	35.7449	0	1	1	0	0.128216	0.0803248	0.0430498	0.0639831	0.0494491	0.0518487	0.0523478	0.394574	0	0	0	ND						3
IPR002117-43	12	116	1	3	0.8	215.684	0	0.8	1	0	0.0750742	0.0724956	0.085958	0.0639831	0.136518	0.0518487	0.0523478	0.394484	5	5	1	Known						3
IPR001019-1246	43	30	0	2	0.65	120.151	1	0.65	2	1	0.0653851	0.0670919	0.0597766	0.0646941	0.104301	0.0671764	0.19899	0.393784	0	0	2	U3						3
IPR015429-607	23	2	0	4	0.75	226.6	0	0.75	2	0	0.0860669	0.0706512	0.0895385	0.0639831	0.151802	0.0671764	0.0523478	0.393635	0	0	0	ND						3
IPR000798-592	34	28	0	8	0.53	218.739	0	0.53	4	0	0.145764	0.0630406	0.0869469	0.0639831	0.185561	0.111025	0.0523478	0.393117	0	0	5	U4						3
IPR000718-515	13	9	0	5	0.77	111.688	0	0.77	1	0	0.0984977	0.0713837	0.0578568	0.0639831	0.130302	0.0518487	0.0523478	0.392947	0	0	0	ND						3
IPR012234-633	7	14	1	2	1	89.62	0	1	3	1	0.0653851	0.0803248	0.05312	0.0639831	0.0870469	0.0866215	0.19899	0.392937	1	1	1	Known						3
IPR020675-2056	16	2	0	3	0.54	269.6	0	0.54	3	1	0.0750742	0.0633693	0.10498	0.0639831	0.1465	0.0866215	0.19899	0.392893	0	0	2	U3						3
IPR015500-2522	26	21	1	2	0.25	159.298	0	0.25	2	1	0.0653851	0.0544594	0.0694556	0.0639831	0.0672744	0.0671764	0.19899	0.392697	1	1	1	Known						3
IPR001806-2197	269	153	0	5	0.26	170.975	1	0.26	4	1	0.0984977	0.054746	0.0726128	0.0646941	0.0952808	0.111025	0.19899	0.392617	0	0	2	U3						3
IPR014646-35	4	14	0	1	0.5	236.143	0	0.5	3	2	0.0568696	0.0620641	0.0927781	0.0639831	0.0984864	0.0866215	0.527681	0.392335	0	0	2	U3						3
IPR000239-831	21	13	1	3	0.64	255.391	0	0.64	1	0	0.0750742	0.0667453	0.0996338	0.0639831	0.144029	0.0518487	0.0523478	0.392295	3	3	1	Known						3
IPR000969-752	7	1	0	2	0.4	233.9	0	0.4	2	1	0.0653851	0.0589099	0.0920073	0.0639831	0.0778407	0.0671764	0.19899	0.391923	0	0	2	U3						3
IPR001664-1550	154	19	0	9	0.41	237.947	0	0.41	5	0	0.165258	0.0592185	0.0934024	0.0639831	0.128557	0.141241	0.0523478	0.391894	0	0	0	ND						3
IPR001128-229	102	289	0	3	0.28	99.4048	1	0.28	2	1	0.0750742	0.0553234	0.0551734	0.0646941	0.0667758	0.0671764	0.19899	0.391723	0	0	2	U3						3
IPR000217-476	72	110	0	8	0.97	30.2676	0	0.97	1	0	0.145764	0.079103	0.0421345	0.0639831	0.0777138	0.0518487	0.0523478	0.391675	0	0	0	ND						3
IPR000009-115	9	2	0	4	1	127.855	0	1	1	0	0.0860669	0.0803248	0.0615758	0.0639831	0.126688	0.0518487	0.0523478	0.391666	0	0	0	ND						3
IPR000286-1470	25	12	0	3	0.38	203.492	0	0.38	3	1	0.0750742	0.0582974	0.0821129	0.0639831	0.08515	0.0866215	0.19899	0.391151	0	0	2	U3						3
IPR028325-911	52	26	1	3	0.39	209.058	0	0.39	3	1	0.0750742	0.0586029	0.0838485	0.0639831	0.0859247	0.0866215	0.19899	0.390908	1	1	1	Known						3
IPR003091-939	59	14	0	1	0.05	133.498	1	0.05	5	3	0.0568696	0.049017	0.0629256	0.0646941	0.039672	0.141241	0.834007	0.390805	0	0	2	U3						3
IPR016243-783	12	10	1	9	1	160.948	1	1	1	0	0.165258	0.0803248	0.0698939	0.0646941	0.1753	0.0518487	0.0523478	0.390634	21	6	1	Known						3
IPR029515-798	11	6	0	3	0.82	209.267	0	0.82	1	0	0.0750742	0.0732457	0.0839143	0.0639831	0.135249	0.0518487	0.0523478	0.390423	0	0	0	ND						3
IPR030661-646	6	9	0	3	0.67	237.9	0	0.67	1	0	0.0750742	0.0677902	0.0933859	0.0639831	0.140849	0.0518487	0.0523478	0.390293	0	0	0	ND						3
IPR001806-1929	269	650	0	8	0.17	67.0714	1	0.17	2	1	0.145764	0.0522173	0.0486597	0.0646941	0.0643996	0.0671764	0.19899	0.390201	0	0	2	U3						3
IPR001807-1085	18	2	1	1	0.43	221.4	0	0.43	3	2	0.0568696	0.0598401	0.0878165	0.0639831	0.0602793	0.0866215	0.527681	0.389802	1	1	1	Known						3
IPR001664-1551	154	19	0	8	0.2	237.947	0	0.2	4	0	0.145764	0.0530477	0.0934024	0.0639831	0.0987324	0.111025	0.0523478	0.38968	0	0	0	ND						3
IPR021713-62	3	2	1	3	1	190.35	0	1	1	0	0.0750742	0.0803248	0.0781442	0.0639831	0.131232	0.0518487	0.0523478	0.389474	2	2	1	Known						3
IPR021713-302	3	2	1	3	1	190.35	0	1	1	0	0.0750742	0.0803248	0.0781442	0.0639831	0.131232	0.0518487	0.0523478	0.389474	1	1	1	Known						3
IPR001985-91	7	4	0	7	1	23.245	0	1	1	0	0.128216	0.0803248	0.0409882	0.0639831	0.042532	0.0518487	0.0523478	0.389395	0	0	0	ND						3
IPR017904-26	24	1	1	2	1	85.31	0	1	3	1	0.0653851	0.0803248	0.0522386	0.0639831	0.0883918	0.0866215	0.19899	0.389297	1	1	1	Known						3
IPR013178-2622	8	32	0	3	0.83	206.969	0	0.83	1	0	0.0750742	0.0736235	0.0831933	0.0639831	0.134776	0.0518487	0.0523478	0.3892	0	0	0	ND						3
IPR023561-556	33	21	0	2	0.3	199.098	0	0.3	2	1	0.0653851	0.0559066	0.0807659	0.0639831	0.0734902	0.0671764	0.19899	0.388746	0	0	2	U3						3
IPR002591-295	17	14	1	7	1	21.245	0	1	1	0	0.128216	0.0803248	0.0406673	0.0639831	0.0412074	0.0518487	0.0523478	0.388682	1	1	1	Known						3
IPR029515-1319	11	3	0	3	0.8	209.8	0	0.8	1	0	0.0750742	0.0724956	0.0840825	0.0639831	0.13536	0.0518487	0.0523478	0.387972	0	0	0	ND						3
IPR028435-482	14	4	1	4	0.67	248.8	0	0.67	2	0	0.0860669	0.0677902	0.097237	0.0639831	0.156272	0.0671764	0.0523478	0.387952	1	1	1	Known						3
IPR001723-116	116	350	1	1	0.39	213.289	0	0.39	3	2	0.0568696	0.0586029	0.08519	0.0639831	0.0594802	0.0866215	0.527681	0.387785	2	2	1	Known						3
IPR000751-439	12	1	1	3	0.83	205.8	0	0.83	1	0	0.0750742	0.0736235	0.0828287	0.0639831	0.134523	0.0518487	0.0523478	0.387782	2	2	1	Known						3
IPR012234-353	7	21	1	5	1	206.816	0	1	3	0	0.0984977	0.0803248	0.0831454	0.0639831	0.157191	0.0866215	0.0523478	0.387663	11	6	1	Known						3
IPR020456-9	17	5	0	8	0.19	191.422	0	1	3	0	0.145764	0.0527695	0.0784612	0.0639831	0.0918491	0.0866215	0.0523478	0.387588	0	0	0	ND						3
IPR028433-28	7	27	0	3	0.71	223.915	0	0.71	1	0	0.0750742	0.069207	0.0886455	0.0639831	0.13818	0.0518487	0.0523478	0.387339	0	0	0	ND						3
IPR017867-138	9	19	1	2	0.89	96.67	1	0.89	2	1	0.0653851	0.0759277	0.0545921	0.0646941	0.0921579	0.0671764	0.19899	0.387243	3	3	1	Known						3
IPR028934-353	7	8	0	3	0.67	233.162	0	0.67	1	0	0.0750742	0.0677902	0.0917552	0.0639831	0.139959	0.0518487	0.0523478	0.387238	0	0	0	ND						3
IPR001806-2334	269	317	0	6	0.26	192.745	1	0.26	5	1	0.112503	0.054746	0.0788542	0.0646941	0.105279	0.141241	0.19899	0.386671	0	0	2	U3						3
IPR002213-1176	31	16	0	2	0.61	47.6487	0	0.61	2	1	0.0653851	0.0657153	0.0451048	0.0639831	0.063872	0.0671764	0.19899	0.386525	0	0	2	U3						3
IPR000164-158	60	26	0	8	0.93	215.464	1	0.93	2	0	0.145764	0.0775005	0.0858874	0.0646941	0.184728	0.0671764	0.0523478	0.386455	0	0	3	U1						3
IPR001666-59	16	7	0	2	0.86	29.9857	0	0.86	2	1	0.0653851	0.0747674	0.0420879	0.0639831	0.0298826	0.0671764	0.19899	0.386071	0	0	2	U3						3
IPR001508-1522	49	12	1	3	0.69	226.575	0	0.69	1	0	0.0750742	0.0684952	0.0895302	0.0639831	0.138696	0.0518487	0.0523478	0.386007	1	1	1	Known						3
IPR011778-575	20	35	0	3	0.67	230.534	0	0.67	1	0	0.0750742	0.0677902	0.0908616	0.0639831	0.139457	0.0518487	0.0523478	0.385391	0	0	0	ND						3
IPR001664-88	154	38	0	6	0.18	223.397	0	0.18	5	1	0.112503	0.0524927	0.0884743	0.0639831	0.0878533	0.141241	0.19899	0.38527	0	0	2	U3						3
IPR017426-588	8	1	0	3	1	187.5	0	1	1	0	0.0750742	0.0803248	0.077307	0.0639831	0.13061	0.0518487	0.0523478	0.385254	0	0	0	ND						3
IPR017426-502	8	1	1	3	1	187.5	0	1	1	0	0.0750742	0.0803248	0.077307	0.0639831	0.13061	0.0518487	0.0523478	0.385254	1	1	1	Known						3
IPR017426-577	8	1	1	3	1	187.5	0	1	1	0	0.0750742	0.0803248	0.077307	0.0639831	0.13061	0.0518487	0.0523478	0.385254	1	1	1	Known						3
IPR001770-8	20	22	0	6	0.3	175.799	1	1	5	1	0.112503	0.0559066	0.0739552	0.0646941	0.102141	0.141241	0.19899	0.384814	0	0	2	U3						3
IPR028435-593	14	1	0	3	0.43	238.8	0	0.43	3	1	0.0750742	0.0598401	0.0936987	0.0639831	0.0898338	0.0866215	0.19899	0.384651	0	0	2	U3						3
IPR002117-705	12	105	0	1	0.4	219.165	0	0.4	3	2	0.0568696	0.0589099	0.0870855	0.0639831	0.0600673	0.0866215	0.527681	0.384584	0	0	2	U3						3
IPR001806-2333	269	377	0	6	0.26	179.56	1	0.26	5	1	0.112503	0.054746	0.0750178	0.0646941	0.102855	0.141241	0.19899	0.3843	0	0	2	U3						3
IPR000239-649	21	12	0	8	0.52	145.192	0	0.52	2	0	0.145764	0.0627135	0.0658112	0.0639831	0.163896	0.0671764	0.0523478	0.383938	0	0	0	ND						3
IPR025799-489	29	78	0	2	0.31	82.0453	0	0.31	2	1	0.0653851	0.0562003	0.0515802	0.0639831	0.0515798	0.0671764	0.19899	0.383544	0	0	2	U3						3
IPR015661-602	9	9	0	3	0.67	227.967	0	0.67	1	0	0.0750742	0.0677902	0.0899961	0.0639831	0.138966	0.0518487	0.0523478	0.383482	0	0	0	ND						3
IPR002117-463	12	101	0	3	0.36	217.734	1	0.36	3	1	0.0750742	0.0576908	0.0866204	0.0646941	0.0871028	0.0866215	0.19899	0.383375	0	0	2	U3						3
IPR004023-120	5	7	0	4	1	121.856	0	1	1	0	0.0860669	0.0803248	0.0601704	0.0639831	0.124749	0.0518487	0.0523478	0.383084	0	0	0	ND						3
IPR017597-319	10	30	0	6	1	36.1863	0	1	1	0	0.112503	0.0803248	0.0431243	0.0639831	0.058788	0.0518487	0.0523478	0.383077	0	0	0	ND						3
IPR023561-45	33	487	0	6	0	192.337	0	1	2	0	0.112503	0.0477392	0.0787327	0.0639831	0.0818925	0.0671764	0.0523478	0.382885	0	0	0	ND						3
IPR030219-211	2	69	0	1	1	220.511	1	1	2	1	0.0568696	0.0803248	0.087525	0.0646941	0.0962763	0.0671764	0.19899	0.382735	0	0	2	U3						3
IPR027640-235	110	4	1	2	0.35	229.6	0	0.35	2	1	0.0653851	0.0573898	0.0905458	0.0639831	0.0773561	0.0671764	0.19899	0.382164	2	2	1	Known						3
IPR030049-855	3	40	1	1	1	212.635	1	1	2	1	0.0568696	0.0803248	0.0849814	0.0646941	0.0951195	0.0671764	0.19899	0.382053	2	2	1	Known						3
IPR005301-4	12	2	0	3	0.58	281.35	0	1	1	0	0.0750742	0.0647002	0.109591	0.0639831	0.14846	0.0518487	0.0523478	0.381883	0	0	0	ND						3
IPR011778-533	20	32	0	3	0.4	231.637	0	0.4	3	1	0.0750742	0.0589099	0.0912357	0.0639831	0.0889257	0.0866215	0.19899	0.381497	0	0	2	U3						3
IPR028309-1247	11	22	1	1	1	239.068	1	1	2	1	0.0568696	0.0803248	0.093792	0.0646941	0.0988882	0.0671764	0.19899	0.381035	2	2	1	Known						3
IPR020636-1007	69	16	1	9	0.46	110.102	1	0.46	4	1	0.165258	0.0607839	0.0575036	0.0646941	0.100055	0.111025	0.19899	0.380975	5	5	1	Known						3
IPR006095-1078	11	108	0	6	0.73	86.8418	0	0.73	1	0	0.112503	0.0699257	0.0525503	0.0639831	0.125558	0.0518487	0.0523478	0.380897	0	0	0	ND						3
IPR002129-465	20	14	0	8	0.9	31.0336	0	0.9	1	0	0.145764	0.0763181	0.0422614	0.0639831	0.0493178	0.0518487	0.0523478	0.380106	0	0	0	ND						3
IPR002336-18	15	30	0	8	0	134.232	0	1	1	0	0.145764	0.0477392	0.0631032	0.0639831	0.0813096	0.0518487	0.0523478	0.380088	0	0	0	ND						3
IPR029797-77	4	10	1	2	1	227.698	0	1	3	1	0.0653851	0.0803248	0.089906	0.0639831	0.122052	0.0866215	0.19899	0.380012	1	1	1	Known						3
IPR001192-2786	40	12	0	3	0.35	188.574	1	0.35	3	1	0.0750742	0.0573898	0.0776216	0.0646941	0.0829963	0.0866215	0.19899	0.379963	0	0	2	U3						3
IPR012152-62	5	17	0	2	0.6	44.0506	0	0.6	2	1	0.0653851	0.0653753	0.0444739	0.0639831	0.0534287	0.0671764	0.19899	0.379865	0	0	2	U3						3
IPR001664-2425	154	8	0	8	0.51	229.05	0	0.51	5	0	0.145764	0.062388	0.0903604	0.0639831	0.188127	0.141241	0.0523478	0.379795	0	0	5	U4						3
IPR027159-29	6	11	0	1	0.17	227.059	1	0.17	3	2	0.0568696	0.0522173	0.089692	0.0646941	0.0478046	0.0866215	0.527681	0.379507	0	0	2	U3						3
IPR005937-277	24	3	0	6	1	26.87	0	1	1	0	0.112503	0.0803248	0.0415761	0.0639831	0.0423938	0.0518487	0.0523478	0.379282	0	0	0	ND						3
IPR006536-651	11	14	0	5	0.64	114.043	0	0.64	1	0	0.0984977	0.0667453	0.0583851	0.0639831	0.130124	0.0518487	0.0523478	0.378664	0	0	0	ND						3
IPR003000-896	18	7	0	2	1	229.743	0	1	3	1	0.0653851	0.0803248	0.090594	0.0639831	0.122402	0.0866215	0.19899	0.378592	0	0	2	U3						3
IPR001464-215	41	11	0	2	0.6	43.1036	0	0.6	2	1	0.0653851	0.0653753	0.0443093	0.0639831	0.0561222	0.0671764	0.19899	0.378434	0	0	2	U3						3
IPR001241-1497	9	6	0	4	0.67	226.1	0	0.67	2	0	0.0860669	0.0677902	0.0893716	0.0639831	0.151696	0.0671764	0.0523478	0.378285	0	0	0	ND						3
IPR000751-660	12	12	0	2	0.67	37.495	0	0.67	2	1	0.0653851	0.0677902	0.0433462	0.0639831	0.0323503	0.0671764	0.19899	0.378141	0	0	2	U3						3
IPR018167-91	6	4	0	6	1	23.245	0	1	1	0	0.112503	0.0803248	0.0409882	0.0639831	0.0402912	0.0518487	0.0523478	0.378	0	0	0	ND						3
IPR001664-1631	154	19	0	2	0.41	237.947	0	0.41	4	2	0.0653851	0.0592185	0.0934024	0.0639831	0.0782941	0.111025	0.527681	0.377888	0	0	2	U3						3
IPR004539-453	18	2	0	4	1	174.57	0	1	2	0	0.0860669	0.0803248	0.0736111	0.0639831	0.139883	0.0671764	0.0523478	0.377785	0	0	0	ND						3
IPR029915-143	10	3	0	4	0.67	224.533	0	0.67	2	0	0.0860669	0.0677902	0.0888505	0.0639831	0.151371	0.0671764	0.0523478	0.37735	0	0	0	ND						3
IPR001978-333	23	3	0	1	1	195.24	1	1	2	1	0.0568696	0.0803248	0.0796	0.0646941	0.0924586	0.0671764	0.19899	0.377291	0	0	2	U3						3
IPR017904-189	24	12	0	6	1	20.6792	0	1	1	0	0.112503	0.0803248	0.0405769	0.0639831	0.0386636	0.0518487	0.0523478	0.377153	0	0	0	ND						3
IPR027218-45	6	12	0	4	1	117.438	0	1	1	0	0.0860669	0.0803248	0.0591546	0.0639831	0.123277	0.0518487	0.0523478	0.377101	0	0	0	ND						3
IPR016313-846	13	37	0	3	0.71	212.908	0	0.71	1	0	0.0750742	0.069207	0.0850686	0.0639831	0.135992	0.0518487	0.0523478	0.376944	0	0	0	ND						3
IPR004122-2	3	2	0	1	0.33	209.15	0	0.33	3	2	0.0568696	0.0567921	0.0838776	0.0639831	0.0591068	0.0866215	0.527681	0.376785	0	0	2	U3						3
IPR000533-7	23	21	0	7	1	148.427	1	1	1	0	0.128216	0.0803248	0.066631	0.0646941	0.158364	0.0518487	0.0523478	0.37664	0	0	0	ND						3
IPR013906-117	5	4	0	3	0.8	200.35	0	0.8	1	0	0.0750742	0.0724956	0.0811478	0.0639831	0.133389	0.0518487	0.0523478	0.376608	0	0	0	ND						3
IPR016763-462	11	2	0	3	0.56	260.4	0	0.56	1	0	0.0750742	0.0640315	0.10149	0.0639831	0.144909	0.0518487	0.0523478	0.37656	0	0	0	ND						3
IPR017354-164	4	2	1	3	1	181.65	0	1	1	0	0.0750742	0.0803248	0.0756142	0.0639831	0.12929	0.0518487	0.0523478	0.3765	7	5	1	Known						3
IPR001359-700	11	18	1	4	0.62	243.194	0	0.62	2	0	0.0860669	0.066057	0.0952391	0.0639831	0.15517	0.0671764	0.0523478	0.376429	3	3	1	Known						3
IPR004539-255	18	8	0	4	1	173.625	0	1	2	0	0.0860669	0.0803248	0.0733474	0.0639831	0.139642	0.0671764	0.0523478	0.376314	0	0	0	ND						3
IPR001019-683	43	16	0	2	0.07	120.145	0	0.07	4	2	0.0653851	0.0495371	0.0597751	0.0639831	0.0480826	0.111025	0.527681	0.376009	0	0	2	U3						3
IPR008352-197	20	90	1	19	1	95.9486	1	1	3	1	0.466656	0.0803248	0.0544397	0.0646941	0.187842	0.0866215	0.19899	0.375857	18	6	1	Known						3
IPR005819-115	36	2	0	7	0.83	277.95	1	0.83	4	0	0.128216	0.0736235	0.108239	0.0646941	0.191524	0.111025	0.0523478	0.375633	0	0	5	U4						3
IPR001312-519	21	58	0	5	0.4	131.3	0	0.4	1	0	0.0984977	0.0589099	0.0623966	0.0639831	0.0872099	0.0518487	0.0523478	0.375472	0	0	0	ND						3
IPR004539-55	18	8	0	6	1	121.733	0	1	2	0	0.112503	0.0803248	0.0601418	0.0639831	0.141879	0.0671764	0.0523478	0.375306	0	0	0	ND						3
IPR001545-53	20	9	0	8	0.4	105.052	0	0.4	1	0	0.145764	0.0589099	0.0563923	0.0639831	0.0947428	0.0518487	0.0523478	0.374266	0	0	0	ND						3
IPR001241-1599	9	12	0	4	0.62	236.883	0	0.62	2	0	0.0860669	0.066057	0.0930338	0.0639831	0.15391	0.0671764	0.0523478	0.374193	0	0	0	ND						3
IPR001164-1770	63	9	0	5	0.22	207	0	0.22	2	0	0.0984977	0.0536082	0.083203	0.0639831	0.0805425	0.0671764	0.0523478	0.374145	0	0	0	ND						3
IPR001723-889	116	351	0	1	0.11	214.377	1	0.11	3	2	0.0568696	0.0505932	0.0855381	0.0646941	0.0468524	0.0866215	0.527681	0.373635	0	0	2	U3						3
IPR017072-94	10	17	0	3	0.67	216.382	0	0.67	1	0	0.0750742	0.0677902	0.0861833	0.0639831	0.136689	0.0518487	0.0523478	0.373621	0	0	0	ND						3
IPR000558-13	64	8	0	6	0.87	260.215	0	0.87	4	0	0.112503	0.0751524	0.101421	0.0639831	0.179318	0.111025	0.0523478	0.37357	0	0	3	U1						3
IPR005819-511	36	2	0	7	0.88	277.95	0	0.88	5	0	0.128216	0.0755391	0.108239	0.0639831	0.191524	0.141241	0.0523478	0.373455	0	0	5	U4						3
IPR016641-2252	14	6	0	4	0.77	198.917	0	0.77	2	0	0.0860669	0.0713837	0.0807109	0.0639831	0.145746	0.0671764	0.0523478	0.373402	0	0	0	ND						3
IPR002373-406	25	29	1	7	0.57	210.337	0	0.57	4	0	0.128216	0.064365	0.0842521	0.0639831	0.175521	0.111025	0.0523478	0.373339	1	1	1	Known						3
IPR001664-103	154	20	0	6	0.41	209.195	0	0.41	3	0	0.112503	0.0592185	0.0838917	0.0639831	0.108143	0.0866215	0.0523478	0.373336	0	0	0	ND						3
IPR014492-761	6	3	0	3	0.6	231.4	0	0.6	1	0	0.0750742	0.0653753	0.091155	0.0639831	0.139621	0.0518487	0.0523478	0.37289	0	0	0	ND						3
IPR024872-252	4	2	0	3	1	179.2	0	1	1	0	0.0750742	0.0803248	0.0749154	0.0639831	0.128724	0.0518487	0.0523478	0.372811	0	0	0	ND						3
IPR002475-231	26	129	1	2	0.38	136.687	1	0.38	2	1	0.0653851	0.0582974	0.0637007	0.0646941	0.0648132	0.0671764	0.19899	0.372791	6	5	1	Known						3
IPR000217-198	72	113	0	10	0.5	106.383	1	0.5	4	1	0.186789	0.0620641	0.0566831	0.0646941	0.159525	0.111025	0.19899	0.372763	0	0	2	U3						3
IPR027681-485	7	8	0	6	1	220.225	0	1	4	0	0.112503	0.0803248	0.0874315	0.0639831	0.17048	0.111025	0.0523478	0.372587	0	0	5	U4						3
IPR013126-465	65	95	0	6	0.62	93.2006	0	0.62	1	0	0.112503	0.066057	0.0538629	0.0639831	0.129458	0.0518487	0.0523478	0.372572	0	0	0	ND						3
IPR002151-656	14	9	0	5	0.73	251.478	0	0.73	3	0	0.0984977	0.0699257	0.0982045	0.0639831	0.167922	0.0866215	0.0523478	0.372524	0	0	5	U4						3
IPR000798-1347	34	7	0	3	0.62	225.457	0	0.62	1	0	0.0750742	0.066057	0.0891574	0.0639831	0.138476	0.0518487	0.0523478	0.372451	0	0	0	ND						3
IPR001978-329	23	2	0	1	1	184.585	1	1	2	1	0.0568696	0.0803248	0.0764592	0.0646941	0.0907456	0.0671764	0.19899	0.372065	0	0	2	U3						3
IPR001241-1739	9	12	1	5	0.75	236.883	0	0.75	3	0	0.0984977	0.0706512	0.0930338	0.0639831	0.164879	0.0866215	0.0523478	0.371467	2	2	1	Known						3
IPR000558-12	64	8	0	37	0.85	258.706	0	0.85	4	0	0.926987	0.0743843	0.100859	0.0639831	0.297036	0.111025	0.0523478	0.371338	0	0	4	U1						3
IPR028288-548	7	1	0	1	1	182.4	1	1	2	1	0.0568696	0.0803248	0.0758293	0.0646941	0.0903853	0.0671764	0.19899	0.370775	0	0	2	U3						3
IPR028435-689	14	5	0	6	0.86	246.8	0	0.86	4	0	0.112503	0.0747674	0.0965199	0.0639831	0.176478	0.111025	0.0523478	0.370694	0	0	5	U4						3
IPR017904-22	24	12	0	6	0.83	60.6467	0	0.83	1	0	0.112503	0.0736235	0.0474553	0.0639831	0.107317	0.0518487	0.0523478	0.370558	0	0	0	ND						3
IPR001508-1483	49	19	0	2	0.19	219.584	1	0.19	2	1	0.0653851	0.0527695	0.0872222	0.0646941	0.0601098	0.0671764	0.19899	0.37041	0	0	2	U3						3
IPR002373-418	25	29	1	7	0.44	213.979	0	0.44	4	0	0.128216	0.0601531	0.0854109	0.0639831	0.114397	0.111025	0.0523478	0.370333	2	2	1	Known						3
IPR001723-371	116	107	1	3	0.29	219.602	1	0.29	3	1	0.0750742	0.0556143	0.087228	0.0646941	0.0873522	0.0866215	0.19899	0.370294	25	6	1	Known						3
IPR027681-272	7	2	0	3	0.71	206.65	0	0.71	1	0	0.0750742	0.069207	0.0830937	0.0639831	0.134706	0.0518487	0.0523478	0.370278	0	0	0	ND						3
IPR016491-813	37	6	0	4	0.65	218.933	0	0.65	2	0	0.0860669	0.0670919	0.0870101	0.0639831	0.150181	0.0671764	0.0523478	0.370139	0	0	0	ND						3
IPR000413-1788	35	103	0	2	0.29	224.854	0	0.29	2	1	0.0653851	0.0556143	0.088957	0.0639831	0.0767612	0.0671764	0.19899	0.370121	0	0	2	U3						3
IPR001508-1485	49	25	1	3	0.35	232.296	0	0.35	3	1	0.0750742	0.0573898	0.0914597	0.0639831	0.0890112	0.0866215	0.19899	0.3693	1	1	1	Known						3
IPR000040-286	6	15	0	2	1	77.324	1	1	2	1	0.0653851	0.0803248	0.0506419	0.0646941	0.0855276	0.0671764	0.19899	0.369203	0	0	2	U3						3
IPR000956-62	12	21	1	7	1	140.593	1	1	1	0	0.128216	0.0803248	0.064662	0.0646941	0.155732	0.0518487	0.0523478	0.368942	10	5	1	Known						3
IPR000956-86	12	1	1	3	0.25	87.14	0	0.25	3	1	0.0750742	0.0544594	0.0526112	0.0639831	0.0638259	0.0866215	0.19899	0.368885	4	4	1	Known						3
IPR027640-251	110	4	1	2	0.35	229.6	0	0.35	4	2	0.0653851	0.0573898	0.0905458	0.0639831	0.0773561	0.111025	0.527681	0.368798	3	3	1	Known						3
IPR014375-522	10	5	0	5	1	55.364	0	1	1	0	0.0984977	0.0803248	0.0464863	0.0639831	0.098426	0.0518487	0.0523478	0.368484	0	0	0	ND						3
IPR001806-2204	269	215	0	3	0.25	187.621	0	0.25	3	1	0.0750742	0.0544594	0.0773423	0.0639831	0.0827933	0.0866215	0.19899	0.368381	0	0	2	U3						3
IPR001404-460	34	74	0	6	0.7	178.605	0	0.7	3	0	0.112503	0.0688503	0.0747467	0.0639831	0.159738	0.0866215	0.0523478	0.368204	0	0	0	ND						3
IPR028309-1143	11	13	0	2	0.36	135.595	1	0.36	2	1	0.0653851	0.0576908	0.0634344	0.0646941	0.0646377	0.0671764	0.19899	0.368144	0	0	2	U3						3
IPR018422-1450	25	1	1	3	0.24	183.2	0	0.24	3	1	0.0750742	0.0541743	0.0760594	0.0639831	0.064931	0.0866215	0.19899	0.367916	3	3	1	Known						3
IPR027640-4757	110	58	1	4	0.29	170.766	0	0.29	1	0	0.0860669	0.0556143	0.0725552	0.0639831	0.0879497	0.0518487	0.0523478	0.367884	1	1	1	Known						3
IPR001657-107	6	1	0	3	1	175.86	0	1	1	0	0.0750742	0.0803248	0.0739724	0.0639831	0.127956	0.0518487	0.0523478	0.367773	0	0	0	ND						3
IPR002151-464	14	2	0	3	0.71	204.3	0	0.71	1	0	0.0750742	0.069207	0.0823629	0.0639831	0.134221	0.0518487	0.0523478	0.367646	0	0	0	ND						3
IPR020831-354	44	164	0	4	1	195.008	1	1	1	0	0.0860669	0.0803248	0.0795304	0.0646941	0.144842	0.0518487	0.0523478	0.367536	0	0	0	ND						3
IPR016641-2136	14	6	1	3	0.75	198.917	0	0.75	1	0	0.0750742	0.0706512	0.0807109	0.0639831	0.133087	0.0518487	0.0523478	0.367417	1	1	1	Known						3
IPR001723-118	116	422	1	2	0.3	214.855	0	0.3	4	2	0.0653851	0.0559066	0.0856917	0.0639831	0.075611	0.111025	0.527681	0.367324	2	2	1	Known						3
IPR026791-2796	23	2	0	3	0.6	222.9	0	0.6	1	0	0.0750742	0.0653753	0.0883101	0.0639831	0.137987	0.0518487	0.0523478	0.366851	0	0	0	ND						3
IPR027640-249	110	4	1	2	0.29	229.6	0	0.29	2	1	0.0653851	0.0556143	0.0905458	0.0639831	0.0773561	0.0671764	0.19899	0.366811	2	2	1	Known						3
IPR020636-182	69	5	0	2	0.19	188.914	0	0.19	2	1	0.0653851	0.0527695	0.0777213	0.0639831	0.0570623	0.0671764	0.19899	0.366618	0	0	2	U3						3
IPR005417-159	7	18	0	3	0.57	230.217	0	0.57	1	0	0.0750742	0.064365	0.0907541	0.0639831	0.139398	0.0518487	0.0523478	0.366448	0	0	0	ND						3
IPR001723-967	116	480	1	3	0.12	97.9095	1	0.12	2	1	0.0750742	0.0508605	0.0548548	0.0646941	0.0522888	0.0671764	0.19899	0.366406	2	2	1	Known						3
IPR016313-158	13	5	1	3	0.7	204.32	0	0.7	1	0	0.0750742	0.0688503	0.0823691	0.0639831	0.134227	0.0518487	0.0523478	0.366091	2	2	1	Known						3
IPR000741-439	20	181	0	1	1	175.157	1	1	2	1	0.0568696	0.0803248	0.0737753	0.0646941	0.089171	0.0671764	0.19899	0.365973	0	0	2	U3						3
IPR029769-439	20	181	0	1	1	175.157	1	1	2	1	0.0568696	0.0803248	0.0737753	0.0646941	0.089171	0.0671764	0.19899	0.365973	0	0	2	U3						3
IPR001564-110	36	205	0	7	1.14	97.193	0	1.14	2	0	0.128216	0.0862567	0.0547028	0.0639831	0.0815407	0.0671764	0.0523478	0.365735	0	0	0	ND						3
IPR000164-189	60	21	0	1	0.97	181.637	1	0.97	2	1	0.0568696	0.079103	0.0756105	0.0646941	0.090261	0.0671764	0.19899	0.365555	0	0	2	U3						3
IPR000164-282	60	25	0	9	1	135.746	1	1	1	0	0.165258	0.0803248	0.0634709	0.0646941	0.166452	0.0518487	0.0523478	0.365259	0	0	0	ND						3
IPR005817-147	16	1	0	5	1	49.46	0	1	1	0	0.0984977	0.0803248	0.0454255	0.0639831	0.0492484	0.0518487	0.0523478	0.36522	0	0	0	ND						3
IPR001548-1590	9	67	1	3	0.75	196.857	0	0.75	1	0	0.0750742	0.0706512	0.0800867	0.0639831	0.132647	0.0518487	0.0523478	0.364862	4	4	1	Known						3
IPR001757-435	115	18	0	3	0.27	232.501	1	0.27	3	1	0.0750742	0.055034	0.0915294	0.0646941	0.0890368	0.0866215	0.19899	0.36467	0	0	2	U3						3
IPR002117-711	12	105	0	1	0.09	219.165	1	0.09	3	2	0.0568696	0.0500625	0.0870855	0.0646941	0.0472166	0.0866215	0.527681	0.364647	0	0	2	U3						3
IPR028325-927	52	13	1	6	0.5	189.385	0	0.5	3	0	0.112503	0.0620641	0.0778597	0.0639831	0.162795	0.0866215	0.0523478	0.364396	1	1	1	Known						3
IPR000276-1667	360	42	1	2	0.23	195.465	0	0.23	4	2	0.0653851	0.0538905	0.0796676	0.0639831	0.0576625	0.111025	0.527681	0.364127	2	2	1	Known						3
IPR001699-1758	20	1	0	3	0.5	264.4	0	0.5	1	0	0.0750742	0.0620641	0.102995	0.0639831	0.145612	0.0518487	0.0523478	0.364047	0	0	0	ND						3
IPR021187-945	8	5	0	3	0.62	215.24	0	0.62	1	0	0.0750742	0.066057	0.0858153	0.0639831	0.136459	0.0518487	0.0523478	0.363953	0	0	0	ND						3
IPR021187-1091	8	5	0	3	0.62	215.24	0	0.62	1	0	0.0750742	0.066057	0.0858153	0.0639831	0.136459	0.0518487	0.0523478	0.363953	0	0	0	ND						3
IPR009146-220	9	9	0	5	0.75	219.544	0	0.75	3	0	0.0984977	0.0706512	0.0872093	0.0639831	0.161076	0.0866215	0.0523478	0.363873	0	0	0	ND						3
IPR000798-1300	34	40	1	9	0.5	190.388	1	0.5	1	0	0.165258	0.0620641	0.0781554	0.0646941	0.184397	0.0518487	0.0523478	0.363719	24	6	1	Known						3
IPR008631-714	11	24	1	5	0.73	224.054	0	0.73	3	0	0.0984977	0.0699257	0.0886917	0.0639831	0.162084	0.0866215	0.0523478	0.363696	2	2	1	Known						3
IPR000217-356	72	114	0	5	0.96	57.2471	0	0.96	1	0	0.0984977	0.0786996	0.0468295	0.0639831	0.0933911	0.0518487	0.0523478	0.363558	0	0	0	ND						3
IPR027218-42	6	12	0	6	1	143.627	1	1	1	0	0.112503	0.0803248	0.065418	0.0646941	0.149431	0.0518487	0.0523478	0.363538	0	0	0	ND						3
IPR015496-344	14	4	0	3	0.57	225.425	0	0.57	1	0	0.0750742	0.064365	0.0891467	0.0639831	0.138472	0.0518487	0.0523478	0.363225	0	0	0	ND						3
IPR001574-497	42	38	0	6	0.8	56.8587	0	0.8	1	0	0.112503	0.0724956	0.0467585	0.0639831	0.100263	0.0518487	0.0523478	0.362836	0	0	0	ND						3
IPR016313-324	13	16	0	6	0.69	76.3431	0	0.69	1	0	0.112503	0.0684952	0.050449	0.0639831	0.118587	0.0518487	0.0523478	0.362812	0	0	0	ND						3
IPR026791-1780	23	1	0	3	0.5	255.5	0	0.5	1	0	0.0750742	0.0620641	0.099674	0.0639831	0.144056	0.0518487	0.0523478	0.362809	0	0	0	ND						3
IPR015429-634	23	25	0	4	0.56	236.028	0	0.56	2	0	0.0860669	0.0640315	0.0927385	0.0639831	0.153738	0.0671764	0.0523478	0.362681	0	0	0	ND						3
IPR001508-1479	49	15	1	4	0.35	213.227	1	0.35	4	1	0.0860669	0.0573898	0.0851702	0.0646941	0.0952086	0.111025	0.19899	0.36262	3	3	1	Known						3
IPR020636-1241	69	73	0	6	0.38	197.236	0	0.38	3	0	0.112503	0.0582974	0.0802012	0.0639831	0.106078	0.0866215	0.0523478	0.362588	0	0	0	ND						3
IPR001664-2433	154	22	0	5	0.44	210.155	0	0.44	5	1	0.0984977	0.0601531	0.0841944	0.0639831	0.10201	0.141241	0.19899	0.362057	0	0	2	U3						3
IPR002151-655	14	9	0	6	0.73	251.478	0	0.73	4	0	0.112503	0.0699257	0.0982045	0.0639831	0.17748	0.111025	0.0523478	0.362001	0	0	5	U4						3
IPR004142-386	11	8	0	6	1	201.938	0	1	4	0	0.112503	0.0803248	0.0816341	0.0639831	0.166027	0.111025	0.0523478	0.361659	0	0	0	ND						3
IPR009168-168	8	10	1	2	0.25	222.42	0	0.25	2	1	0.0653851	0.0544594	0.0881519	0.0639831	0.0765229	0.0671764	0.19899	0.361602	1	1	1	Known						3
IPR005946-48	13	21	0	4	0.92	113.097	0	0.92	1	0	0.0860669	0.0771045	0.0581724	0.0639831	0.120543	0.0518487	0.0523478	0.361563	0	0	0	ND						3
IPR027640-5200	110	80	0	3	0.16	146.165	0	0.16	3	1	0.0750742	0.0519432	0.0660568	0.0639831	0.0593208	0.0866215	0.19899	0.361376	0	0	2	U3						3
IPR000276-715	360	104	0	3	0.66	51.4272	1	0.66	2	1	0.0750742	0.0674402	0.0457764	0.0646941	0.0854603	0.0671764	0.19899	0.361181	0	0	2	U3						3
IPR007797-1030	8	1	0	3	0.62	212.2	0	0.62	1	0	0.0750742	0.066057	0.084843	0.0639831	0.135846	0.0518487	0.0523478	0.361132	0	0	0	ND						3
IPR015484-205	9	3	0	1	0.89	223.933	1	0.89	2	1	0.0568696	0.0759277	0.0886516	0.0646941	0.0967624	0.0671764	0.19899	0.361123	0	0	2	U3						3
IPR028325-1216	52	17	1	5	0.28	185.382	0	0.28	2	0	0.0984977	0.0553234	0.0766903	0.0639831	0.0978717	0.0671764	0.0523478	0.360809	4	4	1	Known						3
IPR000406-68	9	46	0	1	0.89	205.412	1	0.89	2	1	0.0568696	0.0759277	0.082708	0.0646941	0.094035	0.0671764	0.19899	0.360486	0	0	2	U3						3
IPR000337-1431	25	13	1	3	0.55	226.785	0	0.55	1	0	0.0750742	0.0636996	0.0896002	0.0639831	0.138734	0.0518487	0.0523478	0.360439	3	3	1	Known						3
IPR028309-1147	11	22	0	2	0.36	128.475	1	0.36	2	1	0.0653851	0.0576908	0.0617226	0.0646941	0.0634504	0.0671764	0.19899	0.359842	0	0	2	U3						3
IPR028538-60	6	60	0	5	1	33.9542	0	1	1	0	0.0984977	0.0803248	0.0427485	0.0639831	0.0431749	0.0518487	0.0523478	0.358352	0	0	0	ND						3
IPR006689-544	61	101	0	5	0.97	44.8511	0	0.97	1	0	0.0984977	0.079103	0.0446135	0.0639831	0.0695682	0.0518487	0.0523478	0.35827	0	0	0	ND						3
IPR013126-342	65	94	0	5	0.78	83.4651	0	0.78	1	0	0.0984977	0.0717526	0.0518656	0.0639831	0.117041	0.0518487	0.0523478	0.358201	0	0	0	ND						3
IPR000832-6674	74	9	0	4	0.37	220.033	0	0.37	4	1	0.0860669	0.0579934	0.0873689	0.0639831	0.0962057	0.111025	0.19899	0.358142	0	0	2	U3						3
IPR027648-377	83	40	0	6	0.84	212.096	1	0.84	2	0	0.112503	0.074003	0.0848098	0.0646941	0.168538	0.0671764	0.0523478	0.357576	0	0	5	U4						3
IPR001564-118	36	205	0	5	1	31.5834	0	1	1	0	0.0984977	0.0803248	0.0423527	0.0639831	0.0468065	0.0518487	0.0523478	0.357499	0	0	0	ND						3
IPR011488-52	6	1	1	5	1	31.58	0	1	1	0	0.0984977	0.0803248	0.0423521	0.0639831	0.0420867	0.0518487	0.0523478	0.357498	18	6	1	Known						3
IPR001067-561	12	12	0	2	0.88	216.333	0	0.88	3	1	0.0653851	0.0755391	0.0861674	0.0639831	0.120053	0.0866215	0.19899	0.357083	0	0	2	U3						3
IPR023088-1185	45	177	0	2	0.3	134.584	1	0.3	2	1	0.0653851	0.0559066	0.0631887	0.0646941	0.0644696	0.0671764	0.19899	0.356812	0	0	2	U3						3
IPR000269-556	8	15	0	5	1	29.394	0	1	1	0	0.0984977	0.0803248	0.0419903	0.0639831	0.0569104	0.0518487	0.0523478	0.356754	0	0	0	ND						3
IPR001241-1567	9	12	0	3	0.5	236.883	0	0.5	1	0	0.0750742	0.0620641	0.0930338	0.0639831	0.140658	0.0518487	0.0523478	0.356581	0	0	0	ND						3
IPR013284-406	8	37	0	1	1	139.856	0	1	2	1	0.0568696	0.0803248	0.0644797	0.0639831	0.0826865	0.0671764	0.19899	0.356467	0	0	2	U3						3
IPR002501-586	11	4	0	4	0.5	261.375	0	0.5	2	0	0.0860669	0.0620641	0.101855	0.0639831	0.158674	0.0671764	0.0523478	0.356294	0	0	0	ND						3
IPR005938-835	8	52	1	3	1	237.898	1	1	1	0	0.0750742	0.0803248	0.0933853	0.0646941	0.140848	0.0518487	0.0523478	0.35624	2	2	1	Known						3
IPR013284-44	8	44	1	3	1	237.605	1	1	1	0	0.0750742	0.0803248	0.0932835	0.0646941	0.140792	0.0518487	0.0523478	0.355782	15	6	1	Known						3
IPR013284-48	8	44	1	3	1	237.605	1	1	1	0	0.0750742	0.0803248	0.0932835	0.0646941	0.140792	0.0518487	0.0523478	0.355782	12	6	1	Known						3
IPR001806-2969	269	4	0	3	0.62	206.775	0	0.62	1	0	0.0750742	0.066057	0.0831327	0.0639831	0.134734	0.0518487	0.0523478	0.355782	0	0	0	ND						3
IPR001806-2859	269	4	0	3	0.62	206.775	0	0.62	1	0	0.0750742	0.066057	0.0831327	0.0639831	0.134734	0.0518487	0.0523478	0.355782	0	0	0	ND						3
IPR021135-15	7	10	0	4	1	99.426	0	1	1	0	0.0860669	0.0803248	0.0551779	0.0639831	0.115199	0.0518487	0.0523478	0.355781	0	0	0	ND						3
IPR016243-1152	12	32	1	2	0.22	219.806	0	0.22	2	1	0.0653851	0.0536082	0.0872946	0.0639831	0.0601287	0.0671764	0.19899	0.355765	2	2	1	Known						3
IPR001231-747	3	5	1	2	1	260.08	0	1	3	1	0.0653851	0.0803248	0.101371	0.0639831	0.127376	0.0866215	0.19899	0.355756	2	2	1	Known						3
IPR001314-895	187	551	0	10	0.48	222.076	1	0.48	2	0	0.186789	0.0614209	0.0880387	0.0646941	0.130059	0.0671764	0.0523478	0.355749	0	0	0	ND						3
IPR012265-297	5	110	0	4	1	99.2025	0	1	1	0	0.0860669	0.0803248	0.0551302	0.0639831	0.113832	0.0518487	0.0523478	0.355548	0	0	0	ND						3
IPR013284-203	8	44	1	5	1	25.3657	0	1	1	0	0.0984977	0.0803248	0.0413312	0.0639831	0.0389582	0.0518487	0.0523478	0.355484	1	1	1	Known						3
IPR004000-2129	124	20	0	4	0.54	226.727	0	0.54	2	0	0.0860669	0.0633693	0.0895809	0.0639831	0.151828	0.0671764	0.0523478	0.355178	0	0	0	ND						3
IPR001585-239	6	6	0	5	1	21.7867	0	1	1	0	0.0984977	0.0803248	0.040754	0.0639831	0.0369202	0.0518487	0.0523478	0.354463	0	0	0	ND						3
IPR004000-701	124	201	0	10	0.03	206.515	1	0.03	5	0	0.186789	0.048502	0.0830517	0.0646941	0.129093	0.141241	0.0523478	0.354142	0	0	0	ND						3
IPR000040-330	6	15	0	2	1	262.593	0	1	3	1	0.0653851	0.0803248	0.102313	0.0639831	0.12777	0.0866215	0.19899	0.353745	0	0	2	U3						3
IPR011171-4	7	3	0	1	0.86	198.833	1	0.86	2	1	0.0568696	0.0747674	0.0806855	0.0646941	0.0930208	0.0671764	0.19899	0.353568	0	0	2	U3						3
IPR020636-508	69	30	0	3	0.22	82.341	1	0.22	2	1	0.0750742	0.0536082	0.0516395	0.0646941	0.0492275	0.0671764	0.19899	0.353337	0	0	2	U3						3
IPR001723-124	116	497	1	2	0.24	213.628	0	0.24	4	2	0.0653851	0.0541743	0.0852983	0.0639831	0.0594947	0.111025	0.527681	0.353104	2	2	1	Known						3
IPR001723-527	116	357	1	2	0.2	216.615	0	0.2	2	1	0.0653851	0.0530477	0.0862584	0.0639831	0.0598252	0.0671764	0.19899	0.352838	1	1	1	Known						3
IPR028309-1258	11	22	1	4	0.5	239.068	0	0.5	2	0	0.0860669	0.0620641	0.093792	0.0639831	0.154351	0.0671764	0.0523478	0.352786	2	2	1	Known						3
IPR000217-199	72	113	0	6	0.51	67.1007	1	0.51	3	1	0.112503	0.062388	0.0486652	0.0646941	0.117287	0.0866215	0.19899	0.352778	0	0	2	U3						3
IPR002117-461	12	107	0	3	0.91	219.172	0	0.91	4	1	0.0750742	0.0767104	0.0870878	0.0639831	0.137247	0.111025	0.19899	0.352644	0	0	2	U3						3
IPR001757-3465	115	80	0	6	0.33	188.923	0	0.33	3	0	0.112503	0.0567921	0.0777239	0.0639831	0.103549	0.0866215	0.0523478	0.352599	0	0	0	ND						3
IPR020675-1879	16	11	1	2	0.14	166.883	1	0.14	2	1	0.0653851	0.0513991	0.0714915	0.0646941	0.0546602	0.0671764	0.19899	0.352526	2	2	1	Known						3
IPR005990-465	13	28	0	5	1	13.0418	0	1	1	0	0.0984977	0.0803248	0.0393758	0.0639831	0.0307797	0.0518487	0.0523478	0.352357	0	0	0	ND						3
IPR001806-1212	269	284	0	7	0.26	209.536	0	1	5	0	0.128216	0.054746	0.0839993	0.0639831	0.140645	0.141241	0.0523478	0.35223	0	0	0	ND						3
IPR017426-104	8	1	1	1	1	187.5	0	1	2	1	0.0568696	0.0803248	0.077307	0.0639831	0.0912249	0.0671764	0.19899	0.351904	1	1	1	Known						3
IPR017426-105	8	1	1	1	1	187.5	0	1	2	1	0.0568696	0.0803248	0.077307	0.0639831	0.0912249	0.0671764	0.19899	0.351904	1	1	1	Known						3
IPR017426-516	8	1	0	1	1	187.5	0	1	2	1	0.0568696	0.0803248	0.077307	0.0639831	0.0912249	0.0671764	0.19899	0.351904	0	0	2	U3						3
IPR027640-5379	110	147	0	4	0.24	214.301	1	0.24	4	1	0.0860669	0.0541743	0.0855141	0.0646941	0.0755662	0.111025	0.19899	0.351652	0	0	2	U3						3
IPR027640-5372	110	80	0	4	0.24	214.547	1	0.24	4	1	0.0860669	0.0541743	0.0855926	0.0646941	0.0755961	0.111025	0.19899	0.351639	0	0	2	U3						3
IPR001107-591	19	11	0	3	0.56	212.755	0	0.56	1	0	0.0750742	0.0640315	0.0850196	0.0639831	0.135961	0.0518487	0.0523478	0.351315	0	0	0	ND						3
IPR017357-436	2	3	0	1	1	189.4	0	1	2	1	0.0568696	0.0803248	0.0778642	0.0639831	0.09153	0.0671764	0.19899	0.351167	0	0	2	U3						3
IPR017357-439	2	3	0	1	1	189.4	0	1	2	1	0.0568696	0.0803248	0.0778642	0.0639831	0.09153	0.0671764	0.19899	0.351167	0	0	2	U3						3
IPR008352-195	20	80	1	18	1	78.3976	1	1	3	1	0.42992	0.0803248	0.0508539	0.0646941	0.173923	0.0866215	0.19899	0.350829	19	6	1	Known						3
IPR001978-186	23	8	1	4	0.48	84.7262	1	0.48	3	1	0.0860669	0.0614209	0.0521203	0.0646941	0.069762	0.0866215	0.19899	0.350605	10	5	1	Known						3
IPR000648-964	31	2	0	3	0.5	226	0	0.5	1	0	0.0750742	0.0620641	0.0893383	0.0639831	0.138591	0.0518487	0.0523478	0.350551	0	0	0	ND						3
IPR001806-1211	269	196	0	5	0.27	204.815	0	0.27	5	1	0.0984977	0.055034	0.0825226	0.0639831	0.101109	0.141241	0.19899	0.3502	0	0	2	U3						3
IPR028530-161	5	9	1	3	1	163.932	0	1	1	0	0.0750742	0.0803248	0.0706931	0.0639831	0.123462	0.0518487	0.0523478	0.349904	4	4	1	Known						3
IPR001429-204	16	6	0	4	0.94	101.12	0	0.94	1	0	0.0860669	0.0778983	0.0555409	0.0639831	0.115542	0.0518487	0.0523478	0.349851	0	0	0	ND						3
IPR001806-2183	269	353	0	5	0.11	165.437	1	0.11	5	1	0.0984977	0.0505932	0.0710992	0.0646941	0.0746579	0.141241	0.19899	0.349753	0	0	2	U3						3
IPR004142-368	11	8	0	6	0.8	201.938	0	0.8	4	0	0.112503	0.0724956	0.0816341	0.0639831	0.166027	0.111025	0.0523478	0.349667	0	0	0	ND						3
IPR001359-12	11	1	0	2	0.91	1.29	0	0.91	2	1	0.0653851	0.0767104	0.0375941	0.0639831	0.0096406	0.0671764	0.19899	0.349393	0	0	2	U3						3
IPR012198-143	16	26	0	3	0.25	229.335	0	0.25	3	1	0.0750742	0.0544594	0.0904563	0.0639831	0.0886316	0.0866215	0.19899	0.348304	0	0	2	U3						3
IPR016251-927	9	26	1	3	0.56	209.189	0	0.56	1	0	0.0750742	0.0640315	0.0838898	0.0639831	0.135234	0.0518487	0.0523478	0.34807	4	4	1	Known						3
IPR015725-1850	6	2	0	2	1	269.6	0	1	3	1	0.0653851	0.0803248	0.10498	0.0639831	0.128855	0.0866215	0.19899	0.348064	0	0	2	U3						3
IPR001655-304	2	8	1	1	1	196.695	0	1	2	1	0.0568696	0.0803248	0.0800379	0.0639831	0.091887	0.0671764	0.19899	0.348021	2	2	1	Known						3
IPR001241-1462	9	6	0	4	0.5	226.1	0	0.5	2	0	0.0860669	0.0620641	0.0893716	0.0639831	0.151696	0.0671764	0.0523478	0.347973	0	0	0	ND						3
IPR029565-121	2	2	0	1	1	118.045	0	1	2	1	0.0568696	0.0803248	0.0592933	0.0639831	0.0780876	0.0671764	0.19899	0.347932	0	0	2	U3						3
IPR016495-404	6	36	0	2	0.83	211.414	0	0.83	3	1	0.0653851	0.0736235	0.0845932	0.0639831	0.119163	0.0866215	0.19899	0.347677	0	0	2	U3						3
IPR001655-305	2	8	1	1	1	197.588	0	1	2	1	0.0568696	0.0803248	0.0803077	0.0639831	0.0928277	0.0671764	0.19899	0.347603	3	3	1	Known						3
IPR000043-2	14	4	0	3	1	162.15	0	1	1	0	0.0750742	0.0803248	0.0702148	0.0639831	0.12444	0.0518487	0.0523478	0.347275	0	0	0	ND						3
IPR005703-251	17	1	1	3	0.59	278.9	1	0.59	1	0	0.0750742	0.0650369	0.108616	0.0646941	0.148066	0.0518487	0.0523478	0.346924	1	1	1	Known						3
IPR006201-777	80	5	0	2	0.26	246.94	0	0.26	2	1	0.0653851	0.054746	0.09657	0.0639831	0.0792803	0.0671764	0.19899	0.346388	0	0	2	U3						3
IPR006201-666	80	1	1	5	0.21	204.7	0	0.21	5	1	0.0984977	0.0533272	0.0824869	0.0639831	0.080242	0.141241	0.19899	0.346173	1	1	1	Known						3
IPR000043-55	14	6	0	3	0.5	219.333	0	1	1	0	0.0750742	0.0620641	0.0871404	0.0639831	0.137277	0.0518487	0.0523478	0.345982	0	0	0	ND						3
IPR006258-152	7	40	0	3	1	161.245	0	1	1	0	0.0750742	0.0803248	0.0699731	0.0639831	0.124445	0.0518487	0.0523478	0.345946	0	0	0	ND						3
IPR001723-1009	116	17	0	2	0.2	226.912	0	0.2	2	1	0.0653851	0.0530477	0.0896427	0.0639831	0.0607914	0.0671764	0.19899	0.34586	0	0	2	U3						3
IPR000276-1747	360	61	1	2	0.25	226.797	0	0.25	4	2	0.0653851	0.0544594	0.0896042	0.0639831	0.0607822	0.111025	0.527681	0.34561	1	1	1	Known						3
IPR022812-563	35	28	1	6	0.77	37.13	0	0.77	1	0	0.112503	0.0713837	0.0432842	0.0639831	0.0569891	0.0518487	0.0523478	0.345373	5	5	1	Known						3
IPR027648-387	83	32	0	5	0.95	212.032	1	0.95	2	0	0.0984977	0.078298	0.0847896	0.0646941	0.159353	0.0671764	0.0523478	0.34507	0	0	0	ND						3
IPR026817-442	2	2	0	1	1	202.85	0	1	2	1	0.0568696	0.0803248	0.0819149	0.0639831	0.0936394	0.0671764	0.19899	0.344999	0	0	2	U3						3
IPR000164-221	60	26	0	6	1	120.316	1	1	1	0	0.112503	0.0803248	0.0598145	0.0646941	0.141357	0.0518487	0.0523478	0.344919	0	0	0	ND						3
IPR001806-2125	269	47	0	2	0.16	148.242	1	0.16	2	1	0.0653851	0.0519432	0.0665838	0.0646941	0.0524616	0.0671764	0.19899	0.344864	0	0	2	U3						3
IPR004790-166	6	43	0	4	1	88.057	0	1	1	0	0.0860669	0.0803248	0.0527988	0.0639831	0.112303	0.0518487	0.0523478	0.344853	0	0	0	ND						3
IPR001192-2560	40	8	1	5	0.5	260.062	0	0.5	3	0	0.0984977	0.0620641	0.101364	0.0639831	0.16965	0.0866215	0.0523478	0.344376	1	1	1	Known						3
IPR002117-451	12	118	1	5	0.58	219.258	0	0.58	3	0	0.0984977	0.0647002	0.0871157	0.0639831	0.16101	0.0866215	0.0523478	0.344336	14	6	1	Known						3
IPR028435-1367	14	4	0	4	0.44	248.8	0	0.44	2	0	0.0860669	0.0601531	0.097237	0.0639831	0.1002	0.0671764	0.0523478	0.344105	0	0	0	ND						3
IPR029515-574	11	1	0	3	0.82	174.4	0	0.82	1	0	0.0750742	0.0732457	0.0735636	0.0639831	0.127617	0.0518487	0.0523478	0.343958	0	0	0	ND						3
IPR016313-255	13	16	1	6	1	118.574	1	1	1	0	0.112503	0.0803248	0.0594143	0.0646941	0.140708	0.0518487	0.0523478	0.343801	4	4	1	Known						3
IPR000451-946	13	25	0	1	0.23	217.968	0	0.23	3	2	0.0568696	0.0538905	0.0866964	0.0639831	0.047126	0.0866215	0.527681	0.343353	0	0	2	U3						3
IPR001664-119	154	18	1	5	0.28	239.178	0	0.28	5	1	0.0984977	0.0553234	0.0938302	0.0639831	0.106443	0.141241	0.19899	0.343136	4	4	1	Known						3
IPR000648-971	31	2	0	3	0.46	226	0	0.46	1	0	0.0750742	0.0607839	0.0893383	0.0639831	0.0882007	0.0518487	0.0523478	0.343027	0	0	0	ND						3
IPR001314-4364	187	483	0	13	0	217.695	1	0	4	0	0.264016	0.0477392	0.0866077	0.0646941	0.112461	0.111025	0.0523478	0.342777	0	0	0	ND						3
IPR004539-146	18	8	0	4	0.94	94.1412	0	0.94	1	0	0.0860669	0.0778983	0.0540597	0.0639831	0.114771	0.0518487	0.0523478	0.342563	0	0	0	ND						3
IPR000217-295	72	114	0	10	0.72	21.6265	0	0.72	1	0	0.186789	0.0695655	0.0407283	0.0639831	0.061327	0.0518487	0.0523478	0.342497	0	0	0	ND						3
IPR010585-232	2	28	0	1	1	208.204	0	1	2	1	0.0568696	0.0803248	0.08358	0.0639831	0.0944591	0.0671764	0.19899	0.342121	0	0	2	U3						3
IPR000558-35	64	8	1	36	0.65	278.538	0	0.65	5	0	0.916268	0.0670919	0.108472	0.0646941	0.301866	0.141241	0.0523478	0.342119	2	2	1	Known						3
IPR028934-350	7	1	0	3	0.5	214.3	0	0.5	1	0	0.0750742	0.0620641	0.0855136	0.0639831	0.136271	0.0518487	0.0523478	0.342101	0	0	0	ND						3
IPR030564-65	24	5	0	3	0.4	271.06	0	0.4	1	0	0.0750742	0.0589099	0.105544	0.0639831	0.0937142	0.0518487	0.0523478	0.342064	0	0	0	ND						3
IPR001723-912	116	129	0	4	0.32	151.838	0	0.32	1	0	0.0860669	0.0564955	0.0675056	0.0639831	0.0849529	0.0518487	0.0523478	0.341955	0	0	0	ND						3
IPR001806-1209	269	146	1	5	0.15	206.838	0	1	5	1	0.0984977	0.0516705	0.0831525	0.0639831	0.116011	0.141241	0.19899	0.34192	1	1	1	Known						3
IPR001664-109	154	7	0	5	0.23	230.943	0	0.23	5	1	0.0984977	0.0538905	0.091	0.0639831	0.0835674	0.141241	0.19899	0.341683	0	0	2	U3						3
IPR004301-339	10	55	1	3	0.57	200.865	0	0.57	1	0	0.0750742	0.064365	0.0813054	0.0639831	0.133498	0.0518487	0.0523478	0.341464	2	2	1	Known						3
IPR001862-97	7	5	0	4	1	83.816	0	1	1	0	0.0860669	0.0803248	0.0519364	0.0639831	0.11051	0.0518487	0.0523478	0.341259	0	0	0	ND						3
IPR016491-816	37	6	0	6	0.47	218.933	0	0.47	4	0	0.112503	0.0611016	0.0870101	0.0639831	0.109765	0.111025	0.0523478	0.341189	0	0	0	ND						3
IPR001580-622	16	1	1	4	0.42	269.1	0	0.42	2	0	0.0860669	0.0595285	0.104788	0.0639831	0.102819	0.0671764	0.0523478	0.341069	2	2	1	Known						3
IPR001395-482	60	320	0	7	0.63	50.2574	0	0.63	1	0	0.128216	0.0664003	0.0455674	0.0639831	0.104722	0.0518487	0.0523478	0.341063	0	0	0	ND						3
IPR015667-155	2	3	0	1	1	210.3	0	1	2	1	0.0568696	0.0803248	0.0842404	0.0639831	0.094769	0.0671764	0.19899	0.340934	0	0	2	U3						3
IPR000111-260	7	53	0	4	0.86	102.331	0	0.86	1	0	0.0860669	0.0747674	0.0558018	0.0639831	0.117571	0.0518487	0.0523478	0.340666	0	0	0	ND						3
IPR002241-261	7	53	0	4	0.86	102.331	0	0.86	1	0	0.0860669	0.0747674	0.0558018	0.0639831	0.117571	0.0518487	0.0523478	0.340666	0	0	0	ND						3
IPR004539-392	18	8	0	3	1	157.468	0	1	1	0	0.0750742	0.0803248	0.0689723	0.0639831	0.1235	0.0518487	0.0523478	0.34045	0	0	0	ND						3
IPR007797-1279	8	1	0	3	0.5	212.2	0	0.5	1	0	0.0750742	0.0620641	0.084843	0.0639831	0.135846	0.0518487	0.0523478	0.340375	0	0	0	ND						3
IPR001806-1869	269	665	1	7	0.52	59.7421	1	0.52	3	1	0.128216	0.0627135	0.047288	0.0646941	0.11874	0.0866215	0.19899	0.340249	1	1	1	Known						3
IPR000832-6661	74	3	1	1	0.13	194.2	0	0.13	3	2	0.0568696	0.0511291	0.0792883	0.0639831	0.045257	0.0866215	0.527681	0.340191	2	2	1	Known						3
IPR028175-783	2	56	0	1	1	211.755	0	1	2	1	0.0568696	0.0803248	0.0847016	0.0639831	0.0949893	0.0671764	0.19899	0.340092	0	0	2	U3						3
IPR011778-553	20	32	0	4	0.44	231.637	0	0.44	2	0	0.0860669	0.0601531	0.0912357	0.0639831	0.0978577	0.0671764	0.0523478	0.340008	0	0	0	ND						3
IPR000924-399	9	6	0	3	0.56	200.93	0	0.56	1	0	0.0750742	0.0640315	0.0813252	0.0639831	0.133514	0.0518487	0.0523478	0.339907	0	0	0	ND						3
IPR030049-851	3	3	1	1	1	146.597	1	1	2	1	0.0568696	0.0803248	0.066166	0.0646941	0.0840056	0.0671764	0.19899	0.339864	1	1	1	Known						3
IPR001723-1699	116	102	1	3	0.59	196.425	0	0.59	1	0	0.0750742	0.0650369	0.0799566	0.0639831	0.13248	0.0518487	0.0523478	0.339843	1	1	1	Known						3
IPR001757-424	115	1	0	2	0.3	119.84	1	0.3	2	1	0.0653851	0.0559066	0.059705	0.0646941	0.0619516	0.0671764	0.19899	0.339583	0	0	2	U3						3
IPR001806-2180	269	394	0	5	0.22	125.563	1	0.22	5	1	0.0984977	0.0536082	0.0610352	0.0646941	0.0679589	0.141241	0.19899	0.339575	0	0	2	U3						3
IPR029515-929	11	2	0	4	0.45	225.9	0	0.45	2	0	0.0860669	0.0604678	0.0893049	0.0639831	0.0970463	0.0671764	0.0523478	0.339481	0	0	0	ND						3
IPR002769-174	5	1	1	2	0.6	17.26	0	0.6	2	1	0.0653851	0.0653753	0.0400349	0.0639831	0.024525	0.0671764	0.19899	0.33945	1	1	1	Known						3
IPR028309-1246	11	22	1	1	0.8	239.068	1	0.8	2	1	0.0568696	0.0724956	0.093792	0.0646941	0.0988882	0.0671764	0.19899	0.339299	2	2	1	Known						3
IPR016313-509	13	46	0	1	1	213.689	0	1	2	1	0.0568696	0.0803248	0.085318	0.0639831	0.0952771	0.0671764	0.19899	0.33895	0	0	2	U3						3
IPR029921-17	3	4	0	1	1	213.95	0	1	2	1	0.0568696	0.0803248	0.0854015	0.0639831	0.0867574	0.0671764	0.19899	0.338794	0	0	2	U3						3
IPR001314-906	187	570	0	9	0.79	220.599	1	0.79	3	0	0.165258	0.0721232	0.087554	0.0646941	0.192666	0.0866215	0.0523478	0.338519	0	0	3	U1						3
IPR001019-766	43	100	0	8	1	27.0518	1	1	3	1	0.145764	0.0803248	0.0416058	0.0646941	0.0943573	0.0866215	0.19899	0.338487	0	0	2	U3						3
IPR001664-75	154	12	1	5	0.46	242.692	0	0.46	3	0	0.0984977	0.0607839	0.0950617	0.0639831	0.106954	0.0866215	0.0523478	0.338465	1	1	1	Known						3
IPR024950-1225	50	15	0	1	0.14	198.899	0	0.14	3	2	0.0568696	0.0513991	0.0807056	0.0639831	0.0456377	0.0866215	0.527681	0.338431	0	0	2	U3						3
IPR001164-1776	63	3	0	5	0.18	175.367	0	0.18	2	0	0.0984977	0.0524927	0.073834	0.0639831	0.0761537	0.0671764	0.0523478	0.338217	0	0	0	ND						3
IPR001806-1525	269	652	0	7	0.22	70.6371	1	0.22	3	1	0.128216	0.0536082	0.0493406	0.0646941	0.0625247	0.0866215	0.19899	0.338123	0	0	2	U3						3
IPR005855-285	8	14	0	2	0.88	243.871	0	0.88	3	1	0.0653851	0.0755391	0.0954784	0.0639831	0.124774	0.0866215	0.19899	0.337778	0	0	2	U3						3
IPR001807-1087	18	2	1	1	0.22	221.4	0	0.22	3	2	0.0568696	0.0536082	0.0878165	0.0639831	0.0473817	0.0866215	0.527681	0.337633	1	1	1	Known						3
IPR028309-459	11	22	1	3	0.4	239.068	0	0.4	1	0	0.0750742	0.0589099	0.093792	0.0639831	0.0898694	0.0518487	0.0523478	0.337617	3	3	1	Known						3
IPR016495-289	6	108	1	1	1	216.131	0	1	2	1	0.0568696	0.0803248	0.0861023	0.0639831	0.0956365	0.0671764	0.19899	0.337471	1	1	1	Known						3
IPR001862-640	7	5	0	4	1	78.81	0	1	1	0	0.0860669	0.0803248	0.0509355	0.0639831	0.108308	0.0518487	0.0523478	0.337341	0	0	0	ND						3
IPR020636-1419	69	44	1	2	0.09	155.831	1	0.09	2	1	0.0653851	0.0500625	0.068543	0.0646941	0.0533812	0.0671764	0.19899	0.337287	1	1	1	Known						3
IPR015633-96	13	1	0	3	0.56	198.4	0	0.56	1	0	0.0750742	0.0640315	0.0805539	0.0639831	0.132985	0.0518487	0.0523478	0.337237	0	0	0	ND						3
IPR005301-140	12	2	1	6	0.75	27.24	0	0.75	1	0	0.112503	0.0706512	0.0416366	0.0639831	0.0425962	0.0518487	0.0523478	0.337169	2	2	1	Known						3
IPR002117-547	12	10	1	1	1	217.26	0	1	2	1	0.0568696	0.0803248	0.0864669	0.0639831	0.0958014	0.0671764	0.19899	0.336775	2	2	1	Known						3
IPR000217-393	72	114	0	8	0.45	73.1424	0	0.45	1	0	0.145764	0.0604678	0.0498244	0.0639831	0.077433	0.0518487	0.0523478	0.336729	0	0	0	ND						3
IPR016495-236	6	82	0	1	1	217.377	0	1	2	1	0.0568696	0.0803248	0.0865048	0.0639831	0.0958197	0.0671764	0.19899	0.336702	0	0	2	U3						3
IPR030049-861	3	40	0	1	1	218.198	0	1	2	1	0.0568696	0.0803248	0.0867712	0.0639831	0.0959402	0.0671764	0.19899	0.336189	0	0	2	U3						3
IPR009138-857	7	27	0	3	0.43	223.77	0	0.43	1	0	0.0750742	0.0598401	0.0885977	0.0639831	0.0879059	0.0518487	0.0523478	0.336062	0	0	0	ND						3
IPR000276-812	360	101	0	4	0.41	80.5746	1	0.41	3	1	0.0860669	0.0592185	0.0512862	0.0646941	0.0685754	0.0866215	0.19899	0.33602	0	0	2	U3						3
IPR011778-562	20	33	0	2	0.17	230.852	0	0.17	2	1	0.0653851	0.0522173	0.090969	0.0639831	0.0611541	0.0671764	0.19899	0.335564	0	0	2	U3						3
IPR011778-436	20	37	0	5	0.75	63.3424	0	0.75	1	0	0.0984977	0.0706512	0.0479572	0.0639831	0.104357	0.0518487	0.0523478	0.335205	0	0	0	ND						3
IPR027725-631	16	7	1	3	0.5	206.171	0	0.5	1	0	0.0750742	0.0620641	0.0829444	0.0639831	0.134613	0.0518487	0.0523478	0.335082	5	5	1	Known						3
IPR023088-157	45	149	1	4	0.5	215.759	1	0.5	1	0	0.0860669	0.0620641	0.0859824	0.0646941	0.149498	0.0518487	0.0523478	0.334772	3	3	1	Known						3
IPR000276-1740	360	56	1	1	0.27	226.304	0	0.27	5	3	0.0568696	0.055034	0.0894395	0.0639831	0.060736	0.141241	0.834007	0.334677	1	1	1	Known						3
IPR001723-88	116	173	0	3	0.5	205.44	0	0.5	1	0	0.0750742	0.0620641	0.0827166	0.0639831	0.134353	0.0518487	0.0523478	0.334406	0	0	0	ND						3
IPR001664-1761	154	18	0	4	0.25	239.178	0	0.25	4	1	0.0860669	0.0544594	0.0938302	0.0639831	0.0989019	0.111025	0.19899	0.333907	0	0	2	U3						3
IPR006201-723	80	2	0	6	0.42	202.55	0	0.42	4	0	0.112503	0.0595285	0.0818225	0.0639831	0.107009	0.111025	0.0523478	0.33384	0	0	0	ND						3
IPR015925-1148	18	26	1	3	0.44	217.562	0	0.44	1	0	0.0750742	0.0601531	0.0865646	0.0639831	0.0870804	0.0518487	0.0523478	0.333831	1	1	1	Known						3
IPR016243-501	12	7	0	4	0.58	124.759	0	0.58	1	0	0.0860669	0.0647002	0.0608466	0.0639831	0.12411	0.0518487	0.0523478	0.333455	0	0	0	ND						3
IPR000276-1731	360	58	0	1	0.26	224.762	0	0.26	5	3	0.0568696	0.054746	0.0889264	0.0639831	0.0605923	0.141241	0.834007	0.333443	0	0	2	U3						3
IPR003091-1289	59	9	0	2	0.18	54.0467	0	0.18	2	1	0.0653851	0.0524927	0.0462476	0.0639831	0.0261098	0.0671764	0.19899	0.333078	0	0	2	U3						3
IPR000798-569	34	62	0	4	0.47	208.217	0	0.47	2	0	0.0860669	0.0611016	0.0835842	0.0639831	0.0944591	0.0671764	0.0523478	0.332955	0	0	0	ND						3
IPR000286-530	25	39	0	1	1	223.79	0	1	2	1	0.0568696	0.0803248	0.0886041	0.0639831	0.0967499	0.0671764	0.19899	0.332588	0	0	2	U3						3
IPR028433-3	7	27	0	1	1	223.915	0	1	2	1	0.0568696	0.0803248	0.0886455	0.0639831	0.096766	0.0671764	0.19899	0.332506	0	0	2	U3						3
IPR027640-4632	110	17	0	8	0.31	145.499	0	0.31	3	0	0.145764	0.0562003	0.0658886	0.0639831	0.105504	0.0866215	0.0523478	0.33223	0	0	0	ND						3
IPR016313-58	13	23	0	3	0.46	210.685	0	0.46	1	0	0.0750742	0.0607839	0.0843623	0.0639831	0.0861447	0.0518487	0.0523478	0.332136	0	0	0	ND						3
IPR001664-1121	154	8	0	7	0.34	85.3325	0	0.34	1	0	0.128216	0.0570902	0.0522432	0.0639831	0.0831294	0.0518487	0.0523478	0.332048	0	0	0	ND						3
IPR016662-118	12	4	0	5	0.58	86.2275	0	0.58	1	0	0.0984977	0.0647002	0.0524251	0.0639831	0.119915	0.0518487	0.0523478	0.331481	0	0	0	ND						3
IPR000798-152	34	7	0	3	0.4	225.457	0	0.4	1	0	0.0750742	0.0589099	0.0891574	0.0639831	0.0881223	0.0518487	0.0523478	0.331424	0	0	0	ND						3
IPR016641-2201	14	6	0	3	0.86	162.245	0	0.86	1	0	0.0750742	0.0747674	0.0702402	0.0639831	0.124693	0.0518487	0.0523478	0.331385	0	0	0	ND						3
IPR016253-390	15	5	0	3	0.27	124.374	1	0.27	3	1	0.0750742	0.055034	0.0607566	0.0646941	0.0720868	0.0866215	0.19899	0.331207	0	0	2	U3						3
IPR000798-907	34	45	0	5	0.24	164.945	0	0.24	2	0	0.0984977	0.0541743	0.0709662	0.0639831	0.0738178	0.0671764	0.0523478	0.330906	0	0	0	ND						3
IPR010122-83	9	10	1	4	0.89	89.06	0	0.89	1	0	0.0860669	0.0759277	0.0530047	0.0639831	0.111199	0.0518487	0.0523478	0.330905	1	1	1	Known						3
IPR001666-170	16	7	0	1	1	93.8686	0	1	2	1	0.0568696	0.0803248	0.0540026	0.0639831	0.0722411	0.0671764	0.19899	0.330349	0	0	2	U3						3
IPR013126-787	65	20	0	4	0.92	83.629	0	0.92	1	0	0.0860669	0.0771045	0.0518986	0.0639831	0.107487	0.0518487	0.0523478	0.330192	0	0	0	ND						3
IPR000276-1396	360	101	1	3	0.33	33.754	0	0.33	3	1	0.0750742	0.0567921	0.0427149	0.0639831	0.0299534	0.0866215	0.19899	0.330156	2	2	1	Known						3
IPR001698-2	5	28	0	3	1	150.018	0	1	1	0	0.0750742	0.0803248	0.0670376	0.0639831	0.121389	0.0518487	0.0523478	0.3299	0	0	0	ND						3
IPR017904-6	24	12	1	13	1	139.808	0	1	3	0	0.264016	0.0803248	0.0644676	0.0639831	0.186328	0.0866215	0.0523478	0.32975	22	6	1	Known						3
IPR000276-1742	360	56	0	1	0.25	226.304	0	0.25	5	3	0.0568696	0.0544594	0.0894395	0.0639831	0.0477457	0.141241	0.834007	0.329546	0	0	2	U3						3
IPR015655-498	45	4	1	4	0.88	88.95	0	0.88	1	0	0.0860669	0.0755391	0.0529821	0.0639831	0.108071	0.0518487	0.0523478	0.329428	1	1	1	Known						3
IPR000276-1755	360	14	0	2	0.81	231.886	0	0.81	3	1	0.0653851	0.0728698	0.0913201	0.0639831	0.122771	0.0866215	0.19899	0.328991	0	0	2	U3						3
IPR000811-17	10	190	1	7	1	57.5425	1	1	1	0	0.128216	0.0803248	0.0468836	0.0646941	0.117306	0.0518487	0.0523478	0.32876	3	3	1	Known						3
IPR020675-1896	16	7	0	5	0.71	217.133	1	0.71	2	0	0.0984977	0.069207	0.0864258	0.0646941	0.160524	0.0671764	0.0523478	0.328699	0	0	0	ND						3
IPR002041-138	8	79	0	1	1	136.482	1	1	2	1	0.0568696	0.0803248	0.0636505	0.0646941	0.0820091	0.0671764	0.19899	0.328421	0	0	2	U3						3
IPR000040-110	6	15	0	3	1	262.593	0	1	2	0	0.0750742	0.0803248	0.102313	0.0639831	0.145292	0.0671764	0.0523478	0.327678	0	0	0	ND						3
IPR000040-373	6	15	0	3	1	262.593	0	1	2	0	0.0750742	0.0803248	0.102313	0.0639831	0.145292	0.0671764	0.0523478	0.327678	0	0	0	ND						3
IPR008851-668	6	6	0	3	1	261.7	0	1	2	0	0.0750742	0.0803248	0.101977	0.0639831	0.145132	0.0671764	0.0523478	0.32766	0	0	0	ND						3
IPR012234-131	7	7	1	4	1	63.4671	0	1	1	0	0.0860669	0.0803248	0.0479805	0.0639831	0.0952956	0.0518487	0.0523478	0.327378	1	1	1	Known						3
IPR015429-771	23	27	0	4	0.38	223.887	0	0.38	2	0	0.0860669	0.0582974	0.0886364	0.0639831	0.0965974	0.0671764	0.0523478	0.327373	0	0	0	ND						3
IPR002337-36	62	607	0	8	0.98	58.2494	1	0.98	1	0	0.145764	0.0795084	0.0470132	0.0646941	0.122959	0.0518487	0.0523478	0.32732	0	0	0	ND						3
IPR005012-180	2	8	0	1	1	231.537	0	1	2	1	0.0568696	0.0803248	0.0912017	0.0639831	0.0978437	0.0671764	0.19899	0.327306	0	0	2	U3						3
IPR000476-81	11	9	0	11	0.91	113.039	1	0.91	1	0	0.210418	0.0767104	0.0581594	0.0646941	0.167351	0.0518487	0.0523478	0.327166	0	0	5	U4						3
IPR000276-1537	360	97	1	3	0.2	45.7836	0	0.2	3	1	0.0750742	0.0530477	0.0447767	0.0639831	0.0339741	0.0866215	0.19899	0.326931	1	1	1	Known						3
IPR000276-1318	360	99	0	1	0.34	120.201	1	0.34	4	2	0.0568696	0.0570902	0.0597881	0.0646941	0.0487644	0.111025	0.527681	0.326654	0	0	2	U3						3
IPR012198-151	16	26	1	5	0.38	223.423	0	0.38	3	0	0.0984977	0.0582974	0.088483	0.0639831	0.10409	0.0866215	0.0523478	0.326491	2	2	1	Known						3
IPR000796-98	20	45	0	5	1	198.654	1	1	2	0	0.0984977	0.0803248	0.0806309	0.0646941	0.156177	0.0671764	0.0523478	0.326405	0	0	0	ND						3
IPR000276-1666	360	2	0	1	0.03	181.6	0	0.03	3	2	0.0568696	0.048502	0.0755999	0.0639831	0.0442051	0.0866215	0.527681	0.326222	0	0	2	U3						3
IPR001508-463	49	76	0	6	0.52	65.9818	0	0.52	1	0	0.112503	0.0627135	0.0484534	0.0639831	0.11277	0.0518487	0.0523478	0.325392	0	0	0	ND						3
IPR001574-537	42	38	0	6	1	75.0226	1	1	1	0	0.112503	0.0803248	0.0501904	0.0646941	0.121595	0.0518487	0.0523478	0.325316	0	0	0	ND						3
IPR001353-14	78	784	0	7	0.38	206.046	1	1	5	0	0.128216	0.0582974	0.0829053	0.0646941	0.124855	0.141241	0.0523478	0.324936	0	0	0	ND						3
IPR028472-380	7	13	0	3	1	242.723	0	1	2	0	0.0750742	0.0803248	0.0950728	0.0639831	0.141742	0.0671764	0.0523478	0.324891	0	0	0	ND						3
IPR001427-71	67	355	0	8	0.55	215.283	1	0.55	3	0	0.145764	0.0636996	0.0858291	0.0646941	0.18468	0.0866215	0.0523478	0.324738	0	0	5	U4						3
IPR027218-93	6	12	0	4	1	162.027	1	1	1	0	0.0860669	0.0803248	0.0701818	0.0646941	0.136623	0.0518487	0.0523478	0.324638	0	0	0	ND						3
IPR016313-765	13	6	0	4	0.92	76.6567	0	0.92	1	0	0.0860669	0.0771045	0.0505106	0.0639831	0.10733	0.0518487	0.0523478	0.324624	0	0	0	ND						3
IPR001862-637	7	5	0	4	1	58.156	0	1	1	0	0.0860669	0.0803248	0.046996	0.0639831	0.0979974	0.0518487	0.0523478	0.324594	0	0	0	ND						3
IPR003290-446	3	1	1	1	1	235.4	0	1	2	1	0.0568696	0.0803248	0.0925222	0.0639831	0.0983776	0.0671764	0.19899	0.324558	1	1	1	Known						3
IPR003290-447	3	1	1	1	1	235.4	0	1	2	1	0.0568696	0.0803248	0.0925222	0.0639831	0.0983776	0.0671764	0.19899	0.324558	1	1	1	Known						3
IPR000969-765	7	1	0	5	1	233.9	0	1	4	0	0.0984977	0.0803248	0.0920073	0.0639831	0.164242	0.111025	0.0523478	0.324491	0	0	0	ND						3
IPR000584-208	13	14	0	3	1	241.007	0	1	2	0	0.0750742	0.0803248	0.0944696	0.0639831	0.141426	0.0671764	0.0523478	0.324405	0	0	0	ND						3
IPR008349-261	9	51	1	4	1	57.6814	0	1	1	0	0.0860669	0.0803248	0.046909	0.0639831	0.0816813	0.0518487	0.0523478	0.324361	1	1	1	Known						3
IPR000308-167	43	85	0	4	0.79	96.1939	0	0.79	1	0	0.0860669	0.0721232	0.0544915	0.0639831	0.114307	0.0518487	0.0523478	0.324357	0	0	0	ND						3
IPR001359-845	11	20	0	3	1	240.395	0	1	2	0	0.0750742	0.0803248	0.0942552	0.0639831	0.141311	0.0671764	0.0523478	0.324222	0	0	0	ND						3
IPR000217-452	72	114	0	7	0.93	88.3442	1	0.93	1	0	0.128216	0.0775005	0.0528577	0.0646941	0.134604	0.0518487	0.0523478	0.324179	0	0	0	ND						3
IPR001564-296	36	205	0	9	0.92	89.0348	0	0.92	2	0	0.165258	0.0771045	0.0529995	0.0639831	0.145191	0.0671764	0.0523478	0.324106	0	0	0	ND						3
IPR014646-25	4	14	1	1	1	236.143	0	1	2	1	0.0568696	0.0803248	0.0927781	0.0639831	0.0984864	0.0671764	0.19899	0.324022	2	2	1	Known						3
IPR001019-771	43	100	0	9	0.98	36.6189	1	0.98	1	0	0.165258	0.0795084	0.0431976	0.0646941	0.110444	0.0518487	0.0523478	0.323806	0	0	0	ND						3
IPR015429-685	23	7	0	3	0.53	190.429	0	0.53	1	0	0.0750742	0.0630406	0.0781674	0.0639831	0.131252	0.0518487	0.0523478	0.323746	0	0	0	ND						3
IPR006077-2069	21	41	0	5	0.37	217.509	0	0.37	3	0	0.0984977	0.0579934	0.0865474	0.0639831	0.103175	0.0866215	0.0523478	0.323729	0	0	0	ND						3
IPR028309-299	11	22	1	3	0.33	239.068	0	0.33	1	0	0.0750742	0.0567921	0.093792	0.0639831	0.0898694	0.0518487	0.0523478	0.323716	2	2	1	Known						3
IPR001576-167	12	40	0	2	1	105.665	1	1	3	1	0.0653851	0.0803248	0.0565261	0.0646941	0.094926	0.0866215	0.19899	0.323699	0	0	2	U3						3
IPR021567-403	6	21	0	5	1	229.848	0	1	4	0	0.0984977	0.0803248	0.0906294	0.0639831	0.163363	0.111025	0.0523478	0.323659	0	0	0	ND						3
IPR016722-208	4	11	0	3	1	291.382	0	1	2	0	0.0750742	0.0803248	0.113668	0.0639831	0.150096	0.0671764	0.0523478	0.323536	0	0	0	ND						3
IPR001723-1608	116	989	1	3	0.25	62.6441	1	0.25	2	1	0.0750742	0.0544594	0.0478267	0.0646941	0.0569628	0.0671764	0.19899	0.323529	2	2	1	Known						3
IPR005417-1100	7	19	0	3	1	237.463	0	1	2	0	0.0750742	0.0803248	0.0932345	0.0639831	0.140768	0.0671764	0.0523478	0.323272	0	0	0	ND						3
IPR005417-274	7	19	1	3	1	237.463	0	1	2	0	0.0750742	0.0803248	0.0932345	0.0639831	0.140768	0.0671764	0.0523478	0.323272	2	2	1	Known						3
IPR008349-252	9	35	1	4	1	55.3811	0	1	1	0	0.0860669	0.0803248	0.0464894	0.0639831	0.0815689	0.0518487	0.0523478	0.323265	1	1	1	Known						3
IPR021567-375	6	6	0	3	1	237.1	0	1	2	0	0.0750742	0.0803248	0.0931087	0.0639831	0.1407	0.0671764	0.0523478	0.323146	0	0	0	ND						3
IPR021567-376	6	6	0	3	1	237.1	0	1	2	0	0.0750742	0.0803248	0.0931087	0.0639831	0.1407	0.0671764	0.0523478	0.323146	0	0	0	ND						3
IPR002117-176	12	118	1	1	0.7	215.813	1	0.7	2	1	0.0568696	0.0688503	0.0859998	0.0646941	0.0955906	0.0671764	0.19899	0.323088	3	3	1	Known						3
IPR015721-1881	19	10	0	4	1	235	0	1	3	0	0.0860669	0.0803248	0.0923846	0.0639831	0.153528	0.0866215	0.0523478	0.322981	0	0	0	ND						3
IPR000406-69	9	46	1	5	1	196.671	1	1	2	0	0.0984977	0.0803248	0.0800308	0.0646941	0.155692	0.0671764	0.0523478	0.322869	3	3	1	Known						3
IPR005417-454	7	20	0	3	1	236.1	0	1	2	0	0.0750742	0.0803248	0.0927633	0.0639831	0.140512	0.0671764	0.0523478	0.322789	0	0	0	ND						3
IPR027648-371	83	569	0	8	0.82	215.079	1	0.82	4	0	0.145764	0.0732457	0.0857634	0.0646941	0.184627	0.111025	0.0523478	0.322761	0	0	5	U4						3
IPR020456-5	17	1	0	3	1	235.7	0	1	2	0	0.0750742	0.0803248	0.0926254	0.0639831	0.140427	0.0671764	0.0523478	0.322643	0	0	0	ND						3
IPR023608-335	15	36	1	2	0.27	34.8069	0	0.27	2	1	0.0653851	0.055034	0.0428917	0.0639831	0.0252679	0.0671764	0.19899	0.322392	1	1	1	Known						3
IPR001720-491	10	9	0	6	0.9	110.732	1	0.9	1	0	0.112503	0.0763181	0.0576437	0.0646941	0.137699	0.0518487	0.0523478	0.321966	0	0	0	ND						3
IPR001508-613	49	73	0	6	0.45	73.0353	0	0.45	1	0	0.112503	0.0604678	0.0498036	0.0639831	0.0733951	0.0518487	0.0523478	0.321828	0	0	0	ND						3
IPR000276-1730	360	51	0	1	0.21	224.145	0	0.21	5	3	0.0568696	0.0533272	0.0887218	0.0639831	0.0475904	0.141241	0.834007	0.321252	0	0	2	U3						3
IPR003091-801	59	4	1	1	0.8	119.09	0	0.8	2	1	0.0568696	0.0724956	0.0595327	0.0639831	0.0783191	0.0671764	0.19899	0.321196	1	1	1	Known						3
IPR020636-1004	69	18	1	5	0.28	97.1422	1	0.28	5	1	0.0984977	0.0553234	0.054692	0.0646941	0.0788357	0.141241	0.19899	0.321139	2	2	1	Known						3
IPR017665-2	6	3	0	2	0	187.64	0	1	2	1	0.0653851	0.0477392	0.0773479	0.0639831	0.0569314	0.0671764	0.19899	0.321112	0	0	2	U3						3
IPR002189-9	11	28	1	4	1	49.6118	0	1	1	0	0.0860669	0.0803248	0.0454525	0.0639831	0.0711569	0.0518487	0.0523478	0.320764	1	1	1	Known						3
IPR013284-692	8	4	1	6	1	49.6725	1	1	1	0	0.112503	0.0803248	0.0454633	0.0646941	0.106335	0.0518487	0.0523478	0.320664	4	4	1	Known						3
IPR020636-1234	69	46	0	9	0.29	206.59	1	0.29	2	0	0.165258	0.0556143	0.0830751	0.0646941	0.12286	0.0671764	0.0523478	0.320641	0	0	0	ND						3
IPR006095-1014	11	96	0	6	0.83	126.125	1	0.83	1	0	0.112503	0.0736235	0.0611674	0.0646941	0.14347	0.0518487	0.0523478	0.320561	0	0	0	ND						3
IPR000832-6992	74	3	0	4	0.31	237.867	0	0.31	2	0	0.0860669	0.0562003	0.0933744	0.0639831	0.0987221	0.0671764	0.0523478	0.320467	0	0	0	ND						3
IPR002164-10	25	31	0	4	0.32	230.718	0	1	2	0	0.0860669	0.0564955	0.0909239	0.0639831	0.0977299	0.0671764	0.0523478	0.32035	0	0	0	ND						3
IPR001508-1729	49	10	1	3	1	229.97	0	1	2	0	0.0750742	0.0803248	0.0906707	0.0639831	0.13935	0.0671764	0.0523478	0.320296	3	3	1	Known						3
IPR003701-790	5	4	1	1	1	241.25	0	1	2	1	0.0568696	0.0803248	0.0945547	0.0639831	0.0991882	0.0671764	0.19899	0.320268	1	1	1	Known						3
IPR016641-2278	14	6	0	4	0.43	198.917	0	0.43	2	0	0.0860669	0.0598401	0.0807109	0.0639831	0.0930344	0.0671764	0.0523478	0.320264	0	0	0	ND						3
IPR000796-293	20	30	0	12	1	37.0717	1	1	1	0	0.236168	0.0803248	0.0432743	0.0646941	0.121134	0.0518487	0.0523478	0.320092	0	0	0	ND						3
IPR001085-289	12	20	0	6	1	44.3365	1	1	1	0	0.112503	0.0803248	0.0445238	0.0646941	0.102437	0.0518487	0.0523478	0.320073	0	0	0	ND						3
IPR028325-769	52	4	1	1	0.79	119.09	0	0.79	2	1	0.0568696	0.0721232	0.0595327	0.0639831	0.0783191	0.0671764	0.19899	0.319712	1	1	1	Known						3
IPR001508-1381	49	28	1	3	0.1	224.579	0	0.1	3	1	0.0750742	0.0503272	0.0888655	0.0639831	0.0696177	0.0866215	0.19899	0.319649	2	2	1	Known						3
IPR022684-1483	16	3	1	2	0.4	20.37	0	0.4	2	1	0.0653851	0.0589099	0.0405276	0.0639831	0.0158214	0.0671764	0.19899	0.319601	1	1	1	Known						3
IPR001664-2411	154	7	0	6	0.36	230.943	0	0.36	5	0	0.112503	0.0576908	0.091	0.0639831	0.111694	0.141241	0.0523478	0.31958	0	0	0	ND						3
IPR008631-718	11	24	1	4	1	224.054	0	1	3	0	0.0860669	0.0803248	0.0886917	0.0639831	0.151268	0.0866215	0.0523478	0.319509	1	1	1	Known						3
IPR001404-954	34	346	0	3	0.93	219.784	1	0.93	1	0	0.0750742	0.0775005	0.0872874	0.0646941	0.137368	0.0518487	0.0523478	0.319447	0	0	0	ND						3
IPR018105-128	10	1	0	4	0.5	122.58	0	0.5	1	0	0.0860669	0.0620641	0.0603385	0.0639831	0.124987	0.0518487	0.0523478	0.319439	0	0	0	ND						3
IPR015633-290	13	1	0	3	0.45	198.4	0	0.45	1	0	0.0750742	0.0604678	0.0805539	0.0639831	0.084432	0.0518487	0.0523478	0.319433	0	0	0	ND						3
IPR001757-446	115	18	1	6	0.35	235.678	0	0.35	5	0	0.112503	0.0573898	0.0926178	0.0639831	0.112437	0.141241	0.0523478	0.319329	7	5	1	Known						3
IPR000558-74	64	8	0	17	0.95	58.5538	1	0.95	3	1	0.393939	0.078298	0.0470691	0.0646941	0.156281	0.0866215	0.19899	0.319102	0	0	2	U3						3
IPR001664-1549	154	19	0	6	0.34	237.947	0	0.34	5	0	0.112503	0.0570902	0.0934024	0.0639831	0.112788	0.141241	0.0523478	0.319057	0	0	0	ND						3
IPR023610-717	15	2	1	3	0.33	226.9	0	0.33	1	0	0.0750742	0.0567921	0.0896388	0.0639831	0.0883159	0.0518487	0.0523478	0.319009	1	1	1	Known						3
IPR022812-1141	35	17	1	3	0.34	223.129	0	0.34	1	0	0.0750742	0.0570902	0.0883858	0.0639831	0.0878182	0.0518487	0.0523478	0.318972	4	4	1	Known						3
IPR000276-1726	360	51	0	1	0.19	220.94	0	0.19	5	3	0.0568696	0.0527695	0.0876655	0.0639831	0.0473443	0.141241	0.834007	0.318953	0	0	2	U3						3
IPR018422-1297	25	1	1	3	0.55	183.2	0	0.55	1	0	0.0750742	0.0636996	0.0760594	0.0639831	0.129642	0.0518487	0.0523478	0.318307	1	1	1	Known						3
IPR010122-313	9	10	1	4	1	42.755	0	1	1	0	0.0860669	0.0803248	0.0442489	0.0639831	0.0734775	0.0518487	0.0523478	0.318224	1	1	1	Known						3
IPR000337-1422	25	2	0	3	0.38	210.65	0	0.38	1	0	0.0750742	0.0582974	0.0843511	0.0639831	0.0861379	0.0518487	0.0523478	0.318159	0	0	0	ND						3
IPR001757-1698	115	80	0	6	0.66	19.0802	0	0.66	1	0	0.112503	0.0674402	0.0403226	0.0639831	0.0375802	0.0518487	0.0523478	0.318084	0	0	0	ND						3
IPR011778-506	20	6	0	3	1	212.662	1	1	1	0	0.0750742	0.0803248	0.08499	0.0646941	0.135941	0.0518487	0.0523478	0.318051	0	0	0	ND						3
IPR023088-709	45	242	0	4	0.7	189.35	1	0.7	1	0	0.0860669	0.0688503	0.0778494	0.0646941	0.143508	0.0518487	0.0523478	0.318034	0	0	0	ND						3
IPR000406-35	9	46	0	3	0.33	224.867	0	1	1	0	0.0750742	0.0567921	0.0889614	0.0639831	0.0880481	0.0518487	0.0523478	0.318019	0	0	0	ND						3
IPR001806-1355	269	664	0	5	0.16	68.666	1	0.16	3	1	0.0984977	0.0519432	0.0489631	0.0646941	0.0552005	0.0866215	0.19899	0.317927	0	0	2	U3						3
IPR001464-337	41	82	0	5	0.95	118.99	1	0.95	1	0	0.0984977	0.078298	0.0595098	0.0646941	0.132959	0.0518487	0.0523478	0.317811	0	0	0	ND						3
IPR028309-302	11	22	1	3	0.3	239.068	0	0.3	1	0	0.0750742	0.0559066	0.093792	0.0639831	0.0898694	0.0518487	0.0523478	0.317805	2	2	1	Known						3
IPR002337-94	62	594	0	5	0.79	15.5153	0	0.79	1	0	0.0984977	0.0721232	0.039761	0.0639831	0.0408237	0.0518487	0.0523478	0.317758	0	0	0	ND						3
IPR003091-1637	59	9	0	2	0.19	40.0111	0	0.19	2	1	0.0653851	0.0527695	0.0437758	0.0639831	0.0157086	0.0671764	0.19899	0.317721	0	0	2	U3						3
IPR000217-15	72	114	0	7	0.55	35.7573	0	0.55	1	0	0.128216	0.0636996	0.0430518	0.0639831	0.0605876	0.0518487	0.0523478	0.31763	0	0	0	ND						3
IPR000558-189	64	7	0	13	1	45.9671	1	1	1	0	0.264016	0.0803248	0.0448089	0.0646941	0.133145	0.0518487	0.0523478	0.317611	0	0	0	ND						3
IPR001664-287	154	2	0	13	0.32	132.17	0	0.32	2	0	0.264016	0.0564955	0.0626055	0.0639831	0.119772	0.0671764	0.0523478	0.31704	0	0	0	ND						3
IPR005301-143	12	2	0	6	0.58	43.59	0	0.58	1	0	0.112503	0.0647002	0.0443938	0.0639831	0.0929838	0.0518487	0.0523478	0.317011	0	0	0	ND						3
IPR001930-734	26	64	0	2	0.58	76.5908	1	0.58	2	1	0.0653851	0.0647002	0.0504977	0.0646941	0.0852553	0.0671764	0.19899	0.316751	0	0	2	U3						3
IPR000217-209	72	114	1	9	0.56	24.1482	0	0.56	1	0	0.165258	0.0640315	0.041134	0.0639831	0.0546488	0.0518487	0.0523478	0.316726	1	1	1	Known						3
IPR000276-1685	360	7	1	3	0.33	222.33	0	0.33	1	0	0.0750742	0.0567921	0.0881222	0.0639831	0.087717	0.0518487	0.0523478	0.3167	1	1	1	Known						3
IPR009053-69	38	1	0	3	0.35	215.8	0	1	1	0	0.0750742	0.0573898	0.0859955	0.0639831	0.0868406	0.0518487	0.0523478	0.316456	0	0	0	ND						3
IPR004539-432	18	8	0	4	1	36.105	0	1	1	0	0.0860669	0.0803248	0.0431106	0.0639831	0.0650281	0.0518487	0.0523478	0.316176	0	0	0	ND						3
IPR004000-2089	124	185	0	8	0.94	28.2135	1	0.94	1	0	0.145764	0.0778983	0.0417961	0.0646941	0.0970232	0.0518487	0.0523478	0.315967	0	0	0	ND						3
IPR012265-154	5	111	1	2	1	31.7423	1	1	2	1	0.0653851	0.0803248	0.0423791	0.0646941	0.0631947	0.0671764	0.19899	0.315933	2	2	1	Known						3
IPR007991-207	3	2	1	1	1	78.925	0	1	2	1	0.0568696	0.0803248	0.0509583	0.0639831	0.0680919	0.0671764	0.19899	0.315923	1	1	1	Known						3
IPR003000-897	18	7	0	2	0.75	229.743	0	0.75	3	1	0.0653851	0.0706512	0.090594	0.0639831	0.122402	0.0866215	0.19899	0.315769	0	0	2	U3						3
IPR000429-82	15	6	0	4	0.87	170.55	1	0.87	1	0	0.0860669	0.0751524	0.0724956	0.0646941	0.138855	0.0518487	0.0523478	0.315671	0	0	0	ND						3
IPR020831-375	44	169	0	4	1	152.838	1	1	1	0	0.0860669	0.0803248	0.067764	0.0646941	0.134113	0.0518487	0.0523478	0.315612	0	0	0	ND						3
IPR026791-213	23	5	0	5	0.52	137.164	0	0.52	2	0	0.0984977	0.0627135	0.0638173	0.0639831	0.133878	0.0671764	0.0523478	0.315565	0	0	0	ND						3
IPR027681-327	7	8	0	3	1	220.225	0	1	2	0	0.0750742	0.0803248	0.0874315	0.0639831	0.137452	0.0671764	0.0523478	0.315237	0	0	0	ND						3
IPR028797-498	3	9	0	1	1	247.922	0	1	2	1	0.0568696	0.0803248	0.0969217	0.0639831	0.100085	0.0671764	0.19899	0.315206	0	0	2	U3						3
IPR015902-276	28	25	0	7	0.43	58.6832	0	0.43	1	0	0.128216	0.0598401	0.0470929	0.0639831	0.065882	0.0518487	0.0523478	0.315131	0	0	0	ND						3
IPR000308-161	43	90	0	4	1	26.6369	1	1	3	1	0.0860669	0.0803248	0.0415381	0.0646941	0.0754224	0.0866215	0.19899	0.315006	0	0	2	U3						3
IPR001664-1543	154	12	0	2	0.17	242.033	0	0.17	4	2	0.0653851	0.0522173	0.0948299	0.0639831	0.06216	0.111025	0.527681	0.314866	0	0	2	U3						3
IPR030269-4634	4	11	0	3	1	219.509	0	1	2	0	0.0750742	0.0803248	0.0871977	0.0639831	0.137313	0.0671764	0.0523478	0.314813	0	0	0	ND						3
IPR030269-4417	4	11	0	3	1	219.509	0	1	2	0	0.0750742	0.0803248	0.0871977	0.0639831	0.137313	0.0671764	0.0523478	0.314813	0	0	0	ND						3
IPR030269-4419	4	11	0	3	1	219.509	0	1	2	0	0.0750742	0.0803248	0.0871977	0.0639831	0.137313	0.0671764	0.0523478	0.314813	0	0	0	ND						3
IPR030269-4633	4	11	0	3	1	219.509	0	1	2	0	0.0750742	0.0803248	0.0871977	0.0639831	0.137313	0.0671764	0.0523478	0.314813	0	0	0	ND						3
IPR030269-4637	4	11	0	3	1	219.509	0	1	2	0	0.0750742	0.0803248	0.0871977	0.0639831	0.137313	0.0671764	0.0523478	0.314813	0	0	0	ND						3
IPR020777-857	10	12	1	4	1	30.6692	0	1	1	0	0.0860669	0.0803248	0.042201	0.0639831	0.0508123	0.0518487	0.0523478	0.314781	1	1	1	Known						3
IPR001404-437	34	221	0	4	0.29	227.005	0	0.29	2	0	0.0860669	0.0556143	0.0896739	0.0639831	0.097208	0.0671764	0.0523478	0.314718	0	0	0	ND						3
IPR001951-49	25	26	0	6	0.96	58.995	1	0.96	1	0	0.112503	0.0786996	0.0471503	0.0646941	0.112484	0.0518487	0.0523478	0.314648	0	0	0	ND						3
IPR024950-101	50	3	0	3	0.56	179	0	0.56	1	0	0.0750742	0.0640315	0.0748587	0.0639831	0.128688	0.0518487	0.0523478	0.31461	0	0	0	ND						3
IPR020636-1238	69	74	0	5	0.31	206.2	0	0.31	3	0	0.0984977	0.0562003	0.0829532	0.0639831	0.101375	0.0866215	0.0523478	0.314542	0	0	0	ND						3
IPR001164-1513	63	18	0	5	0.17	157.647	0	0.17	2	0	0.0984977	0.0522173	0.0690196	0.0639831	0.0720374	0.0671764	0.0523478	0.314516	0	0	0	ND						3
IPR020636-1237	69	65	0	8	0.5	204.609	1	0.5	4	0	0.145764	0.0620641	0.0824585	0.0646941	0.181886	0.111025	0.0523478	0.314294	0	0	5	U4						3
IPR013126-635	65	18	0	5	0.51	80.1433	0	0.51	1	0	0.0984977	0.062388	0.0512003	0.0639831	0.112565	0.0518487	0.0523478	0.31411	0	0	0	ND						3
IPR029448-330	2	1	0	1	1	249.4	0	1	2	1	0.0568696	0.0803248	0.0974531	0.0639831	0.100276	0.0671764	0.19899	0.314063	0	0	2	U3						3
IPR029033-1572	64	49	1	4	0.35	132.017	0	0.35	1	0	0.0860669	0.0573898	0.0625686	0.0639831	0.0785078	0.0518487	0.0523478	0.314037	2	2	1	Known						3
IPR005937-371	24	3	0	4	1	26.7667	0	1	1	0	0.0860669	0.0803248	0.0415593	0.0639831	0.0367033	0.0518487	0.0523478	0.313923	0	0	0	ND						3
IPR030081-39	3	10	0	3	1	217.59	0	1	2	0	0.0750742	0.0803248	0.0865738	0.0639831	0.136931	0.0671764	0.0523478	0.313639	0	0	0	ND						3
IPR030081-40	3	10	0	3	1	217.59	0	1	2	0	0.0750742	0.0803248	0.0865738	0.0639831	0.136931	0.0671764	0.0523478	0.313639	0	0	0	ND						3
IPR028433-16	7	27	0	3	1	217.036	0	1	2	0	0.0750742	0.0803248	0.0863944	0.0639831	0.136663	0.0671764	0.0523478	0.31329	0	0	0	ND						3
IPR000239-22	21	8	1	4	0.53	115.334	0	0.53	1	0	0.0860669	0.0630406	0.0586766	0.0639831	0.117826	0.0518487	0.0523478	0.312913	1	1	1	Known						3
IPR008351-416	10	72	0	3	1	216.083	0	1	2	0	0.0750742	0.0803248	0.0860868	0.0639831	0.13663	0.0671764	0.0523478	0.312681	0	0	0	ND						3
IPR016243-776	12	6	0	3	0.89	146.253	0	0.89	1	0	0.0750742	0.0759277	0.0660792	0.0639831	0.11971	0.0518487	0.0523478	0.312482	0	0	0	ND						3
IPR007268-409	5	3	0	1	0.8	194.057	0	0.8	2	1	0.0568696	0.0724956	0.0792455	0.0639831	0.0922689	0.0671764	0.19899	0.312477	0	0	2	U3						3
IPR006095-607	11	108	0	4	0.91	59.8436	0	0.91	1	0	0.0860669	0.0767104	0.0473068	0.0639831	0.0920007	0.0518487	0.0523478	0.312344	0	0	0	ND						3
IPR017861-1	3	2	0	1	1	251.7	0	1	2	1	0.0568696	0.0803248	0.0982852	0.0639831	0.100587	0.0671764	0.19899	0.312269	0	0	2	U3						3
IPR020888-210	15	44	0	4	1	16.16	0	1	1	0	0.0860669	0.0803248	0.039862	0.0639831	0.0306786	0.0518487	0.0523478	0.312147	0	0	0	ND						3
IPR000798-168	34	5	0	3	1	215.24	0	1	2	0	0.0750742	0.0803248	0.0858153	0.0639831	0.136459	0.0671764	0.0523478	0.312131	0	0	0	ND						3
IPR021187-209	8	5	0	3	1	215.24	0	1	2	0	0.0750742	0.0803248	0.0858153	0.0639831	0.136459	0.0671764	0.0523478	0.312131	0	0	0	ND						3
IPR000798-486	34	47	0	8	0.85	86.3438	0	0.85	2	0	0.145764	0.0743843	0.0524488	0.0639831	0.136934	0.0671764	0.0523478	0.312095	0	0	0	ND						3
IPR020636-1420	69	44	1	2	0.22	32.3382	0	0.22	2	1	0.0653851	0.0536082	0.0424783	0.0639831	0.0191816	0.0671764	0.19899	0.312076	1	1	1	Known						3
IPR013126-1056	65	109	0	6	0.17	215.777	1	0.17	5	0	0.112503	0.0522173	0.0859881	0.0646941	0.0868406	0.141241	0.0523478	0.311988	0	0	0	ND						3
IPR012265-155	5	111	1	2	1	26.4963	1	1	2	1	0.0653851	0.0803248	0.0415152	0.0646941	0.0593788	0.0671764	0.19899	0.311699	1	1	1	Known						3
IPR001404-419	34	345	0	4	0.28	218.51	1	0.28	1	0	0.0860669	0.0553234	0.0868724	0.0646941	0.0959858	0.0518487	0.0523478	0.311659	0	0	0	ND						3
IPR001837-390	9	4	0	4	1	207.45	0	1	3	0	0.0860669	0.0803248	0.0833438	0.0639831	0.147679	0.0866215	0.0523478	0.311367	0	0	0	ND						3
IPR001723-1130	116	871	0	1	0.25	111.145	1	0.25	4	2	0.0568696	0.0544594	0.0577356	0.0646941	0.047449	0.111025	0.527681	0.311353	0	0	2	U3						3
IPR029033-133	64	27	0	3	0.3	222.041	0	1	1	0	0.0750742	0.0559066	0.088027	0.0639831	0.0989121	0.0518487	0.0523478	0.311048	0	0	0	ND						3
IPR004790-266	6	47	0	5	1	82.4251	1	1	1	0	0.0984977	0.0803248	0.0516564	0.0646941	0.118179	0.0518487	0.0523478	0.311042	0	0	0	ND						3
IPR001253-142	8	2	0	3	0.5	183.05	0	0.5	1	0	0.0750742	0.0620641	0.0760162	0.0639831	0.129599	0.0518487	0.0523478	0.310718	0	0	0	ND						3
IPR020636-866	69	42	0	2	0.42	86.7498	1	0.42	2	1	0.0653851	0.0595285	0.0525315	0.0646941	0.0554061	0.0671764	0.19899	0.310595	0	0	2	U3						3
IPR001806-2187	269	312	0	4	0.27	185.354	1	0.27	5	1	0.0860669	0.055034	0.0766821	0.0646941	0.0908705	0.141241	0.19899	0.310503	0	0	2	U3						3
IPR015449-590	8	2	0	3	1	207.225	1	1	1	0	0.0750742	0.0803248	0.0832734	0.0646941	0.134829	0.0518487	0.0523478	0.310407	0	0	0	ND						3
IPR004539-41	18	8	0	4	0.72	92.0512	0	0.72	1	0	0.0860669	0.0695655	0.0536234	0.0639831	0.113936	0.0518487	0.0523478	0.310252	0	0	0	ND						3
IPR003701-792	5	8	1	1	1	254.412	0	1	2	1	0.0568696	0.0803248	0.0992747	0.0639831	0.100944	0.0671764	0.19899	0.310132	1	1	1	Known						3
IPR027328-280	9	19	0	5	1	78.6742	1	1	1	0	0.0984977	0.0803248	0.0509086	0.0646941	0.11641	0.0518487	0.0523478	0.31011	0	0	0	ND						3
IPR001978-232	23	12	0	4	0.22	140.303	0	0.22	1	0	0.0860669	0.0536082	0.06459	0.0639831	0.0653979	0.0518487	0.0523478	0.310075	0	0	0	ND						3
IPR006077-2561	21	38	1	3	0.29	223.474	0	0.29	1	0	0.0750742	0.0556143	0.0884996	0.0639831	0.0878642	0.0518487	0.0523478	0.309935	4	4	1	Known						3
IPR019139-335	5	4	0	4	1	204.925	0	1	3	0	0.0860669	0.0803248	0.0825567	0.0639831	0.147107	0.0866215	0.0523478	0.309813	0	0	0	ND						3
IPR000308-72	43	90	0	14	0.98	34.5491	1	0.98	1	0	0.293884	0.0795084	0.0428483	0.0646941	0.118996	0.0518487	0.0523478	0.30948	0	0	0	ND						3
IPR000276-1716	360	7	0	1	0.18	241.229	0	0.18	3	2	0.0568696	0.0524927	0.0945472	0.0639831	0.048821	0.0866215	0.527681	0.309285	0	0	2	U3						3
IPR020636-1235	69	68	0	9	0.28	204.59	1	0.28	3	0	0.165258	0.0553234	0.0824529	0.0646941	0.122475	0.0866215	0.0523478	0.309012	0	0	0	ND						3
IPR001806-1685	269	636	0	6	0.26	55.1233	1	0.26	3	1	0.112503	0.054746	0.0464425	0.0646941	0.0691845	0.0866215	0.19899	0.308771	0	0	2	U3						3
IPR001664-1016	154	25	0	6	0.38	214.524	1	0.38	5	0	0.112503	0.0582974	0.0855854	0.0646941	0.109037	0.141241	0.0523478	0.308746	0	0	0	ND						3
IPR027640-4256	110	35	0	6	0.21	130.468	0	0.21	2	0	0.112503	0.0533272	0.0621975	0.0639831	0.070947	0.0671764	0.0523478	0.308587	0	0	0	ND						3
IPR022953-611	17	20	0	5	0.6	59.372	0	0.6	1	0	0.0984977	0.0653753	0.0472197	0.0639831	0.0959183	0.0518487	0.0523478	0.308414	0	0	0	ND						3
IPR004468-629	8	5	0	3	0.38	198.724	0	0.38	1	0	0.0750742	0.0582974	0.0806523	0.0639831	0.0844748	0.0518487	0.0523478	0.308316	0	0	0	ND						3
IPR030219-38	2	2	0	1	1	71.69	0	1	2	1	0.0568696	0.0803248	0.0495434	0.0639831	0.0658859	0.0671764	0.19899	0.308237	0	0	2	U3						3
IPR001806-1214	269	332	0	6	0.26	210.201	1	1	5	0	0.112503	0.054746	0.084209	0.0646941	0.123461	0.141241	0.0523478	0.307854	0	0	0	ND						3
IPR001404-577	34	46	0	6	0.87	92.0639	1	0.87	1	0	0.112503	0.0751524	0.053626	0.0646941	0.12985	0.0518487	0.0523478	0.307632	0	0	0	ND						3
IPR013178-745	8	1	0	1	0.83	89.1	0	0.83	2	1	0.0568696	0.0736235	0.053013	0.0639831	0.0709707	0.0671764	0.19899	0.307452	0	0	2	U3						3
IPR006095-347	11	108	0	5	0.55	67.1479	0	0.55	1	0	0.0984977	0.0636996	0.0486742	0.0639831	0.106332	0.0518487	0.0523478	0.307133	0	0	0	ND						3
IPR001619-1013	27	13	1	6	0.56	32.56	0	0.56	1	0	0.112503	0.0640315	0.0425153	0.0639831	0.0453548	0.0518487	0.0523478	0.30702	2	2	1	Known						3
IPR000425-925	39	9	1	5	0.25	198.402	0	0.25	3	0	0.0984977	0.0544594	0.0805546	0.0639831	0.100097	0.0866215	0.0523478	0.306774	23	6	1	Known						3
IPR016053-52	4	74	0	3	0.75	154.242	0	0.75	1	0	0.0750742	0.0706512	0.0681283	0.0639831	0.12268	0.0518487	0.0523478	0.306733	0	0	0	ND						3
IPR000276-1086	360	104	0	2	0.25	24.9949	0	0.25	2	1	0.0653851	0.0544594	0.041271	0.0639831	0.0191816	0.0671764	0.19899	0.30633	0	0	2	U3						3
IPR011778-253	20	37	0	4	0.95	27.3705	0	0.95	1	0	0.0860669	0.078298	0.041658	0.0639831	0.0627294	0.0518487	0.0523478	0.306328	0	0	0	ND						3
IPR016313-933	13	9	0	5	1	55.2333	1	1	1	0	0.0984977	0.0803248	0.0464625	0.0646941	0.103706	0.0518487	0.0523478	0.30618	0	0	0	ND						3
IPR003091-940	59	34	1	3	0.54	162.461	0	0.54	4	1	0.0750742	0.0633693	0.0702981	0.0639831	0.122632	0.111025	0.19899	0.305859	1	1	1	Known						3
IPR000500-125	22	6	0	3	0.5	178.945	0	0.5	1	0	0.0750742	0.0620641	0.0748431	0.0639831	0.12867	0.0518487	0.0523478	0.305855	0	0	0	ND						3
IPR001164-1626	63	3	0	4	0.44	181.133	0	0.44	2	0	0.0860669	0.0601531	0.0754664	0.0639831	0.0901759	0.0671764	0.0523478	0.305692	0	0	0	ND						3
IPR001231-738	3	5	0	1	1	260.08	0	1	2	1	0.0568696	0.0803248	0.101371	0.0639831	0.101676	0.0671764	0.19899	0.305597	0	0	2	U3						3
IPR000402-195	14	14	0	4	0.57	105.784	0	0.57	1	0	0.0860669	0.064365	0.0565521	0.0639831	0.119191	0.0518487	0.0523478	0.305477	0	0	0	ND						3
IPR004000-1266	124	201	0	13	0.94	36.9606	1	0.94	1	0	0.264016	0.0778983	0.0432555	0.0646941	0.124176	0.0518487	0.0523478	0.305337	0	0	0	ND						3
IPR000558-75	64	7	0	8	0.66	34.2929	0	0.66	3	1	0.145764	0.0674402	0.0428053	0.0646941	0.10348	0.0866215	0.19899	0.30531	0	0	2	U3						3
IPR001392-190	16	12	1	6	0.56	215.771	1	0.56	3	0	0.112503	0.0640315	0.0859861	0.0646941	0.169423	0.0866215	0.0523478	0.305017	2	2	1	Known						3
IPR000741-218	20	184	0	5	1	30.0286	1	1	1	0	0.0984977	0.0803248	0.042095	0.0646941	0.0846814	0.0518487	0.0523478	0.304751	0	0	0	ND						3
IPR029769-218	20	184	0	5	1	30.0286	1	1	1	0	0.0984977	0.0803248	0.042095	0.0646941	0.0846814	0.0518487	0.0523478	0.304751	0	0	0	ND						3
IPR001806-2202	269	233	1	4	0.13	184.897	1	0.13	5	1	0.0860669	0.0511291	0.0765495	0.0646941	0.071869	0.141241	0.19899	0.304667	2	2	1	Known						3
IPR004000-1164	124	200	0	7	0.74	113.85	1	0.74	1	0	0.128216	0.0702876	0.0583417	0.0646941	0.14582	0.0518487	0.0523478	0.304162	0	0	0	ND						3
IPR016495-373	6	74	0	2	0.67	218.542	0	0.67	3	1	0.0653851	0.0677902	0.0868828	0.0639831	0.120445	0.0866215	0.19899	0.304157	0	0	2	U3						3
IPR014375-11	10	4	0	3	0.9	238.05	0	0.9	2	0	0.0750742	0.0763181	0.093438	0.0639831	0.140881	0.0671764	0.0523478	0.304102	0	0	0	ND						3
IPR027231-1281	25	9	0	3	0.22	250.111	0	0.22	1	0	0.0750742	0.0536082	0.0977097	0.0639831	0.0722215	0.0518487	0.0523478	0.30392	0	0	0	ND						3
IPR000217-152	72	113	0	6	0.38	66.1808	0	0.38	1	0	0.112503	0.0582974	0.048491	0.0639831	0.0712817	0.0518487	0.0523478	0.303833	0	0	0	ND						3
IPR004000-919	124	169	0	7	0.74	183.718	1	0.74	2	0	0.128216	0.0702876	0.0762087	0.0646941	0.169081	0.0671764	0.0523478	0.303657	0	0	3	U1						3
IPR028458-320	7	2	0	4	0.86	57.22	0	0.86	1	0	0.0860669	0.0747674	0.0468246	0.0639831	0.0974714	0.0518487	0.0523478	0.303517	0	0	0	ND						3
IPR002061-98	56	39	0	4	1	195.721	0	1	3	0	0.0860669	0.0803248	0.0797446	0.0639831	0.145009	0.0866215	0.0523478	0.303438	0	0	0	ND						3
IPR004000-1161	124	200	0	9	0.84	70.4834	1	0.84	1	0	0.165258	0.074003	0.049311	0.0646941	0.135695	0.0518487	0.0523478	0.303418	0	0	0	ND						3
IPR000451-462	13	45	1	6	0.85	90.2718	1	0.85	1	0	0.112503	0.0743843	0.0532545	0.0646941	0.129036	0.0518487	0.0523478	0.303394	23	6	1	Known						3
IPR007583-302	7	3	0	1	0.75	193.267	0	0.75	2	1	0.0568696	0.0706512	0.0790096	0.0639831	0.0921499	0.0671764	0.19899	0.303281	0	0	2	U3						3
IPR000832-6677	74	14	1	4	0.56	213.757	0	0.56	5	1	0.0860669	0.0640315	0.0853398	0.0639831	0.149066	0.141241	0.19899	0.303118	1	1	1	Known						3
IPR001241-1466	9	6	0	4	0.88	226.1	0	0.88	3	0	0.0860669	0.0755391	0.0893716	0.0639831	0.151696	0.0866215	0.0523478	0.302887	0	0	0	ND						3
IPR004000-1321	124	195	0	13	0.92	48.5513	1	0.92	1	0	0.264016	0.0771045	0.0452643	0.0646941	0.135479	0.0518487	0.0523478	0.302658	0	0	0	ND						3
IPR013284-40	8	1	0	2	1	12.8	1	1	2	1	0.0653851	0.0803248	0.0393384	0.0646941	0.0461073	0.0671764	0.19899	0.302381	0	0	2	U3						3
IPR001508-1376	49	12	1	1	0.19	251.492	0	0.19	3	2	0.0568696	0.0527695	0.0982096	0.0639831	0.0495386	0.0866215	0.527681	0.302197	1	1	1	Known						3
IPR009146-350	9	9	0	4	0.89	219.544	0	0.89	3	0	0.0860669	0.0759277	0.0872093	0.0639831	0.150315	0.0866215	0.0523478	0.302117	0	0	0	ND						3
IPR005938-769	8	20	1	1	1	66.12	0	1	2	1	0.0568696	0.0803248	0.0484795	0.0639831	0.0640849	0.0671764	0.19899	0.302101	1	1	1	Known						3
IPR016313-714	13	42	1	4	0.92	210.036	0	0.92	3	0	0.0860669	0.0771045	0.0841569	0.0639831	0.14825	0.0866215	0.0523478	0.301978	1	1	1	Known						3
IPR000308-85	43	90	1	8	0.86	39.6988	1	0.86	1	0	0.145764	0.0747674	0.0437222	0.0646941	0.108571	0.0518487	0.0523478	0.30194	9	5	1	Known						3
IPR000308-267	43	67	1	5	0.26	188.184	0	0.26	3	0	0.0984977	0.054746	0.0775071	0.0639831	0.0983586	0.0866215	0.0523478	0.301795	5	5	1	Known						3
IPR001557-260	44	180	0	3	0.43	86.4949	1	0.43	3	1	0.0750742	0.0598401	0.0524796	0.0646941	0.0636661	0.0866215	0.19899	0.301739	0	0	2	U3						3
IPR001464-333	41	82	0	6	0.49	42.8541	0	0.49	1	0	0.112503	0.0617417	0.044266	0.0639831	0.0478193	0.0518487	0.0523478	0.301545	0	0	0	ND						3
IPR027640-5105	110	124	0	4	0.26	205.424	0	0.26	2	0	0.0860669	0.054746	0.0827117	0.0639831	0.093955	0.0671764	0.0523478	0.301286	0	0	0	ND						3
IPR014375-196	10	13	0	6	1	72.3708	0	1	2	0	0.112503	0.0803248	0.0496749	0.0639831	0.111456	0.0671764	0.0523478	0.301146	0	0	0	ND						3
IPR022812-1281	35	17	1	5	0.71	223.129	0	0.71	4	0	0.0984977	0.069207	0.0883858	0.0639831	0.161876	0.111025	0.0523478	0.301105	3	3	1	Known						3
IPR008828-1260	6	2	0	3	1	200.5	0	1	2	0	0.0750742	0.0803248	0.0811936	0.0639831	0.133418	0.0671764	0.0523478	0.300975	0	0	0	ND						3
IPR001806-2335	269	394	1	6	0.14	194.858	1	0.14	5	0	0.112503	0.0513991	0.0794855	0.0646941	0.0839164	0.141241	0.0523478	0.300309	1	1	1	Known						3
IPR009146-757	9	9	0	4	1	133.001	1	1	1	0	0.0860669	0.0803248	0.0628057	0.0646941	0.128298	0.0518487	0.0523478	0.300162	0	0	0	ND						3
IPR000425-909	39	21	0	4	0.35	187.016	0	0.35	2	0	0.0860669	0.0573898	0.0771657	0.0639831	0.0908091	0.0671764	0.0523478	0.299804	0	0	0	ND						3
IPR000711-61	5	2	0	3	0.8	144.455	0	0.8	1	0	0.0750742	0.0724956	0.0656258	0.0639831	0.120114	0.0518487	0.0523478	0.299541	0	0	0	ND						3
IPR001217-45	26	3	0	4	0.92	15.6567	0	0.92	1	0	0.0860669	0.0771045	0.0397832	0.0639831	0.0303373	0.0518487	0.0523478	0.299467	0	0	0	ND						3
IPR000406-63	9	46	0	1	0.78	210.58	0	0.78	2	1	0.0568696	0.0717526	0.084329	0.0639831	0.094681	0.0671764	0.19899	0.299272	0	0	2	U3						3
IPR018422-1275	25	1	0	3	0.42	183.2	0	0.42	1	0	0.0750742	0.0595285	0.0760594	0.0639831	0.0821959	0.0518487	0.0523478	0.298952	0	0	0	ND						3
IPR017350-227	8	76	0	1	0.83	225.951	0	0.83	2	1	0.0568696	0.0736235	0.0893219	0.0639831	0.097057	0.0671764	0.19899	0.298925	0	0	2	U3						3
IPR001664-1007	154	17	0	7	0.43	197.452	1	0.43	4	0	0.128216	0.0598401	0.0802666	0.0646941	0.111604	0.111025	0.0523478	0.298858	0	0	0	ND						3
IPR017867-3	9	19	0	5	0	200.428	1	1	1	0	0.0984977	0.0477392	0.0811716	0.0646941	0.0796689	0.0518487	0.0523478	0.298664	0	0	0	ND						3
IPR003091-1452	59	22	1	6	0.47	201.723	1	0.47	5	0	0.112503	0.0611016	0.0815682	0.0646941	0.106863	0.141241	0.0523478	0.29848	4	4	1	Known						3
IPR028848-485	3	2	0	3	1	197.6	0	1	2	0	0.0750742	0.0803248	0.0803114	0.0639831	0.132807	0.0671764	0.0523478	0.298453	0	0	0	ND						3
IPR000558-192	64	8	0	19	1	65.08	1	1	1	0	0.466656	0.0803248	0.0482833	0.0646941	0.167067	0.0518487	0.0523478	0.29844	0	0	0	ND						3
IPR002151-406	14	9	0	3	1	124.959	0	1	1	0	0.0750742	0.0803248	0.0608935	0.0639831	0.113273	0.0518487	0.0523478	0.298422	0	0	0	ND						3
IPR001019-1068	43	92	1	7	0.81	76.1492	1	0.81	1	0	0.128216	0.0728698	0.050411	0.0646941	0.126739	0.0518487	0.0523478	0.298335	1	1	1	Known						3
IPR000276-1113	360	24	1	4	0.23	67.6171	1	0.23	3	1	0.0860669	0.0538905	0.0487633	0.0646941	0.0508123	0.0866215	0.19899	0.298064	2	2	1	Known						3
IPR023088-432	45	52	0	4	0.4	201.07	1	0.4	1	0	0.0860669	0.0589099	0.0813679	0.0646941	0.0933698	0.0518487	0.0523478	0.298001	0	0	0	ND						3
IPR000276-837	360	104	0	2	0.07	81.9911	1	0.07	5	2	0.0653851	0.0495371	0.0515694	0.0646941	0.0426511	0.141241	0.527681	0.297952	0	0	2	U3						3
IPR030080-106	3	10	0	1	1	111.586	1	1	2	1	0.0568696	0.0803248	0.0578341	0.0646941	0.0766131	0.0671764	0.19899	0.297921	0	0	2	U3						3
IPR008631-716	11	24	0	1	0.73	224.054	0	0.73	4	2	0.0568696	0.0699257	0.0886917	0.0639831	0.0967857	0.111025	0.527681	0.297855	0	0	2	U3						3
IPR000413-472	35	101	0	4	0.77	69.3638	0	0.77	1	0	0.0860669	0.0713837	0.0490964	0.0639831	0.0961603	0.0518487	0.0523478	0.297669	0	0	0	ND						3
IPR028848-762	3	2	1	3	1	197.6	1	1	1	0	0.0750742	0.0803248	0.0803114	0.0646941	0.132807	0.0518487	0.0523478	0.297629	4	4	1	Known						3
IPR000903-48	11	54	0	4	0.56	100.511	0	0.56	1	0	0.0860669	0.0640315	0.0554102	0.0639831	0.109864	0.0518487	0.0523478	0.297566	0	0	0	ND						3
IPR023088-425	45	111	0	1	0.57	204.434	1	0.57	2	1	0.0568696	0.064365	0.0824044	0.0646941	0.0938863	0.0671764	0.19899	0.297464	0	0	2	U3						3
IPR022812-1284	35	17	0	3	0.64	223.129	0	0.64	4	1	0.0750742	0.0667453	0.0883858	0.0639831	0.138023	0.111025	0.19899	0.297301	0	0	2	U3						3
IPR013284-688	8	4	0	1	0.71	96.1125	0	0.71	2	1	0.0568696	0.069207	0.0544743	0.0639831	0.0666028	0.0671764	0.19899	0.297053	0	0	2	U3						3
IPR000832-6685	74	26	0	4	0.47	207.812	0	0.47	5	1	0.0860669	0.0611016	0.0834571	0.0639831	0.0943988	0.141241	0.19899	0.296967	0	0	2	U3						3
IPR001241-1678	9	12	0	5	0.62	236.883	0	0.62	4	0	0.0984977	0.066057	0.0930338	0.0639831	0.164879	0.111025	0.0523478	0.29694	0	0	0	ND						3
IPR028309-1145	11	22	1	7	0.91	116.407	0	0.91	3	0	0.128216	0.0767104	0.05892	0.0639831	0.141445	0.0866215	0.0523478	0.296937	13	6	1	Known						3
IPR020636-1043	69	34	0	5	0.66	214.735	0	0.66	4	0	0.0984977	0.0674402	0.0856531	0.0639831	0.159979	0.111025	0.0523478	0.296592	0	0	0	ND						3
IPR027648-116	83	790	0	23	1	126.314	1	1	1	0	0.613214	0.0803248	0.0612118	0.0646941	0.215334	0.0518487	0.0523478	0.296474	0	0	5	U4						3
IPR000648-518	31	2	0	3	0.21	226	0	0.21	1	0	0.0750742	0.0533272	0.0893383	0.0639831	0.0697726	0.0518487	0.0523478	0.29641	0	0	0	ND						3
IPR005417-1523	7	19	0	3	0.86	237.463	0	0.86	2	0	0.0750742	0.0747674	0.0932345	0.0639831	0.140768	0.0671764	0.0523478	0.296369	0	0	0	ND						3
IPR001894-229	20	2	0	3	1	195.2	0	1	2	0	0.0750742	0.0803248	0.079588	0.0639831	0.132299	0.0671764	0.0523478	0.29629	0	0	0	ND						3
IPR002423-178	52	12	0	5	0.46	210.175	1	0.46	2	0	0.0984977	0.0607839	0.0842009	0.0646941	0.102015	0.0671764	0.0523478	0.29629	0	0	0	ND						3
IPR008162-145	8	36	0	2	1.38	209.272	0	1	1	0	0.0653851	0.097353	0.0839161	0.0639831	0.118769	0.0518487	0.0523478	0.296092	0	0	0	ND						3
IPR029795-99	3	1	0	1	0.33	293.5	0	0.33	3	2	0.0568696	0.0567921	0.114545	0.0639831	0.0664134	0.0866215	0.527681	0.295828	0	0	2	U3						3
IPR005703-83	17	1	0	1	0.65	111.25	0	0.65	2	1	0.0568696	0.0670919	0.0577591	0.0639831	0.0765345	0.0671764	0.19899	0.295611	0	0	2	U3						3
IPR020636-1015	69	3	0	8	0.81	57.0967	1	0.81	1	0	0.145764	0.0728698	0.046802	0.0646941	0.12217	0.0518487	0.0523478	0.295438	0	0	0	ND						3
IPR006095-926	11	108	0	4	0.45	110.23	0	0.45	1	0	0.0860669	0.0604678	0.0575321	0.0639831	0.0762948	0.0518487	0.0523478	0.295143	0	0	0	ND						3
IPR001404-209	34	316	0	2	0.76	34.4433	0	0.76	3	1	0.0653851	0.0710166	0.0428306	0.0639831	0.0494973	0.0866215	0.19899	0.295041	0	0	2	U3						3
IPR001664-1013	154	7	0	6	0.34	59.9357	1	0.34	5	1	0.112503	0.0570902	0.0473238	0.0646941	0.0711873	0.141241	0.19899	0.295017	0	0	2	U3						3
IPR013284-347	8	37	0	1	1	109.011	1	1	2	1	0.0568696	0.0803248	0.0572617	0.0646941	0.0760092	0.0671764	0.19899	0.294722	0	0	2	U3						3
IPR027648-391	83	197	0	12	0.95	202.023	1	0.95	3	0	0.236168	0.078298	0.0816605	0.0646941	0.204325	0.0866215	0.0523478	0.294333	0	0	3	U1						3
IPR020636-495	69	42	0	4	0.87	28.4755	0	0.87	1	0	0.0860669	0.0751524	0.0418391	0.0639831	0.0431303	0.0518487	0.0523478	0.294068	0	0	0	ND						3
IPR028435-553	14	5	0	5	0.57	246.8	0	0.57	4	0	0.0984977	0.064365	0.0965199	0.0639831	0.166963	0.111025	0.0523478	0.293895	0	0	0	ND						3
IPR016437-79	2	6	0	1	1	58.6933	0	1	2	1	0.0568696	0.0803248	0.0470948	0.0639831	0.0485153	0.0671764	0.19899	0.293728	0	0	2	U3						3
IPR001164-1632	63	2	0	3	0.36	186.6	0	0.36	1	0	0.0750742	0.0576908	0.0770443	0.0639831	0.0827089	0.0518487	0.0523478	0.293505	0	0	0	ND						3
IPR001757-1563	115	80	0	7	0.35	48.4543	0	0.35	1	0	0.128216	0.0573898	0.0452472	0.0639831	0.0564015	0.0518487	0.0523478	0.293501	0	0	0	ND						3
IPR004539-165	18	8	0	8	0.5	99.1925	0	0.5	2	0	0.145764	0.0620641	0.0551281	0.0639831	0.145624	0.0671764	0.0523478	0.292885	0	0	0	ND						3
IPR000358-35	10	21	0	3	0.5	168.321	0	0.5	1	0	0.0750742	0.0620641	0.0718838	0.0639831	0.124806	0.0518487	0.0523478	0.292789	0	0	0	ND						3
IPR005937-270	24	3	0	4	0.83	43.59	0	0.83	1	0	0.0860669	0.0736235	0.0443938	0.0639831	0.043582	0.0518487	0.0523478	0.292676	0	0	0	ND						3
IPR009053-1458	38	1	0	4	0.36	116.96	0	0.36	1	0	0.0860669	0.0576908	0.0590458	0.0639831	0.0778435	0.0518487	0.0523478	0.292676	0	0	0	ND						3
IPR003091-1608	59	22	1	4	0.26	125.375	0	0.26	1	0	0.0860669	0.054746	0.0609912	0.0639831	0.0770756	0.0518487	0.0523478	0.292203	2	2	1	Known						3
IPR000276-1535	360	98	1	1	0.1	82.1984	1	0.1	4	2	0.0568696	0.0503272	0.0516109	0.0646941	0.0334202	0.111025	0.527681	0.292002	1	1	1	Known						3
IPR009138-836	7	27	0	3	0.86	223.77	0	0.86	2	0	0.0750742	0.0747674	0.0885977	0.0639831	0.138153	0.0671764	0.0523478	0.291848	0	0	0	ND						3
IPR002624-54	8	58	0	2	0.88	19.3078	0	0.88	3	1	0.0653851	0.0755391	0.0403587	0.0639831	0.0255305	0.0866215	0.19899	0.291829	0	0	2	U3						3
IPR001464-240	41	73	0	2	0.14	25.307	0	0.14	2	1	0.0653851	0.0513991	0.0413217	0.0639831	0.0197985	0.0671764	0.19899	0.291801	0	0	2	U3						3
IPR017354-366	4	2	1	4	1	181.65	0	1	3	0	0.0860669	0.0803248	0.0756142	0.0639831	0.141648	0.0866215	0.0523478	0.291573	1	1	1	Known						3
IPR013126-69	65	95	0	2	0.88	18.7865	0	0.88	3	1	0.0653851	0.0755391	0.040276	0.0639831	0.0252919	0.0866215	0.19899	0.291131	0	0	2	U3						3
IPR001723-949	116	760	0	1	0.22	140.425	1	0.22	4	2	0.0568696	0.0536082	0.0646203	0.0646941	0.0403826	0.111025	0.527681	0.291097	0	0	2	U3						3
IPR024706-229	23	78	1	5	0.91	59.8029	1	0.91	1	0	0.0984977	0.0767104	0.0472992	0.0646941	0.106449	0.0518487	0.0523478	0.290572	1	1	1	Known						3
IPR000558-103	64	8	0	21	1	54.4125	1	1	1	0	0.540817	0.0803248	0.0463137	0.0646941	0.163074	0.0518487	0.0523478	0.290545	0	0	0	ND						3
IPR001164-1849	63	14	0	5	0.43	162.465	0	0.43	3	0	0.0984977	0.0598401	0.0702991	0.0639831	0.0916286	0.0866215	0.0523478	0.290388	0	0	0	ND						3
IPR006201-729	80	7	1	5	0.35	234.257	1	0.35	3	0	0.0984977	0.0573898	0.0921297	0.0646941	0.10572	0.0866215	0.0523478	0.290367	1	1	1	Known						3
IPR001404-569	34	33	0	10	0.97	55.7024	0	0.97	2	0	0.186789	0.079103	0.0465478	0.0639831	0.115337	0.0671764	0.0523478	0.290238	0	0	0	ND						3
IPR001019-1038	43	100	0	1	0.88	116.127	1	0.88	2	1	0.0568696	0.0755391	0.0588564	0.0646941	0.0765607	0.0671764	0.19899	0.290237	0	0	2	U3						3
IPR005294-508	9	163	0	3	0.67	149.133	0	0.67	1	0	0.0750742	0.0677902	0.0668111	0.0639831	0.121086	0.0518487	0.0523478	0.289902	0	0	0	ND						3
IPR000799-359	6	5	1	4	0.67	78.046	0	0.67	1	0	0.0860669	0.0677902	0.0507844	0.0639831	0.107963	0.0518487	0.0523478	0.289884	3	3	1	Known						3
IPR017904-101	24	12	0	5	0.62	18.905	0	0.62	1	0	0.0984977	0.066057	0.0402948	0.0639831	0.0351134	0.0518487	0.0523478	0.289755	0	0	0	ND						3
IPR000832-6678	74	15	1	4	0.41	214.507	0	0.41	5	1	0.0860669	0.0592185	0.0855798	0.0639831	0.0953991	0.141241	0.19899	0.289705	1	1	1	Known						3
IPR001508-1478	49	22	1	3	0.38	215.677	1	0.38	4	1	0.0750742	0.0582974	0.085956	0.0646941	0.0868271	0.111025	0.19899	0.289074	1	1	1	Known						3
IPR001664-1486	154	16	0	13	0.66	132.893	1	0.66	1	0	0.264016	0.0674402	0.0627795	0.0646941	0.184851	0.0518487	0.0523478	0.289022	0	0	5	U4						3
IPR017426-1533	8	1	0	3	1	187.5	0	1	2	0	0.0750742	0.0803248	0.077307	0.0639831	0.13061	0.0671764	0.0523478	0.288919	0	0	0	ND						3
IPR013284-154	8	13	1	4	1	111.015	1	1	1	0	0.0860669	0.0803248	0.0577066	0.0646941	0.121063	0.0518487	0.0523478	0.28863	3	3	1	Known						3
IPR006077-759	21	23	0	2	0.81	23.7978	0	0.81	3	1	0.0653851	0.0728698	0.0410774	0.0639831	0.0372647	0.0866215	0.19899	0.288434	0	0	2	U3						3
IPR001308-85	2	4	0	3	1	115.312	0	1	1	0	0.0750742	0.0803248	0.0586718	0.0639831	0.111646	0.0518487	0.0523478	0.288334	0	0	0	ND						3
IPR006800-96	3	3	1	1	1	53.83	0	1	2	1	0.0568696	0.0803248	0.0462084	0.0639831	0.0570466	0.0671764	0.19899	0.288183	1	1	1	Known						3
IPR004000-1254	124	201	0	5	0.91	24.0564	1	0.91	1	0	0.0984977	0.0767104	0.0411191	0.0646941	0.0785852	0.0518487	0.0523478	0.288173	0	0	0	ND						3
IPR001019-676	43	28	0	1	0.6	159.082	0	0.6	2	1	0.0568696	0.0653753	0.0693983	0.0639831	0.0837326	0.0671764	0.19899	0.288132	0	0	2	U3						3
IPR000217-470	72	114	0	9	0.44	100.148	0	0.44	2	0	0.165258	0.0601531	0.0553323	0.0639831	0.0949036	0.0671764	0.0523478	0.288121	0	0	0	ND						3
IPR001395-358	60	322	0	5	0.6	23.5593	0	0.6	1	0	0.0984977	0.0653753	0.0410389	0.0639831	0.0458139	0.0518487	0.0523478	0.288058	0	0	0	ND						3
IPR004539-172	18	8	0	3	0.94	121.647	0	0.94	1	0	0.0750742	0.0778983	0.0601222	0.0639831	0.113607	0.0518487	0.0523478	0.288057	0	0	0	ND						3
IPR013126-794	65	100	0	5	0.66	189.075	0	0.66	4	0	0.0984977	0.0674402	0.0777687	0.0639831	0.153457	0.111025	0.0523478	0.28803	0	0	0	ND						3
IPR022812-693	35	4	1	3	0.34	184.015	0	0.34	1	0	0.0750742	0.0570902	0.0762944	0.0639831	0.0823166	0.0518487	0.0523478	0.287851	1	1	1	Known						3
IPR002117-704	12	105	1	2	0.6	219.165	0	0.6	3	1	0.0653851	0.0653753	0.0870855	0.0639831	0.120558	0.0866215	0.19899	0.287542	9	5	1	Known						3
IPR001978-337	23	11	1	1	0.52	193.899	1	0.52	2	1	0.0568696	0.0627135	0.0791984	0.0646941	0.0922471	0.0671764	0.19899	0.287541	1	1	1	Known						3
IPR027648-277	83	779	0	16	0.9	35.4779	1	0.9	1	0	0.359074	0.0763181	0.0430047	0.0646941	0.130984	0.0518487	0.0523478	0.28754	0	0	0	ND						3
IPR001232-193	10	58	0	4	1	117.267	0	1	2	0	0.0860669	0.0803248	0.0591159	0.0639831	0.12322	0.0671764	0.0523478	0.287306	0	0	0	ND						3
IPR029515-931	11	2	0	5	0.45	225.9	0	0.45	4	0	0.0984977	0.0604678	0.0893049	0.0639831	0.104464	0.111025	0.0523478	0.287235	0	0	0	ND						3
IPR002352-73	3	4	0	2	1	269.725	0	1	1	0	0.0653851	0.0803248	0.105029	0.0639831	0.128868	0.0518487	0.0523478	0.287071	0	0	0	ND						3
IPR015503-461	3	1	0	1	0.67	194.8	0	0.67	2	1	0.0568696	0.0677902	0.079468	0.0639831	0.0923935	0.0671764	0.19899	0.286885	0	0	2	U3						3
IPR000751-192	12	18	0	1	0.71	208.972	0	0.71	2	1	0.0568696	0.069207	0.0838216	0.0639831	0.094574	0.0671764	0.19899	0.286549	0	0	2	U3						3
IPR030219-6	2	3	0	1	1	102.353	1	1	2	1	0.0568696	0.0803248	0.0558067	0.0646941	0.0484509	0.0671764	0.19899	0.286527	0	0	2	U3						3
IPR020636-1176	69	40	1	5	0.29	210.59	1	0.29	2	0	0.0984977	0.0556143	0.0843323	0.0646941	0.102082	0.0671764	0.0523478	0.286479	2	2	1	Known						3
IPR001664-1011	154	25	0	3	0.32	190.311	1	0.32	4	1	0.0750742	0.0564955	0.0781326	0.0646941	0.0832522	0.111025	0.19899	0.286455	0	0	2	U3						3
IPR003929-1518	12	9	0	1	0.75	221.489	0	0.75	2	1	0.0568696	0.0706512	0.0878457	0.0639831	0.0964173	0.0671764	0.19899	0.28634	0	0	2	U3						3
IPR028435-470	14	5	0	5	0.43	241.98	0	0.43	4	0	0.0984977	0.0598401	0.0948111	0.0639831	0.106851	0.111025	0.0523478	0.286309	0	0	0	ND						3
IPR008828-1036	6	3	0	2	1	262.667	0	1	1	0	0.0653851	0.0803248	0.102341	0.0639831	0.127781	0.0518487	0.0523478	0.286231	0	0	0	ND						3
IPR000040-420	6	15	0	2	1	262.593	0	1	1	0	0.0653851	0.0803248	0.102313	0.0639831	0.12777	0.0518487	0.0523478	0.286218	0	0	0	ND						3
IPR000040-620	6	15	0	2	1	262.593	0	1	1	0	0.0653851	0.0803248	0.102313	0.0639831	0.12777	0.0518487	0.0523478	0.286218	0	0	0	ND						3
IPR000040-624	6	15	0	2	1	262.593	0	1	1	0	0.0653851	0.0803248	0.102313	0.0639831	0.12777	0.0518487	0.0523478	0.286218	0	0	0	ND						3
IPR000460-550	8	22	0	3	1	113.12	0	1	1	0	0.0750742	0.0803248	0.0581775	0.0639831	0.109382	0.0518487	0.0523478	0.286213	0	0	0	ND						3
IPR005417-248	7	2	0	2	1	289.05	0	1	1	0	0.0653851	0.0803248	0.112709	0.0639831	0.131745	0.0518487	0.0523478	0.286193	0	0	0	ND						3
IPR005417-269	7	2	0	2	1	289.05	0	1	1	0	0.0653851	0.0803248	0.112709	0.0639831	0.131745	0.0518487	0.0523478	0.286193	0	0	0	ND						3
IPR005417-1478	7	2	0	2	1	289.05	0	1	1	0	0.0653851	0.0803248	0.112709	0.0639831	0.131745	0.0518487	0.0523478	0.286193	0	0	0	ND						3
IPR005819-262	36	2	0	3	0.81	277.95	0	0.81	2	0	0.0750742	0.0728698	0.108239	0.0639831	0.14791	0.0671764	0.0523478	0.286054	0	0	0	ND						3
IPR016812-27	2	2	0	2	1	261.45	0	1	1	0	0.0653851	0.0803248	0.101883	0.0639831	0.127591	0.0518487	0.0523478	0.28602	0	0	0	ND						3
IPR016812-243	2	2	0	2	1	261.45	0	1	1	0	0.0653851	0.0803248	0.101883	0.0639831	0.127591	0.0518487	0.0523478	0.28602	0	0	0	ND						3
IPR020777-737	10	9	0	6	1	57.2767	0	1	2	0	0.112503	0.0803248	0.0468349	0.0639831	0.103354	0.0671764	0.0523478	0.286008	0	0	0	ND						3
IPR007965-281	3	3	0	2	1	261.133	0	1	1	0	0.0653851	0.0803248	0.101765	0.0639831	0.12754	0.0518487	0.0523478	0.285962	0	0	0	ND						3
IPR007965-320	3	3	0	2	1	261.133	0	1	1	0	0.0653851	0.0803248	0.101765	0.0639831	0.12754	0.0518487	0.0523478	0.285962	0	0	0	ND						3
IPR024931-74	16	65	0	5	0.56	224.007	1	0.56	3	0	0.0984977	0.0640315	0.0886759	0.0646941	0.162075	0.0866215	0.0523478	0.285955	0	0	0	ND						3
IPR000798-209	34	20	0	4	0.75	225.965	0	0.75	3	0	0.0860669	0.0706512	0.0893266	0.0639831	0.151667	0.0866215	0.0523478	0.285853	0	0	0	ND						3
IPR029538-231	2	3	0	2	1	291.767	0	1	1	0	0.0653851	0.0803248	0.113827	0.0639831	0.132145	0.0518487	0.0523478	0.285721	0	0	0	ND						3
IPR029538-234	2	3	0	2	1	291.767	0	1	1	0	0.0653851	0.0803248	0.113827	0.0639831	0.132145	0.0518487	0.0523478	0.285721	0	0	0	ND						3
IPR030122-391	2	3	0	2	1	259.533	0	1	1	0	0.0653851	0.0803248	0.101167	0.0639831	0.127289	0.0518487	0.0523478	0.285648	0	0	0	ND						3
IPR030122-394	2	3	0	2	1	259.533	0	1	1	0	0.0653851	0.0803248	0.101167	0.0639831	0.127289	0.0518487	0.0523478	0.285648	0	0	0	ND						3
IPR030122-488	2	3	0	2	1	259.533	0	1	1	0	0.0653851	0.0803248	0.101167	0.0639831	0.127289	0.0518487	0.0523478	0.285648	0	0	0	ND						3
IPR002151-653	14	9	0	4	0.73	251.478	0	0.73	3	0	0.0860669	0.0699257	0.0982045	0.0639831	0.156789	0.0866215	0.0523478	0.285433	0	0	0	ND						3
IPR017426-2	8	1	0	3	1	187.5	1	1	1	0	0.0750742	0.0803248	0.077307	0.0646941	0.13061	0.0518487	0.0523478	0.285399	0	0	0	ND						3
IPR028134-680	2	8	0	2	1	258.3	0	1	1	0	0.0653851	0.0803248	0.100708	0.0639831	0.127097	0.0518487	0.0523478	0.285383	0	0	0	ND						3
IPR029795-108	3	1	1	2	1	293.5	0	1	1	0	0.0653851	0.0803248	0.114545	0.0639831	0.132389	0.0518487	0.0523478	0.285379	7	5	1	Known						3
IPR029795-116	3	1	1	2	1	293.5	0	1	1	0	0.0653851	0.0803248	0.114545	0.0639831	0.132389	0.0518487	0.0523478	0.285379	4	4	1	Known						3
IPR029874-2478	2	8	0	2	1	258.188	0	1	1	0	0.0653851	0.0803248	0.100667	0.0639831	0.12708	0.0518487	0.0523478	0.285357	0	0	0	ND						3
IPR029874-681	2	8	0	2	1	258.188	0	1	1	0	0.0653851	0.0803248	0.100667	0.0639831	0.12708	0.0518487	0.0523478	0.285357	0	0	0	ND						3
IPR001464-6	41	79	0	2	0.5	141.727	1	0.5	3	1	0.0653851	0.0620641	0.0649435	0.0646941	0.104599	0.0866215	0.19899	0.28535	0	0	2	U3						3
IPR001664-269	154	7	0	4	0.16	198.979	0	0.16	2	0	0.0860669	0.0519432	0.0807297	0.0639831	0.073217	0.0671764	0.0523478	0.285339	0	0	0	ND						3
IPR000919-161	2	11	0	2	1	257.909	0	1	1	0	0.0653851	0.0803248	0.100563	0.0639831	0.127038	0.0518487	0.0523478	0.285294	0	0	0	ND						3
IPR000919-154	2	11	1	2	1	257.909	0	1	1	0	0.0653851	0.0803248	0.100563	0.0639831	0.127038	0.0518487	0.0523478	0.285294	1	1	1	Known						3
IPR001576-223	12	40	0	3	1	112.132	0	1	1	0	0.0750742	0.0803248	0.0579562	0.0639831	0.108336	0.0518487	0.0523478	0.285278	0	0	0	ND						3
IPR000799-210	6	1	0	2	1	257.8	0	1	1	0	0.0653851	0.0803248	0.100523	0.0639831	0.12702	0.0518487	0.0523478	0.285269	0	0	0	ND						3
IPR000799-218	6	1	0	2	1	257.8	0	1	1	0	0.0653851	0.0803248	0.100523	0.0639831	0.12702	0.0518487	0.0523478	0.285269	0	0	0	ND						3
IPR000799-222	6	1	0	2	1	257.8	0	1	1	0	0.0653851	0.0803248	0.100523	0.0639831	0.12702	0.0518487	0.0523478	0.285269	0	0	0	ND						3
IPR000413-1648	35	19	0	7	0.4	23.4032	0	0.4	1	0	0.128216	0.0589099	0.0410137	0.0639831	0.0260871	0.0518487	0.0523478	0.28514	0	0	0	ND						3
IPR001192-1872	40	5	1	4	0.57	151.17	0	0.57	2	0	0.0860669	0.064365	0.0673335	0.0639831	0.133646	0.0671764	0.0523478	0.284978	2	2	1	Known						3
IPR002151-602	14	8	0	2	1	256.387	0	1	1	0	0.0653851	0.0803248	0.100001	0.0639831	0.126795	0.0518487	0.0523478	0.284931	0	0	0	ND						3
IPR002345-26	41	9	0	2	1	255.446	0	1	1	0	0.0653851	0.0803248	0.0996539	0.0639831	0.126647	0.0518487	0.0523478	0.284691	0	0	0	ND						3
IPR016253-419	15	13	0	2	0.2	13.7392	0	0.2	2	1	0.0653851	0.0530477	0.0394841	0.0639831	0.0159328	0.0671764	0.19899	0.284564	0	0	2	U3						3
IPR006708-35	5	4	0	3	0.8	234.425	0	0.8	2	0	0.0750742	0.0724956	0.0921872	0.0639831	0.140193	0.0671764	0.0523478	0.284549	0	0	0	ND						3
IPR001806-2186	269	272	1	6	0.25	178.552	1	0.25	5	0	0.112503	0.0544594	0.0747317	0.0646941	0.102664	0.141241	0.0523478	0.284529	1	1	1	Known						3
IPR003000-1057	18	66	1	2	0.46	64.7791	1	0.46	2	1	0.0653851	0.0607839	0.0482267	0.0646941	0.0500556	0.0671764	0.19899	0.284436	1	1	1	Known						3
IPR001094-790	24	2	1	6	0.38	154.59	1	0.38	1	0	0.112503	0.0582974	0.068219	0.0646941	0.0978944	0.0518487	0.0523478	0.284382	7	5	1	Known						3
IPR001404-766	34	294	0	3	0.88	204.241	0	0.88	2	0	0.0750742	0.0755391	0.0823445	0.0639831	0.134038	0.0671764	0.0523478	0.284321	0	0	0	ND						3
IPR001508-696	49	191	0	3	0.54	157.433	0	0.54	1	0	0.0750742	0.0633693	0.0689632	0.0639831	0.123231	0.0518487	0.0523478	0.284226	0	0	0	ND						3
IPR019167-253	5	9	0	2	1	253.2	0	1	1	0	0.0653851	0.0803248	0.0988313	0.0639831	0.126289	0.0518487	0.0523478	0.28407	0	0	0	ND						3
IPR020831-385	44	169	0	1	0.8	119.016	1	0.8	2	1	0.0568696	0.0724956	0.0595157	0.0646941	0.0783025	0.0671764	0.19899	0.284044	0	0	2	U3						3
IPR000217-472	72	106	0	7	0.44	99.1274	0	0.44	2	0	0.128216	0.0601531	0.0551142	0.0639831	0.0868878	0.0671764	0.0523478	0.28389	0	0	0	ND						3
IPR010431-42	3	14	0	1	0.67	84.3743	0	0.67	2	1	0.0568696	0.0677902	0.0520491	0.0639831	0.0690305	0.0671764	0.19899	0.283868	0	0	2	U3						3
IPR002085-55	81	205	0	20	0.02	126.679	0	1	4	0	0.503757	0.0482464	0.0612979	0.0639831	0.129895	0.111025	0.0523478	0.283809	0	0	0	ND						3
IPR028858-404	4	1	1	2	1	251.9	0	1	1	0	0.0653851	0.0803248	0.0983579	0.0639831	0.126082	0.0518487	0.0523478	0.28368	4	4	1	Known						3
IPR007747-494	3	11	0	2	1	251.555	0	1	1	0	0.0653851	0.0803248	0.0982324	0.0639831	0.126021	0.0518487	0.0523478	0.283572	0	0	0	ND						3
IPR000337-1245	25	13	0	4	0.73	226.785	0	0.73	3	0	0.0860669	0.0699257	0.0896002	0.0639831	0.151837	0.0866215	0.0523478	0.283568	0	0	0	ND						3
IPR006536-656	11	5	0	2	1	251.036	0	1	1	0	0.0653851	0.0803248	0.0980443	0.0639831	0.125943	0.0518487	0.0523478	0.283408	0	0	0	ND						3
IPR001720-554	10	9	0	1	0.67	134.918	1	0.67	2	1	0.0568696	0.0677902	0.0632696	0.0646941	0.081689	0.0671764	0.19899	0.283369	0	0	2	U3						3
IPR001770-9	20	21	0	3	0.4	166.541	0	0.4	4	1	0.0750742	0.0589099	0.0713987	0.0639831	0.0795936	0.111025	0.19899	0.283322	0	0	2	U3						3
IPR028669-11	8	26	0	3	0.75	210.754	1	0.75	1	0	0.0750742	0.0706512	0.084384	0.0646941	0.135553	0.0518487	0.0523478	0.283252	0	0	0	ND						3
IPR000558-41	64	8	0	39	0.92	278.538	0	0.92	2	0	0.944721	0.0771045	0.108472	0.0646941	0.308093	0.0671764	0.0523478	0.283233	0	0	4	U1						3
IPR000217-281	72	114	0	7	0.44	98.716	0	0.44	2	0	0.128216	0.0601531	0.0550264	0.0639831	0.0875825	0.0671764	0.0523478	0.283198	0	0	0	ND						3
IPR017354-371	4	2	0	3	1	181.65	0	1	2	0	0.0750742	0.0803248	0.0756142	0.0639831	0.12929	0.0671764	0.0523478	0.282922	0	0	0	ND						3
IPR029448-1415	2	1	0	2	1	249.4	0	1	1	0	0.0653851	0.0803248	0.0974531	0.0639831	0.125674	0.0518487	0.0523478	0.282865	0	0	0	ND						3
IPR028435-98	14	4	0	2	1	248.8	0	1	1	0	0.0653851	0.0803248	0.097237	0.0639831	0.12558	0.0518487	0.0523478	0.282657	0	0	0	ND						3
IPR029586-145	2	1	0	2	1	248.7	0	1	1	0	0.0653851	0.0803248	0.097201	0.0639831	0.125565	0.0518487	0.0523478	0.282622	0	0	0	ND						3
IPR029586-36	2	1	1	2	1	248.7	0	1	1	0	0.0653851	0.0803248	0.097201	0.0639831	0.125565	0.0518487	0.0523478	0.282622	10	5	1	Known						3
IPR009917-1084	4	9	0	2	1	248.6	0	1	1	0	0.0653851	0.0803248	0.0971651	0.0639831	0.125549	0.0518487	0.0523478	0.282587	0	0	0	ND						3
IPR003703-369	3	3	0	2	1	248.333	0	1	1	0	0.0653851	0.0803248	0.0970693	0.0639831	0.125511	0.0518487	0.0523478	0.282492	0	0	0	ND						3
IPR016346-52	16	25	0	12	0.62	126.187	1	1	1	0	0.236168	0.066057	0.0611819	0.0646941	0.177671	0.0518487	0.0523478	0.282458	0	0	5	U4						3
IPR028797-502	3	9	0	2	1	247.922	0	1	1	0	0.0653851	0.0803248	0.0969217	0.0639831	0.12544	0.0518487	0.0523478	0.282344	0	0	0	ND						3
IPR013126-218	65	95	0	6	0.72	93.3441	1	0.72	1	0	0.112503	0.0695655	0.0538929	0.0646941	0.130423	0.0518487	0.0523478	0.282217	0	0	0	ND						3
IPR000217-364	72	113	0	6	0.43	26.9705	0	0.43	1	0	0.112503	0.0598401	0.0415926	0.0639831	0.0430047	0.0518487	0.0523478	0.282137	0	0	0	ND						3
IPR001464-167	41	13	0	1	0.5	180.658	1	0.5	2	1	0.0568696	0.0620641	0.0753307	0.0646941	0.0900969	0.0671764	0.19899	0.282002	0	0	2	U3						3
IPR011186-495	3	5	0	2	1	246.88	0	1	1	0	0.0653851	0.0803248	0.0965485	0.0639831	0.125269	0.0518487	0.0523478	0.281959	0	0	0	ND						3
IPR000584-67	13	8	0	3	0.78	239.512	0	0.78	2	0	0.0750742	0.0717526	0.0939469	0.0639831	0.141147	0.0671764	0.0523478	0.281913	0	0	0	ND						3
IPR021850-1311	4	10	0	2	1	246.7	0	1	1	0	0.0653851	0.0803248	0.0964842	0.0639831	0.125236	0.0518487	0.0523478	0.281891	0	0	0	ND						3
IPR012233-278	7	9	0	1	1	98.3922	1	1	2	1	0.0568696	0.0803248	0.0549575	0.0646941	0.0734078	0.0671764	0.19899	0.281731	0	0	2	U3						3
IPR006077-434	21	27	1	3	0.83	213.189	0	0.83	2	0	0.0750742	0.0736235	0.0851582	0.0639831	0.13605	0.0671764	0.0523478	0.281595	1	1	1	Known						3
IPR016495-438	6	82	1	1	0.5	217.377	1	0.5	2	1	0.0568696	0.0620641	0.0865048	0.0646941	0.0958197	0.0671764	0.19899	0.281554	2	2	1	Known						3
IPR003091-934	59	52	0	2	0.4	182.96	1	0.4	3	1	0.0653851	0.0589099	0.0759903	0.0646941	0.0716099	0.0866215	0.19899	0.28153	0	0	2	U3						3
IPR000850-409	28	31	0	4	0.79	28.8184	0	0.79	1	0	0.0860669	0.0721232	0.0418955	0.0639831	0.0467144	0.0518487	0.0523478	0.281508	0	0	0	ND						3
IPR009147-688	3	49	0	1	0.67	204.567	0	0.67	2	1	0.0568696	0.0677902	0.0824457	0.0639831	0.0939054	0.0671764	0.19899	0.281333	0	0	2	U3						3
IPR001067-113	12	20	0	1	0.58	201.768	0	0.58	4	2	0.0568696	0.0647002	0.0815819	0.0639831	0.0933177	0.111025	0.527681	0.281299	0	0	2	U3						3
IPR001757-2134	115	80	0	5	0.69	105.455	0	0.69	2	0	0.0984977	0.0684952	0.0564802	0.0639831	0.126853	0.0671764	0.0523478	0.281214	0	0	0	ND						3
IPR006165-582	3	1	0	2	1	244.7	0	1	1	0	0.0653851	0.0803248	0.0957721	0.0639831	0.124906	0.0518487	0.0523478	0.281107	0	0	0	ND						3
IPR007797-285	8	1	0	3	0.83	212.2	0	0.83	2	0	0.0750742	0.0736235	0.084843	0.0639831	0.135846	0.0671764	0.0523478	0.281058	0	0	0	ND						3
IPR008111-42	3	8	0	2	1	244.312	0	1	1	0	0.0653851	0.0803248	0.0956347	0.0639831	0.124845	0.0518487	0.0523478	0.280949	0	0	0	ND						3
IPR010334-162	6	1	0	3	0.8	222.3	0	0.8	2	0	0.0750742	0.0724956	0.0881124	0.0639831	0.137855	0.0671764	0.0523478	0.28073	0	0	0	ND						3
IPR000217-78	72	111	0	8	0.42	96.0161	0	0.42	2	0	0.145764	0.0595285	0.0544539	0.0639831	0.0907846	0.0671764	0.0523478	0.280581	0	0	0	ND						3
IPR000276-1309	360	54	1	3	0.25	180.393	1	0.25	4	1	0.0750742	0.0544594	0.075255	0.0646941	0.0817679	0.111025	0.19899	0.280533	1	1	1	Known						3
IPR004000-1984	124	201	0	5	0.85	63.7681	1	0.85	1	0	0.0984977	0.0743843	0.0480369	0.0646941	0.108711	0.0518487	0.0523478	0.280524	0	0	0	ND						3
IPR001713-7	11	18	0	4	1	196.495	1	1	2	0	0.0860669	0.0803248	0.0799776	0.0646941	0.145187	0.0671764	0.0523478	0.28051	0	0	0	ND						3
IPR018465-488	4	1	1	2	1	243.1	0	1	1	0	0.0653851	0.0803248	0.0952058	0.0639831	0.124651	0.0518487	0.0523478	0.280441	1	1	1	Known						3
IPR024936-846	62	244	0	5	0.77	105.5	1	0.77	1	0	0.0984977	0.0713837	0.0564901	0.0646941	0.12795	0.0518487	0.0523478	0.280416	0	0	0	ND						3
IPR017597-323	10	13	1	9	1	32.1869	0	1	2	0	0.165258	0.0803248	0.0424531	0.0639831	0.0777561	0.0671764	0.0523478	0.28039	5	5	1	Known						3
IPR005946-326	13	14	0	4	0.62	75.2829	0	0.62	1	0	0.0860669	0.066057	0.0502413	0.0639831	0.102505	0.0518487	0.0523478	0.280334	0	0	0	ND						3
IPR016243-1153	12	17	1	1	0.71	218.849	0	0.71	2	1	0.0568696	0.069207	0.0869826	0.0639831	0.096035	0.0671764	0.19899	0.280228	1	1	1	Known						3
IPR000276-1729	360	51	1	4	0.33	224.145	0	0.33	5	1	0.0860669	0.0567921	0.0887218	0.0639831	0.0968	0.141241	0.19899	0.280111	8	5	1	Known						3
IPR000741-106	20	184	0	9	1	31.6537	0	1	2	0	0.165258	0.0803248	0.0423643	0.0639831	0.054028	0.0671764	0.0523478	0.280072	0	0	0	ND						3
IPR029769-106	20	184	0	9	1	31.6537	0	1	2	0	0.165258	0.0803248	0.0423643	0.0639831	0.054028	0.0671764	0.0523478	0.280072	0	0	0	ND						3
IPR001000-27	6	11	0	3	0.8	128.942	0	0.8	1	0	0.0750742	0.0724956	0.0618336	0.0639831	0.115676	0.0518487	0.0523478	0.280043	0	0	0	ND						3
IPR001464-523	41	82	0	5	0.8	93.2878	1	0.8	1	0	0.0984977	0.0724956	0.0538811	0.0646941	0.122996	0.0518487	0.0523478	0.279947	0	0	0	ND						3
IPR016449-62	27	37	1	2	0.22	83.7576	1	0.22	2	1	0.0653851	0.0536082	0.0519246	0.0646941	0.0429687	0.0671764	0.19899	0.279909	1	1	1	Known						3
IPR001508-1222	49	4	1	1	0.53	160.08	1	0.53	2	1	0.0568696	0.0630406	0.069663	0.0646941	0.0865225	0.0671764	0.19899	0.279901	1	1	1	Known						3
IPR015503-417	3	5	1	1	0.67	207.02	0	0.67	2	1	0.0568696	0.0677902	0.0832093	0.0639831	0.0942797	0.0671764	0.19899	0.279856	1	1	1	Known						3
IPR011907-591	11	7	1	2	0.64	42.2714	1	0.64	2	1	0.0653851	0.0667453	0.0441651	0.0646941	0.0697093	0.0671764	0.19899	0.279803	2	2	1	Known						3
IPR019012-157	3	7	0	2	1	241.5	0	1	1	0	0.0653851	0.0803248	0.0946425	0.0639831	0.124384	0.0518487	0.0523478	0.279742	0	0	0	ND						3
IPR019012-441	3	7	0	2	1	241.5	0	1	1	0	0.0653851	0.0803248	0.0946425	0.0639831	0.124384	0.0518487	0.0523478	0.279742	0	0	0	ND						3
IPR027681-486	7	8	0	4	0.71	220.225	0	0.71	3	0	0.0860669	0.069207	0.0874315	0.0639831	0.150455	0.0866215	0.0523478	0.279717	0	0	0	ND						3
IPR000584-73	13	14	0	2	1	241.007	0	1	1	0	0.0653851	0.0803248	0.0944696	0.0639831	0.124302	0.0518487	0.0523478	0.279519	0	0	0	ND						3
IPR008350-189	4	2	1	4	1	76.97	1	1	1	0	0.0860669	0.0803248	0.0505722	0.0646941	0.107473	0.0518487	0.0523478	0.279512	2	2	1	Known						3
IPR015812-1938	15	67	1	5	0.64	239.83	1	0.64	5	0	0.0984977	0.0667453	0.0940577	0.0646941	0.165506	0.141241	0.0523478	0.279322	11	6	1	Known						3
IPR020777-509	10	7	0	1	0.7	217.243	0	0.7	2	1	0.0568696	0.0688503	0.0864614	0.0639831	0.0957978	0.0671764	0.19899	0.279313	0	0	2	U3						3
IPR003671-200	6	3	0	2	1	240.5	0	1	1	0	0.0653851	0.0803248	0.0942919	0.0639831	0.124223	0.0518487	0.0523478	0.279287	0	0	0	ND						3
IPR026818-111	5	16	0	2	1	240.375	0	1	1	0	0.0653851	0.0803248	0.0942482	0.0639831	0.124196	0.0518487	0.0523478	0.27923	0	0	0	ND						3
IPR026818-1394	5	16	0	2	1	240.375	0	1	1	0	0.0653851	0.0803248	0.0942482	0.0639831	0.124196	0.0518487	0.0523478	0.27923	0	0	0	ND						3
IPR026818-2303	5	16	0	2	1	240.375	0	1	1	0	0.0653851	0.0803248	0.0942482	0.0639831	0.124196	0.0518487	0.0523478	0.27923	0	0	0	ND						3
IPR026818-2528	5	16	0	2	1	240.375	0	1	1	0	0.0653851	0.0803248	0.0942482	0.0639831	0.124196	0.0518487	0.0523478	0.27923	0	0	0	ND						3
IPR026818-2832	5	16	0	2	1	240.375	0	1	1	0	0.0653851	0.0803248	0.0942482	0.0639831	0.124196	0.0518487	0.0523478	0.27923	0	0	0	ND						3
IPR026818-1383	5	16	1	2	1	240.375	0	1	1	0	0.0653851	0.0803248	0.0942482	0.0639831	0.124196	0.0518487	0.0523478	0.27923	1	1	1	Known						3
IPR030219-50	2	2	0	1	1	45.84	0	1	2	1	0.0568696	0.0803248	0.0447866	0.0639831	0.0271395	0.0671764	0.19899	0.279077	0	0	2	U3						3
IPR016335-1321	2	4	0	2	1	239.625	0	1	1	0	0.0653851	0.0803248	0.0939861	0.0639831	0.124071	0.0518487	0.0523478	0.278879	0	0	0	ND						3
IPR016335-1023	2	4	1	2	1	239.625	0	1	1	0	0.0653851	0.0803248	0.0939861	0.0639831	0.124071	0.0518487	0.0523478	0.278879	1	1	1	Known						3
IPR016335-1031	2	4	1	2	1	239.625	0	1	1	0	0.0653851	0.0803248	0.0939861	0.0639831	0.124071	0.0518487	0.0523478	0.278879	1	1	1	Known						3
IPR013790-422	21	31	1	1	0.71	220.884	0	0.71	2	1	0.0568696	0.069207	0.0876472	0.0639831	0.0963306	0.0671764	0.19899	0.278871	3	3	1	Known						3
IPR005990-163	13	23	0	3	0.85	203.304	0	0.85	2	0	0.0750742	0.0743843	0.0820551	0.0639831	0.133805	0.0671764	0.0523478	0.278841	0	0	0	ND						3
IPR000584-555	13	8	1	2	1	239.512	0	1	1	0	0.0653851	0.0803248	0.0939469	0.0639831	0.124053	0.0518487	0.0523478	0.278826	2	2	1	Known						3
IPR000751-131	12	19	1	1	0.67	208.805	0	0.67	2	1	0.0568696	0.0677902	0.0837691	0.0639831	0.0945476	0.0671764	0.19899	0.278761	3	3	1	Known						3
IPR001837-377	9	8	0	3	0.88	196.75	0	0.88	2	0	0.0750742	0.0755391	0.0800545	0.0639831	0.132626	0.0671764	0.0523478	0.278755	0	0	0	ND						3
IPR001314-4964	187	1866	0	4	1	17.6333	1	1	1	0	0.0860669	0.0803248	0.0400937	0.0646941	0.0655216	0.0518487	0.0523478	0.278721	0	0	0	ND						3
IPR014492-674	6	10	0	3	0.83	124.671	0	0.83	1	0	0.0750742	0.0736235	0.0608261	0.0639831	0.112027	0.0518487	0.0523478	0.278646	0	0	0	ND						3
IPR004000-1186	124	200	0	13	0.73	93.8471	1	0.73	1	0	0.264016	0.0699257	0.0539981	0.0646941	0.166382	0.0518487	0.0523478	0.278621	0	0	0	ND						3
IPR001894-227	20	2	0	4	1	195.2	1	1	2	0	0.0860669	0.0803248	0.079588	0.0646941	0.144896	0.0671764	0.0523478	0.278529	0	0	0	ND						3
IPR028433-10	7	9	0	1	0.67	209.222	0	0.67	2	1	0.0568696	0.0677902	0.0839003	0.0639831	0.0946115	0.0671764	0.19899	0.278503	0	0	2	U3						3
IPR019956-428	83	2	0	3	1	104.135	0	1	1	0	0.0750742	0.0803248	0.0561926	0.0639831	0.107987	0.0518487	0.0523478	0.278189	0	0	0	ND						3
IPR027648-370	83	621	0	5	0.69	214.359	1	0.69	3	0	0.0984977	0.0684952	0.0855325	0.0646941	0.159893	0.0866215	0.0523478	0.278168	0	0	0	ND						3
IPR016641-2254	14	6	0	4	0.77	198.917	0	0.77	3	0	0.0860669	0.0713837	0.0807109	0.0639831	0.145746	0.0866215	0.0523478	0.278115	0	0	0	ND						3
IPR028863-501	3	20	0	2	1	238	0	1	1	0	0.0653851	0.0803248	0.0934206	0.0639831	0.123802	0.0518487	0.0523478	0.278094	0	0	0	ND						3
IPR000451-945	13	23	1	2	0.54	213.139	0	0.54	3	1	0.0653851	0.0633693	0.0851423	0.0639831	0.119475	0.0866215	0.19899	0.277927	1	1	1	Known						3
IPR001806-3100	269	4	0	3	0.83	206.775	0	0.83	2	0	0.0750742	0.0736235	0.0831327	0.0639831	0.134734	0.0671764	0.0523478	0.277882	0	0	0	ND						3
IPR013126-844	65	94	0	6	0.59	197.438	1	0.59	3	0	0.112503	0.0650369	0.0802625	0.0646941	0.16489	0.0866215	0.0523478	0.27781	0	0	0	ND						3
IPR014375-525	10	5	0	4	1	31.326	1	1	1	0	0.0860669	0.0803248	0.0423099	0.0646941	0.079677	0.0518487	0.0523478	0.277807	0	0	0	ND						3
IPR015721-45	19	15	0	2	1	237.413	0	1	1	0	0.0653851	0.0803248	0.0932172	0.0639831	0.123702	0.0518487	0.0523478	0.277803	0	0	0	ND						3
IPR001664-966	154	6	0	11	0.62	112.957	1	0.62	1	0	0.210418	0.066057	0.0581409	0.0646941	0.167314	0.0518487	0.0523478	0.27775	0	0	5	U4						3
IPR007747-551	3	11	0	2	1	237.276	0	1	1	0	0.0653851	0.0803248	0.0931698	0.0639831	0.123678	0.0518487	0.0523478	0.277734	0	0	0	ND						3
IPR000308-219	43	84	1	7	0.74	38.2924	1	0.74	1	0	0.128216	0.0702876	0.0434819	0.0646941	0.102693	0.0518487	0.0523478	0.277682	6	5	1	Known						3
IPR000798-700	34	39	1	5	0.24	213.537	0	0.24	4	0	0.0984977	0.0541743	0.0852694	0.0639831	0.0811884	0.111025	0.0523478	0.277648	5	5	1	Known						3
IPR021187-168	8	5	0	3	0.8	215.24	0	0.8	2	0	0.0750742	0.0724956	0.0858153	0.0639831	0.136459	0.0671764	0.0523478	0.277626	0	0	0	ND						3
IPR029795-113	3	1	1	1	1	293.5	0	1	2	1	0.0568696	0.0803248	0.114545	0.0639831	0.1058	0.0671764	0.19899	0.277568	1	1	1	Known						3
IPR001404-326	34	316	1	4	1	37.6909	1	1	1	0	0.0860669	0.0803248	0.0433795	0.0646941	0.0847997	0.0518487	0.0523478	0.277559	1	1	1	Known						3
IPR030051-788	2	8	0	2	1	236.925	0	1	1	0	0.0653851	0.0803248	0.0930482	0.0639831	0.123622	0.0518487	0.0523478	0.277557	0	0	0	ND						3
IPR030051-884	2	8	1	2	1	236.925	0	1	1	0	0.0653851	0.0803248	0.0930482	0.0639831	0.123622	0.0518487	0.0523478	0.277557	1	1	1	Known						3
IPR027218-38	6	12	0	4	1	38.94	1	1	1	0	0.0860669	0.0803248	0.0435924	0.0646941	0.0857336	0.0518487	0.0523478	0.277525	0	0	0	ND						3
IPR004142-410	11	8	0	4	0.75	201.938	0	0.75	3	0	0.0860669	0.0706512	0.0816341	0.0639831	0.146432	0.0866215	0.0523478	0.277485	0	0	0	ND						3
IPR005814-695	15	54	0	4	1	50.3933	1	1	1	0	0.0860669	0.0803248	0.0455917	0.0646941	0.093447	0.0518487	0.0523478	0.277466	0	0	0	ND						3
IPR027218-28	6	12	0	4	1	43.3917	1	1	1	0	0.0860669	0.0803248	0.0443593	0.0646941	0.0888979	0.0518487	0.0523478	0.277446	0	0	0	ND						3
IPR001884-42	15	9	0	3	0.93	112.2	0	0.93	1	0	0.0750742	0.0775005	0.0579713	0.0639831	0.109171	0.0518487	0.0523478	0.277283	0	0	0	ND						3
IPR028435-1315	14	4	0	3	0.75	248.8	0	0.75	2	0	0.0750742	0.0706512	0.097237	0.0639831	0.142851	0.0671764	0.0523478	0.277278	0	0	0	ND						3
IPR008349-319	9	51	1	1	1	44.232	0	1	2	1	0.0568696	0.0803248	0.0445055	0.0639831	0.0392274	0.0671764	0.19899	0.277257	1	1	1	Known						3
IPR005417-435	7	20	0	2	1	236.1	0	1	1	0	0.0653851	0.0803248	0.0927633	0.0639831	0.123483	0.0518487	0.0523478	0.277134	0	0	0	ND						3
IPR005417-431	7	20	0	2	1	236.1	0	1	1	0	0.0653851	0.0803248	0.0927633	0.0639831	0.123483	0.0518487	0.0523478	0.277134	0	0	0	ND						3
IPR009167-468	2	13	1	2	1	236.038	0	1	1	0	0.0653851	0.0803248	0.0927421	0.0639831	0.123474	0.0518487	0.0523478	0.277102	1	1	1	Known						3
IPR009167-485	2	13	1	2	1	236.038	0	1	1	0	0.0653851	0.0803248	0.0927421	0.0639831	0.123474	0.0518487	0.0523478	0.277102	1	1	1	Known						3
IPR009167-489	2	13	1	2	1	236.038	0	1	1	0	0.0653851	0.0803248	0.0927421	0.0639831	0.123474	0.0518487	0.0523478	0.277102	1	1	1	Known						3
IPR009167-504	2	13	1	2	1	236.038	0	1	1	0	0.0653851	0.0803248	0.0927421	0.0639831	0.123474	0.0518487	0.0523478	0.277102	5	5	1	Known						3
IPR001865-67	20	1	0	6	0.44	185.7	1	1	2	0	0.112503	0.0601531	0.0767825	0.0646941	0.103996	0.0671764	0.0523478	0.277094	0	0	0	ND						3
IPR028521-406	4	14	0	2	1	235.929	0	1	1	0	0.0653851	0.0803248	0.0927042	0.0639831	0.123454	0.0518487	0.0523478	0.277045	0	0	0	ND						3
IPR000333-724	24	3	0	2	1	235.833	0	1	1	0	0.0653851	0.0803248	0.0926714	0.0639831	0.123442	0.0518487	0.0523478	0.276995	0	0	0	ND						3
IPR001464-217	41	11	1	7	0.56	87.7282	0	0.56	2	0	0.128216	0.0640315	0.0527314	0.0639831	0.133195	0.0671764	0.0523478	0.276859	4	4	1	Known						3
IPR001217-1043	26	10	0	2	0.69	102.641	1	0.69	3	1	0.0653851	0.0684952	0.0558688	0.0646941	0.094016	0.0866215	0.19899	0.276836	0	0	2	U3						3
IPR001273-203	15	2	1	5	0.4	58.435	0	0.4	1	0	0.0984977	0.0589099	0.0470473	0.0639831	0.0663125	0.0518487	0.0523478	0.276675	2	2	1	Known						3
IPR005841-213	14	16	0	9	1	25.4019	0	1	2	0	0.165258	0.0803248	0.0413371	0.0639831	0.0479147	0.0671764	0.0523478	0.276556	0	0	0	ND						3
IPR004301-320	10	55	0	2	0.5	200.865	0	0.5	3	1	0.0653851	0.0620641	0.0813054	0.0639831	0.117205	0.0866215	0.19899	0.276547	0	0	2	U3						3
IPR024888-60	4	4	0	3	1	101.812	0	1	1	0	0.0750742	0.0803248	0.05569	0.0639831	0.107193	0.0518487	0.0523478	0.27629	0	0	0	ND						3
IPR028559-1086	4	23	0	2	1	234.396	0	1	1	0	0.0653851	0.0803248	0.0921772	0.0639831	0.123195	0.0518487	0.0523478	0.276233	0	0	0	ND						3
IPR016449-9	27	18	1	2	1	234.356	0	1	1	0	0.0653851	0.0803248	0.0921634	0.0639831	0.123189	0.0518487	0.0523478	0.276211	1	1	1	Known						3
IPR005938-17	8	52	0	3	0.75	237.898	0	0.75	2	0	0.0750742	0.0706512	0.0933853	0.0639831	0.140848	0.0671764	0.0523478	0.276209	0	0	0	ND						3
IPR000920-430	15	1	0	1	0.75	236.2	0	0.75	2	1	0.0568696	0.0706512	0.0927978	0.0639831	0.0984967	0.0671764	0.19899	0.276025	0	0	2	U3						3
IPR022812-1077	35	14	1	5	0.37	151.743	0	0.37	3	0	0.0984977	0.0579934	0.067481	0.0639831	0.0894086	0.0866215	0.0523478	0.276021	5	5	1	Known						3
IPR006536-30	11	17	0	4	0	224.994	0	0	2	0	0.0860669	0.0477392	0.0890035	0.0639831	0.135034	0.0671764	0.0523478	0.276007	0	0	0	ND						3
IPR000164-194	60	18	1	4	0.9	118.095	1	0.9	1	0	0.0860669	0.0763181	0.0593048	0.0646941	0.1235	0.0518487	0.0523478	0.275911	2	2	1	Known						3
IPR007268-436	5	3	0	2	1	233.6	0	1	1	0	0.0653851	0.0803248	0.0919047	0.0639831	0.12306	0.0518487	0.0523478	0.275799	0	0	0	ND						3
IPR027653-22	3	29	0	2	1	233.559	0	1	1	0	0.0653851	0.0803248	0.0918905	0.0639831	0.123053	0.0518487	0.0523478	0.275777	0	0	0	ND						3
IPR018630-105	3	1	0	2	1	233.5	0	1	1	0	0.0653851	0.0803248	0.0918705	0.0639831	0.123038	0.0518487	0.0523478	0.275744	0	0	0	ND						3
IPR016491-498	37	17	0	4	0.97	84.14	1	0.97	1	0	0.0860669	0.079103	0.0520018	0.0646941	0.11065	0.0518487	0.0523478	0.275702	0	0	0	ND						3
IPR000811-4	10	234	0	4	0	222.795	0	1	2	0	0.0860669	0.0477392	0.0882756	0.0639831	0.0778153	0.0671764	0.0523478	0.275613	0	0	0	ND						3
IPR030258-672	3	6	0	2	1	233.117	0	1	1	0	0.0653851	0.0803248	0.0917395	0.0639831	0.122976	0.0518487	0.0523478	0.275532	0	0	0	ND						3
IPR000997-97	9	297	0	4	0.56	79.505	0	0.56	1	0	0.0860669	0.0640315	0.0510733	0.0639831	0.1079	0.0518487	0.0523478	0.275411	0	0	0	ND						3
IPR026998-167	5	2	0	2	1	232.55	0	1	1	0	0.0653851	0.0803248	0.0915462	0.0639831	0.122885	0.0518487	0.0523478	0.275216	0	0	0	ND						3
IPR001664-1547	154	19	0	5	0.18	237.947	0	0.18	4	0	0.0984977	0.0524927	0.0934024	0.0639831	0.0844105	0.111025	0.0523478	0.275212	0	0	0	ND						3
IPR004539-374	18	8	0	6	0	84.4513	0	0	1	0	0.112503	0.0477392	0.0520647	0.0639831	0.0631434	0.0518487	0.0523478	0.275202	0	0	0	ND						3
IPR014375-209	10	13	0	3	1	100.388	0	1	1	0	0.0750742	0.0803248	0.0553839	0.0639831	0.102003	0.0518487	0.0523478	0.27516	0	0	0	ND						3
IPR002159-119	8	6	0	3	0.88	115.928	0	0.88	1	0	0.0750742	0.0755391	0.0588114	0.0639831	0.11184	0.0518487	0.0523478	0.275122	0	0	0	ND						3
IPR029797-483	4	11	1	2	1	232.082	0	1	1	0	0.0653851	0.0803248	0.0913868	0.0639831	0.122805	0.0518487	0.0523478	0.274951	4	4	1	Known						3
IPR029797-495	4	11	1	2	1	232.082	0	1	1	0	0.0653851	0.0803248	0.0913868	0.0639831	0.122805	0.0518487	0.0523478	0.274951	1	1	1	Known						3
IPR004000-1981	124	200	0	6	0.73	67.4691	1	0.73	1	0	0.112503	0.0699257	0.0487352	0.0646941	0.117496	0.0518487	0.0523478	0.274938	0	0	0	ND						3
IPR007724-303	6	13	0	2	1	232	0	1	1	0	0.0653851	0.0803248	0.0913589	0.0639831	0.122789	0.0518487	0.0523478	0.274904	0	0	0	ND						3
IPR007724-317	6	13	0	2	1	232	0	1	1	0	0.0653851	0.0803248	0.0913589	0.0639831	0.122789	0.0518487	0.0523478	0.274904	0	0	0	ND						3
IPR011907-593	11	7	1	2	0.45	58.4986	1	0.45	2	1	0.0653851	0.0604678	0.047059	0.0646941	0.0483071	0.0671764	0.19899	0.274816	2	2	1	Known						3
IPR001019-764	43	100	0	8	1	21.6915	0	1	2	0	0.145764	0.0803248	0.0407387	0.0639831	0.0473293	0.0671764	0.0523478	0.274806	0	0	0	ND						3
IPR028318-758	3	17	0	2	1	231.788	0	1	1	0	0.0653851	0.0803248	0.0912869	0.0639831	0.122753	0.0518487	0.0523478	0.274783	0	0	0	ND						3
IPR013284-571	8	46	0	2	1	231.617	0	1	1	0	0.0653851	0.0803248	0.0912286	0.0639831	0.122723	0.0518487	0.0523478	0.274685	0	0	0	ND						3
IPR005012-507	2	8	0	2	1	231.537	0	1	1	0	0.0653851	0.0803248	0.0912017	0.0639831	0.122707	0.0518487	0.0523478	0.27464	0	0	0	ND						3
IPR013319-41	21	53	0	3	1.29	95.1479	1	1.29	1	0	0.0750742	0.09305	0.054271	0.0646941	0.0811884	0.0518487	0.0523478	0.27461	0	0	0	ND						3
IPR014492-661	6	3	0	2	1	231.4	0	1	1	0	0.0653851	0.0803248	0.091155	0.0639831	0.122686	0.0518487	0.0523478	0.27456	0	0	0	ND						3
IPR014492-670	6	3	0	2	1	231.4	0	1	1	0	0.0653851	0.0803248	0.091155	0.0639831	0.122686	0.0518487	0.0523478	0.27456	0	0	0	ND						3
IPR005417-421	7	17	0	2	1	231.394	0	1	1	0	0.0653851	0.0803248	0.091153	0.0639831	0.122687	0.0518487	0.0523478	0.274557	0	0	0	ND						3
IPR005417-438	7	17	0	2	1	231.394	0	1	1	0	0.0653851	0.0803248	0.091153	0.0639831	0.122687	0.0518487	0.0523478	0.274557	0	0	0	ND						3
IPR005417-441	7	17	0	2	1	231.394	0	1	1	0	0.0653851	0.0803248	0.091153	0.0639831	0.122687	0.0518487	0.0523478	0.274557	0	0	0	ND						3
IPR005417-1002	7	17	0	2	1	231.394	0	1	1	0	0.0653851	0.0803248	0.091153	0.0639831	0.122687	0.0518487	0.0523478	0.274557	0	0	0	ND						3
IPR005417-1085	7	17	0	2	1	231.394	0	1	1	0	0.0653851	0.0803248	0.091153	0.0639831	0.122687	0.0518487	0.0523478	0.274557	0	0	0	ND						3
IPR005417-1338	7	17	1	2	1	231.394	0	1	1	0	0.0653851	0.0803248	0.091153	0.0639831	0.122687	0.0518487	0.0523478	0.274557	1	1	1	Known						3
IPR015655-1433	45	12	0	1	0.57	180.349	0	0.57	2	1	0.0568696	0.064365	0.0752425	0.0639831	0.0900427	0.0671764	0.19899	0.274509	0	0	2	U3						3
IPR019956-566	83	378	0	33	0.93	192.525	1	0.93	1	0	0.875106	0.0775005	0.0787887	0.0646941	0.267893	0.0518487	0.0523478	0.274434	0	0	5	U4						3
IPR003091-937	59	27	1	3	0.19	156.532	1	0.19	4	1	0.0750742	0.0527695	0.0687265	0.0646941	0.0615126	0.111025	0.19899	0.274333	1	1	1	Known						3
IPR028453-2	2	4	0	2	1	230.975	0	1	1	0	0.0653851	0.0803248	0.0910109	0.0639831	0.122618	0.0518487	0.0523478	0.274314	0	0	0	ND						3
IPR000239-648	21	9	0	9	0.71	107.164	0	0.71	3	0	0.165258	0.069207	0.0568547	0.0639831	0.15476	0.0866215	0.0523478	0.274307	0	0	0	ND						3
IPR002347-105	112	416	0	7	0.21	151.89	1	0.21	5	0	0.128216	0.0533272	0.0675191	0.0646941	0.114543	0.141241	0.0523478	0.274285	0	0	0	ND						3
IPR010286-450	2	3	0	2	1	230.867	0	1	1	0	0.0653851	0.0803248	0.0909741	0.0639831	0.122597	0.0518487	0.0523478	0.274251	0	0	0	ND						3
IPR016243-1056	12	3	1	3	0.6	218.233	1	0.6	1	0	0.0750742	0.0653753	0.0867825	0.0646941	0.137056	0.0518487	0.0523478	0.274246	11	6	1	Known						3
IPR020831-397	44	169	1	4	0.98	53.0658	1	0.98	1	0	0.0860669	0.0795084	0.0460706	0.0646941	0.0950656	0.0518487	0.0523478	0.274063	1	1	1	Known						3
IPR008349-317	9	51	1	1	1	41.2663	0	1	2	1	0.0568696	0.0803248	0.0439916	0.0639831	0.0390986	0.0671764	0.19899	0.273919	1	1	1	Known						3
IPR015902-129	28	5	0	3	0.36	168.658	0	0.36	1	0	0.0750742	0.0576908	0.071976	0.0639831	0.079188	0.0518487	0.0523478	0.273912	0	0	0	ND						3
IPR004541-256	4	5	0	3	1	98.694	0	1	1	0	0.0750742	0.0803248	0.0550217	0.0639831	0.106106	0.0518487	0.0523478	0.27385	0	0	0	ND						3
IPR015381-394	4	23	0	2	1	230.061	0	1	1	0	0.0653851	0.0803248	0.0907014	0.0639831	0.122459	0.0518487	0.0523478	0.273777	0	0	0	ND						3
IPR030297-152	3	9	0	3	1	98.4633	0	1	1	0	0.0750742	0.0803248	0.0549726	0.0639831	0.106024	0.0518487	0.0523478	0.273675	0	0	0	ND						3
IPR021567-194	6	21	0	2	1	229.848	0	1	1	0	0.0653851	0.0803248	0.0906294	0.0639831	0.122421	0.0518487	0.0523478	0.27365	0	0	0	ND						3
IPR021567-205	6	21	0	2	1	229.848	1	1	1	0	0.0653851	0.0803248	0.0906294	0.0639831	0.122421	0.0518487	0.0523478	0.27365	0	0	0	ND						3
IPR021567-272	6	21	0	2	1	229.848	0	1	1	0	0.0653851	0.0803248	0.0906294	0.0639831	0.122421	0.0518487	0.0523478	0.27365	0	0	0	ND						3
IPR021567-305	6	21	1	2	1	229.848	0	1	1	0	0.0653851	0.0803248	0.0906294	0.0639831	0.122421	0.0518487	0.0523478	0.27365	1	1	1	Known						3
IPR001241-1648	9	6	0	3	0.75	226.1	0	0.75	2	0	0.0750742	0.0706512	0.0893716	0.0639831	0.138603	0.0671764	0.0523478	0.273447	0	0	0	ND						3
IPR029876-1105	3	36	0	2	1	229.269	0	1	1	0	0.0653851	0.0803248	0.0904343	0.0639831	0.122322	0.0518487	0.0523478	0.273304	0	0	0	ND						3
IPR029876-1343	3	36	0	2	1	229.269	0	1	1	0	0.0653851	0.0803248	0.0904343	0.0639831	0.122322	0.0518487	0.0523478	0.273304	0	0	0	ND						3
IPR029876-1356	3	36	0	2	1	229.269	0	1	1	0	0.0653851	0.0803248	0.0904343	0.0639831	0.122322	0.0518487	0.0523478	0.273304	0	0	0	ND						3
IPR001723-1159	116	885	1	2	0.34	67.8328	1	0.34	2	1	0.0653851	0.0570902	0.0488043	0.0646941	0.0508646	0.0671764	0.19899	0.273284	5	5	1	Known						3
IPR004142-388	11	8	0	5	0.8	201.938	0	0.8	5	0	0.0984977	0.0724956	0.0816341	0.0639831	0.156967	0.141241	0.0523478	0.273184	0	0	0	ND						3
IPR029508-2	2	2	0	2	1	228.85	0	1	1	0	0.0653851	0.0803248	0.090293	0.0639831	0.122249	0.0518487	0.0523478	0.27305	0	0	0	ND						3
IPR006762-2	6	3	0	2	1	228.567	0	1	1	0	0.0653851	0.0803248	0.0901977	0.0639831	0.122208	0.0518487	0.0523478	0.272877	0	0	0	ND						3
IPR001664-748	154	6	0	5	0.59	106.948	0	0.59	2	0	0.0984977	0.0650369	0.0568072	0.0639831	0.128509	0.0671764	0.0523478	0.272802	0	0	0	ND						3
IPR028927-269	3	24	0	2	1	228.158	0	1	1	0	0.0653851	0.0803248	0.0900605	0.0639831	0.12213	0.0518487	0.0523478	0.272626	0	0	0	ND						3
IPR021537-488	5	1	0	2	1	228.1	0	1	1	0	0.0653851	0.0803248	0.0900409	0.0639831	0.122126	0.0518487	0.0523478	0.27259	0	0	0	ND						3
IPR015661-282	9	3	1	2	1	228.033	0	1	1	0	0.0653851	0.0803248	0.0900185	0.0639831	0.122111	0.0518487	0.0523478	0.272549	1	1	1	Known						3
IPR029033-170	64	46	0	1	0.18	159.678	1	0.18	4	2	0.0568696	0.0524927	0.0695564	0.0646941	0.0422547	0.111025	0.527681	0.272357	0	0	2	U3						3
IPR028553-2502	3	10	0	2	1	227.64	0	1	1	0	0.0653851	0.0803248	0.0898865	0.0639831	0.122043	0.0518487	0.0523478	0.272305	0	0	0	ND						3
IPR028553-2545	3	10	0	2	1	227.64	0	1	1	0	0.0653851	0.0803248	0.0898865	0.0639831	0.122043	0.0518487	0.0523478	0.272305	0	0	0	ND						3
IPR028553-2804	3	10	0	2	1	227.64	0	1	1	0	0.0653851	0.0803248	0.0898865	0.0639831	0.122043	0.0518487	0.0523478	0.272305	0	0	0	ND						3
IPR001757-433	115	18	0	3	0.25	231.004	1	0.25	4	1	0.0750742	0.0544594	0.0910206	0.0646941	0.0888443	0.111025	0.19899	0.272251	0	0	2	U3						3
IPR024936-1328	62	2	0	2	1	227.45	0	1	1	0	0.0653851	0.0803248	0.0898229	0.0639831	0.122008	0.0518487	0.0523478	0.272187	0	0	0	ND						3
IPR024936-1865	62	2	0	2	1	227.45	0	1	1	0	0.0653851	0.0803248	0.0898229	0.0639831	0.122008	0.0518487	0.0523478	0.272187	0	0	0	ND						3
IPR024936-1874	62	2	0	2	1	227.45	0	1	1	0	0.0653851	0.0803248	0.0898229	0.0639831	0.122008	0.0518487	0.0523478	0.272187	0	0	0	ND						3
IPR024936-2069	62	2	0	2	1	227.45	0	1	1	0	0.0653851	0.0803248	0.0898229	0.0639831	0.122008	0.0518487	0.0523478	0.272187	0	0	0	ND						3
IPR024936-2082	62	2	0	2	1	227.45	0	1	1	0	0.0653851	0.0803248	0.0898229	0.0639831	0.122008	0.0518487	0.0523478	0.272187	0	0	0	ND						3
IPR002327-4	75	10	0	27	0.13	161.712	0	1	2	0	0.741783	0.0511291	0.0700977	0.0639831	0.128454	0.0671764	0.0523478	0.272099	0	0	0	ND						3
IPR001404-451	34	49	0	6	0.46	98.0624	0	0.46	2	0	0.112503	0.0607839	0.0548873	0.0639831	0.0836161	0.0671764	0.0523478	0.272098	0	0	0	ND						3
IPR008063-219	2	5	0	2	1	227.3	0	1	1	0	0.0653851	0.0803248	0.0897726	0.0639831	0.121984	0.0518487	0.0523478	0.272093	0	0	0	ND						3
IPR013126-589	65	11	0	5	0.82	33.1155	1	0.82	1	0	0.0984977	0.0732457	0.042608	0.0646941	0.0875074	0.0518487	0.0523478	0.272004	0	0	0	ND						3
IPR029033-1757	64	10	0	2	1	227.15	0	1	1	0	0.0653851	0.0803248	0.0897224	0.0639831	0.121957	0.0518487	0.0523478	0.271999	0	0	0	ND						3
IPR028518-365	3	26	0	2	1	226.973	0	1	1	0	0.0653851	0.0803248	0.0896632	0.0639831	0.121924	0.0518487	0.0523478	0.271888	0	0	0	ND						3
IPR001393-422	5	3	1	2	1	226.967	0	1	1	0	0.0653851	0.0803248	0.0896611	0.0639831	0.121928	0.0518487	0.0523478	0.271884	1	1	1	Known						3
IPR028523-319	2	12	0	2	1	226.867	0	1	1	0	0.0653851	0.0803248	0.0896276	0.0639831	0.121907	0.0518487	0.0523478	0.271821	0	0	0	ND						3
IPR028523-347	2	12	0	2	1	226.867	0	1	1	0	0.0653851	0.0803248	0.0896276	0.0639831	0.121907	0.0518487	0.0523478	0.271821	0	0	0	ND						3
IPR028523-354	2	12	0	2	1	226.867	0	1	1	0	0.0653851	0.0803248	0.0896276	0.0639831	0.121907	0.0518487	0.0523478	0.271821	0	0	0	ND						3
IPR027013-742	3	6	0	2	1	226.717	0	1	1	0	0.0653851	0.0803248	0.0895775	0.0639831	0.121885	0.0518487	0.0523478	0.271726	0	0	0	ND						3
IPR027001-750	5	6	0	2	1	226.717	0	1	1	0	0.0653851	0.0803248	0.0895775	0.0639831	0.121885	0.0518487	0.0523478	0.271726	0	0	0	ND						3
IPR027001-763	5	6	0	2	1	226.717	0	1	1	0	0.0653851	0.0803248	0.0895775	0.0639831	0.121885	0.0518487	0.0523478	0.271726	0	0	0	ND						3
IPR027001-1292	5	6	0	2	1	226.717	0	1	1	0	0.0653851	0.0803248	0.0895775	0.0639831	0.121885	0.0518487	0.0523478	0.271726	0	0	0	ND						3
IPR027013-729	3	6	0	2	1	226.717	0	1	1	0	0.0653851	0.0803248	0.0895775	0.0639831	0.121885	0.0518487	0.0523478	0.271726	0	0	0	ND						3
IPR027013-792	3	6	0	2	1	226.717	0	1	1	0	0.0653851	0.0803248	0.0895775	0.0639831	0.121885	0.0518487	0.0523478	0.271726	0	0	0	ND						3
IPR027013-1039	3	6	0	2	1	226.717	0	1	1	0	0.0653851	0.0803248	0.0895775	0.0639831	0.121885	0.0518487	0.0523478	0.271726	0	0	0	ND						3
IPR027013-1262	3	6	0	2	1	226.717	0	1	1	0	0.0653851	0.0803248	0.0895775	0.0639831	0.121885	0.0518487	0.0523478	0.271726	0	0	0	ND						3
IPR000164-132	60	21	0	38	0.95	242.533	1	0.95	5	0	0.936428	0.078298	0.0950059	0.0646941	0.295388	0.141241	0.0523478	0.27172	0	0	4	U1						3
IPR000164-60	60	18	1	43	0.95	245.633	1	0.95	1	0	0.968718	0.078298	0.0961038	0.0646941	0.305905	0.0518487	0.0523478	0.271566	5	5	1	Known						3
IPR015506-786	8	25	0	3	0.75	220.495	0	0.75	2	0	0.0750742	0.0706512	0.0875199	0.0639831	0.137297	0.0671764	0.0523478	0.271525	0	0	0	ND						3
IPR022812-308	35	28	0	1	1	39.1	0	1	2	1	0.0568696	0.0803248	0.0436197	0.0639831	0.0358869	0.0671764	0.19899	0.2715	0	0	2	U3						3
IPR002930-125	9	6	0	4	0.89	112.1	1	0.89	1	0	0.0860669	0.0759277	0.057949	0.0646941	0.121443	0.0518487	0.0523478	0.271461	0	0	0	ND						3
IPR026791-2715	23	8	0	3	0.8	203.975	0	0.8	2	0	0.0750742	0.0724956	0.0822623	0.0639831	0.134154	0.0671764	0.0523478	0.271337	0	0	0	ND						3
IPR001664-715	154	6	0	7	0.29	113.28	0	0.29	3	0	0.128216	0.0556143	0.0582135	0.0639831	0.0929292	0.0866215	0.0523478	0.271294	0	0	0	ND						3
IPR000413-1239	35	19	0	4	0.3	163.667	0	0.3	2	0	0.0860669	0.0559066	0.0706217	0.0639831	0.0871675	0.0671764	0.0523478	0.271268	0	0	0	ND						3
IPR001500-104	4	8	0	3	1	95.1925	0	1	1	0	0.0750742	0.0803248	0.0542804	0.0639831	0.104854	0.0518487	0.0523478	0.271262	0	0	0	ND						3
IPR004539-357	18	8	0	1	1	38.865	0	1	2	1	0.0568696	0.0803248	0.0435796	0.0639831	0.0256013	0.0671764	0.19899	0.271238	0	0	2	U3						3
IPR029515-1404	11	2	0	2	1	225.9	0	1	1	0	0.0653851	0.0803248	0.0893049	0.0639831	0.121735	0.0518487	0.0523478	0.271205	0	0	0	ND						3
IPR018150-437	21	33	0	4	0.71	36.0491	0	0.71	1	0	0.0860669	0.069207	0.0431011	0.0639831	0.0556596	0.0518487	0.0523478	0.271164	0	0	0	ND						3
IPR030080-40	3	11	0	2	1	225.764	0	1	1	0	0.0653851	0.0803248	0.0892595	0.0639831	0.121715	0.0518487	0.0523478	0.271117	0	0	0	ND						3
IPR010347-79	3	7	0	1	0.67	220.743	0	0.67	2	1	0.0568696	0.0677902	0.087601	0.0639831	0.0963107	0.0671764	0.19899	0.271066	0	0	2	U3						3
IPR002189-278	11	28	0	4	0.73	147.517	1	0.73	1	0	0.0860669	0.0699257	0.0663995	0.0646941	0.13261	0.0518487	0.0523478	0.271046	0	0	0	ND						3
IPR022047-339	2	25	0	2	1	225.644	0	1	1	0	0.0653851	0.0803248	0.0892196	0.0639831	0.121697	0.0518487	0.0523478	0.27104	0	0	0	ND						3
IPR006536-546	11	17	0	4	1	104.947	0	1	2	0	0.0860669	0.0803248	0.0563694	0.0639831	0.115812	0.0671764	0.0523478	0.270683	0	0	0	ND						3
IPR019517-11	2	10	0	2	1	225.08	0	1	1	0	0.0653851	0.0803248	0.089032	0.0639831	0.121602	0.0518487	0.0523478	0.270674	0	0	0	ND						3
IPR000711-165	5	2	0	3	0.8	120.53	0	0.8	1	0	0.0750742	0.0724956	0.0598639	0.0639831	0.113266	0.0518487	0.0523478	0.270515	0	0	0	ND						3
IPR001806-2988	269	4	0	1	0.62	206.775	0	0.62	2	1	0.0568696	0.066057	0.0831327	0.0639831	0.09424	0.0671764	0.19899	0.270116	0	0	2	U3						3
IPR020419-275	2	7	0	2	1	224	0	1	1	0	0.0653851	0.0803248	0.0886737	0.0639831	0.121406	0.0518487	0.0523478	0.269963	0	0	0	ND						3
IPR023088-429	45	48	0	1	0.6	200.522	0	0.6	2	1	0.0568696	0.0653753	0.0812003	0.0639831	0.0930695	0.0671764	0.19899	0.269878	0	0	2	U3						3
IPR001806-2336	269	290	0	3	0.14	196.87	1	0.14	4	1	0.0750742	0.0513991	0.0800907	0.0646941	0.0665527	0.111025	0.19899	0.269875	0	0	2	U3						3
IPR000718-30	13	9	0	2	0.54	225.793	0	0.54	3	1	0.0653851	0.0633693	0.0892694	0.0639831	0.121251	0.0866215	0.19899	0.269873	0	0	2	U3						3
IPR000286-338	25	39	1	2	1	223.79	0	1	1	0	0.0653851	0.0803248	0.0886041	0.0639831	0.121372	0.0518487	0.0523478	0.269823	2	2	1	Known						3
IPR015925-5477	18	8	0	2	1	223.787	0	1	1	0	0.0653851	0.0803248	0.0886034	0.0639831	0.121375	0.0518487	0.0523478	0.269821	0	0	0	ND						3
IPR028288-312	7	1	1	3	0.71	243.8	0	0.71	2	0	0.0750742	0.069207	0.0954532	0.0639831	0.141944	0.0671764	0.0523478	0.269711	2	2	1	Known						3
IPR016669-534	2	4	1	2	1	223.475	0	1	1	0	0.0653851	0.0803248	0.0885	0.0639831	0.121318	0.0518487	0.0523478	0.269612	1	1	1	Known						3
IPR016669-537	2	4	1	2	1	223.475	0	1	1	0	0.0653851	0.0803248	0.0885	0.0639831	0.121318	0.0518487	0.0523478	0.269612	2	2	1	Known						3
IPR028559-2266	4	27	0	2	1	223.426	0	1	1	0	0.0653851	0.0803248	0.0884839	0.0639831	0.121219	0.0518487	0.0523478	0.26958	0	0	0	ND						3
IPR016243-604	12	8	1	6	1	35.2537	0	1	2	0	0.112503	0.0803248	0.0429669	0.0639831	0.0634334	0.0671764	0.0523478	0.269472	3	3	1	Known						3
IPR027422-159	2	11	0	2	1	223.264	0	1	1	0	0.0653851	0.0803248	0.0884302	0.0639831	0.121281	0.0518487	0.0523478	0.26947	0	0	0	ND						3
IPR013126-258	65	95	0	4	0.95	26.5762	1	0.95	1	0	0.0860669	0.078298	0.0415282	0.0646941	0.0753623	0.0518487	0.0523478	0.269248	0	0	0	ND						3
IPR030220-650	2	19	0	2	1	222.758	0	1	1	0	0.0653851	0.0803248	0.0882632	0.0639831	0.12119	0.0518487	0.0523478	0.269129	0	0	0	ND						3
IPR030220-842	2	19	0	2	1	222.758	0	1	1	0	0.0653851	0.0803248	0.0882632	0.0639831	0.12119	0.0518487	0.0523478	0.269129	0	0	0	ND						3
IPR030220-896	2	19	0	2	1	222.758	0	1	1	0	0.0653851	0.0803248	0.0882632	0.0639831	0.12119	0.0518487	0.0523478	0.269129	0	0	0	ND						3
IPR015661-727	9	2	1	3	0.75	214.45	0	0.75	2	0	0.0750742	0.0706512	0.0855617	0.0639831	0.136307	0.0671764	0.0523478	0.269003	2	2	1	Known						3
IPR001723-917	116	124	0	3	0.29	58.4685	0	0.29	4	1	0.0750742	0.0556143	0.0470534	0.0639831	0.0495386	0.111025	0.19899	0.268956	0	0	2	U3						3
IPR002117-225	12	118	1	1	1	87.4264	1	1	2	1	0.0568696	0.0803248	0.0526697	0.0646941	0.0705129	0.0671764	0.19899	0.268926	1	1	1	Known						3
IPR005417-456	7	20	0	3	0.71	236.1	0	0.71	2	0	0.0750742	0.069207	0.0927633	0.0639831	0.140512	0.0671764	0.0523478	0.268833	0	0	0	ND						3
IPR006201-743	80	5	0	1	0.03	246.94	0	0.03	3	2	0.0568696	0.048502	0.09657	0.0639831	0.0492206	0.0866215	0.527681	0.268615	0	0	2	U3						3
IPR004539-411	18	8	0	4	0.72	21.61	0	0.72	1	0	0.0860669	0.0695655	0.0407257	0.0639831	0.034016	0.0518487	0.0523478	0.268521	0	0	0	ND						3
IPR030052-689	3	2	1	2	1	221.8	0	1	1	0	0.0653851	0.0803248	0.0879479	0.0639831	0.121028	0.0518487	0.0523478	0.268474	2	2	1	Known						3
IPR028777-801	3	4	0	2	1	221.775	0	1	1	0	0.0653851	0.0803248	0.0879396	0.0639831	0.121023	0.0518487	0.0523478	0.268456	0	0	0	ND						3
IPR028777-1260	3	4	0	2	1	221.775	0	1	1	0	0.0653851	0.0803248	0.0879396	0.0639831	0.121023	0.0518487	0.0523478	0.268456	0	0	0	ND						3
IPR028777-1415	3	4	0	2	1	221.775	0	1	1	0	0.0653851	0.0803248	0.0879396	0.0639831	0.121023	0.0518487	0.0523478	0.268456	0	0	0	ND						3
IPR008387-99	4	3	0	3	1	171.113	1	1	1	0	0.0750742	0.0803248	0.0726509	0.0646941	0.12684	0.0518487	0.0523478	0.268375	0	0	0	ND						3
IPR007583-308	7	3	1	3	0.83	193.267	0	0.83	2	0	0.0750742	0.0736235	0.0790096	0.0639831	0.131877	0.0671764	0.0523478	0.26837	2	2	1	Known						3
IPR002117-40	12	116	1	3	0.75	212.891	0	0.75	2	0	0.0750742	0.0706512	0.0850631	0.0639831	0.135953	0.0671764	0.0523478	0.268277	5	5	1	Known						3
IPR003929-1122	12	9	0	2	1	221.489	0	1	1	0	0.0653851	0.0803248	0.0878457	0.0639831	0.120968	0.0518487	0.0523478	0.268259	0	0	0	ND						3
IPR000832-6673	74	4	1	3	0.4	204.5	0	0.4	4	1	0.0750742	0.0589099	0.0824249	0.0639831	0.0852856	0.111025	0.19899	0.268135	2	2	1	Known						3
IPR028849-42	2	4	0	2	1	221.275	0	1	1	0	0.0653851	0.0803248	0.0877754	0.0639831	0.12093	0.0518487	0.0523478	0.26811	0	0	0	ND						3
IPR028849-472	2	4	0	2	1	221.275	0	1	1	0	0.0653851	0.0803248	0.0877754	0.0639831	0.12093	0.0518487	0.0523478	0.26811	0	0	0	ND						3
IPR027640-5203	110	73	0	3	0.22	138.173	0	0.22	4	1	0.0750742	0.0536082	0.0640647	0.0639831	0.0580693	0.111025	0.19899	0.268049	0	0	2	U3						3
IPR028559-2243	4	4	0	2	1	221.025	0	1	1	0	0.0653851	0.0803248	0.0876934	0.0639831	0.120888	0.0518487	0.0523478	0.267936	0	0	0	ND						3
IPR009137-1265	2	2	0	2	1	220.9	0	1	1	0	0.0653851	0.0803248	0.0876525	0.0639831	0.120863	0.0518487	0.0523478	0.267849	0	0	0	ND						3
IPR009137-1333	2	2	0	2	1	220.9	0	1	1	0	0.0653851	0.0803248	0.0876525	0.0639831	0.120863	0.0518487	0.0523478	0.267849	0	0	0	ND						3
IPR009137-1363	2	2	0	2	1	220.9	0	1	1	0	0.0653851	0.0803248	0.0876525	0.0639831	0.120863	0.0518487	0.0523478	0.267849	0	0	0	ND						3
IPR009137-1337	2	2	1	2	1	220.9	0	1	1	0	0.0653851	0.0803248	0.0876525	0.0639831	0.120863	0.0518487	0.0523478	0.267849	3	3	1	Known						3
IPR001757-2650	115	80	0	11	0.67	76.8065	0	0.67	2	0	0.210418	0.0677902	0.0505401	0.0639831	0.142413	0.0671764	0.0523478	0.267764	0	0	0	ND						3
IPR010347-61	3	7	0	2	1	220.743	0	1	1	0	0.0653851	0.0803248	0.087601	0.0639831	0.120839	0.0518487	0.0523478	0.267739	0	0	0	ND						3
IPR030026-43	3	7	0	2	1	220.657	0	1	1	0	0.0653851	0.0803248	0.0875729	0.0639831	0.120823	0.0518487	0.0523478	0.267679	0	0	0	ND						3
IPR030026-972	3	7	0	2	1	220.657	0	1	1	0	0.0653851	0.0803248	0.0875729	0.0639831	0.120823	0.0518487	0.0523478	0.267679	0	0	0	ND						3
IPR006536-541	11	15	0	3	1	89.846	0	1	1	0	0.0750742	0.0803248	0.0531666	0.0639831	0.0989139	0.0518487	0.0523478	0.267613	0	0	0	ND						3
IPR008628-15	5	8	0	2	1	220.338	0	1	1	0	0.0653851	0.0803248	0.0874683	0.0639831	0.120767	0.0518487	0.0523478	0.267454	0	0	0	ND						3
IPR001217-1311	26	2	1	2	0.89	255.15	0	0.89	1	0	0.0653851	0.0759277	0.0995453	0.0639831	0.126605	0.0518487	0.0523478	0.267442	5	5	1	Known						3
IPR020636-1551	69	45	0	4	0.32	158.439	0	0.32	2	0	0.0860669	0.0564955	0.0692283	0.0639831	0.0862247	0.0671764	0.0523478	0.267438	0	0	0	ND						3
IPR030532-180	2	2	0	2	1	220.3	0	1	1	0	0.0653851	0.0803248	0.087456	0.0639831	0.120764	0.0518487	0.0523478	0.267428	0	0	0	ND						3
IPR030532-516	2	2	0	2	1	220.3	0	1	1	0	0.0653851	0.0803248	0.087456	0.0639831	0.120764	0.0518487	0.0523478	0.267428	0	0	0	ND						3
IPR027681-502	7	8	0	2	1	220.225	0	1	1	0	0.0653851	0.0803248	0.0874315	0.0639831	0.120743	0.0518487	0.0523478	0.267375	0	0	0	ND						3
IPR020636-408	69	2	0	3	0.71	228.75	0	0.71	2	0	0.0750742	0.069207	0.0902594	0.0639831	0.139112	0.0671764	0.0523478	0.267345	0	0	0	ND						3
IPR028694-218	2	2	0	2	1	220.15	0	1	1	0	0.0653851	0.0803248	0.087407	0.0639831	0.120728	0.0518487	0.0523478	0.267322	0	0	0	ND						3
IPR028694-297	2	2	0	2	1	220.15	0	1	1	0	0.0653851	0.0803248	0.087407	0.0639831	0.120728	0.0518487	0.0523478	0.267322	0	0	0	ND						3
IPR001314-5021	187	1826	0	4	0.94	31.8661	1	0.94	1	0	0.0860669	0.0778983	0.0423997	0.0646941	0.0801387	0.0518487	0.0523478	0.267238	0	0	0	ND						3
IPR000276-1317	360	97	1	3	0.18	88.3784	0	0.18	4	1	0.0750742	0.0524927	0.0528647	0.0639831	0.0480462	0.111025	0.19899	0.267203	5	5	1	Known						3
IPR007242-189	4	6	0	3	1	169.528	1	1	1	0	0.0750742	0.0803248	0.0722146	0.0646941	0.126465	0.0518487	0.0523478	0.266919	0	0	0	ND						3
IPR027001-406	5	7	0	2	1	219.543	0	1	1	0	0.0653851	0.0803248	0.0872087	0.0639831	0.120626	0.0518487	0.0523478	0.26689	0	0	0	ND						3
IPR027001-721	5	7	0	2	1	219.543	0	1	1	0	0.0653851	0.0803248	0.0872087	0.0639831	0.120626	0.0518487	0.0523478	0.26689	0	0	0	ND						3
IPR027001-966	5	7	0	2	1	219.543	0	1	1	0	0.0653851	0.0803248	0.0872087	0.0639831	0.120626	0.0518487	0.0523478	0.26689	0	0	0	ND						3
IPR030269-4653	4	11	0	2	1	219.509	0	1	1	0	0.0653851	0.0803248	0.0871977	0.0639831	0.120619	0.0518487	0.0523478	0.266866	0	0	0	ND						3
IPR030269-114	4	11	0	2	1	219.509	0	1	1	0	0.0653851	0.0803248	0.0871977	0.0639831	0.120619	0.0518487	0.0523478	0.266866	0	0	0	ND						3
IPR013790-18	21	13	0	3	0.71	225.892	0	1	2	0	0.0750742	0.069207	0.0893024	0.0639831	0.138564	0.0671764	0.0523478	0.266589	0	0	0	ND						3
IPR028559-2156	4	23	1	2	1	218.825	0	1	1	0	0.0653851	0.0803248	0.0869749	0.0639831	0.120496	0.0518487	0.0523478	0.266376	4	4	1	Known						3
IPR000749-249	30	68	0	4	0.67	39.3329	0	0.67	1	0	0.0860669	0.0677902	0.0436596	0.0639831	0.0582757	0.0518487	0.0523478	0.266162	0	0	0	ND						3
IPR000648-471	31	2	0	5	0.54	226	0	0.54	5	0	0.0984977	0.0633693	0.0893383	0.0639831	0.162523	0.141241	0.0523478	0.266156	0	0	0	ND						3
IPR001359-129	11	2	0	3	0.73	215.2	0	0.73	2	0	0.0750742	0.0699257	0.0858024	0.0639831	0.136454	0.0671764	0.0523478	0.266087	0	0	0	ND						3
IPR016363-54	45	398	0	7	0.58	93.4876	1	0.58	1	0	0.128216	0.0647002	0.0539229	0.0646941	0.137041	0.0518487	0.0523478	0.265916	0	0	0	ND						3
IPR024867-226	2	2	0	2	1	218.15	0	1	1	0	0.0653851	0.0803248	0.0867555	0.0639831	0.120374	0.0518487	0.0523478	0.265886	0	0	0	ND						3
IPR024867-1291	2	2	0	2	1	218.15	0	1	1	0	0.0653851	0.0803248	0.0867555	0.0639831	0.120374	0.0518487	0.0523478	0.265886	0	0	0	ND						3
IPR001314-4981	187	1869	0	4	0.93	23.9737	1	0.93	1	0	0.0860669	0.0775005	0.0411058	0.0646941	0.0727711	0.0518487	0.0523478	0.265876	0	0	0	ND						3
IPR016126-1148	11	13	0	2	1	217.969	0	1	1	0	0.0653851	0.0803248	0.0866968	0.0639831	0.120346	0.0518487	0.0523478	0.265755	0	0	0	ND						3
IPR013128-978	72	377	0	4	0.93	27.0651	1	0.93	1	0	0.0860669	0.0775005	0.041608	0.0646941	0.0758314	0.0518487	0.0523478	0.265702	0	0	0	ND						3
IPR000217-556	72	55	0	4	0.18	240.536	1	0.18	2	0	0.0860669	0.0524927	0.0943046	0.0646941	0.0785796	0.0671764	0.0523478	0.265576	0	0	0	ND						3
IPR018203-500	14	15	0	4	0.57	65.4727	0	0.57	1	0	0.0860669	0.064365	0.0483573	0.0639831	0.0993527	0.0518487	0.0523478	0.265481	0	0	0	ND						3
IPR001664-2436	154	29	0	5	0.49	215.172	0	0.49	5	0	0.0984977	0.0617417	0.0857936	0.0639831	0.102806	0.141241	0.0523478	0.265437	0	0	0	ND						3
IPR004539-36	18	8	0	3	1	86.09	0	1	1	0	0.0750742	0.0803248	0.0523971	0.0639831	0.0927807	0.0518487	0.0523478	0.265262	0	0	0	ND						3
IPR017997-347	6	28	0	2	1	217.285	0	1	1	0	0.0653851	0.0803248	0.0864751	0.0639831	0.119922	0.0518487	0.0523478	0.265253	0	0	0	ND						3
IPR027640-5350	110	169	0	5	0.24	201.865	1	0.24	5	0	0.0984977	0.0541743	0.0816119	0.0646941	0.0798618	0.141241	0.0523478	0.265151	0	0	0	ND						3
IPR000425-555	39	28	1	1	0.79	49.485	0	0.79	2	1	0.0568696	0.0721232	0.04543	0.0639831	0.0507861	0.0671764	0.19899	0.265146	1	1	1	Known						3
IPR001978-237	23	6	1	3	1	85.8467	0	1	1	0	0.0750742	0.0803248	0.0523476	0.0639831	0.101348	0.0518487	0.0523478	0.265116	1	1	1	Known						3
IPR000811-535	10	234	0	4	0.9	88.096	1	0.9	1	0	0.0860669	0.0763181	0.0528068	0.0646941	0.11232	0.0518487	0.0523478	0.264934	0	0	0	ND						3
IPR017904-110	24	11	0	5	0.52	136.701	1	0.52	1	0	0.0984977	0.0627135	0.063704	0.0646941	0.138939	0.0518487	0.0523478	0.264851	0	0	0	ND						3
IPR001951-79	25	26	0	4	1	185.931	1	1	2	0	0.0860669	0.0803248	0.0768496	0.0646941	0.142689	0.0671764	0.0523478	0.264764	0	0	0	ND						3
IPR020636-977	69	29	0	2	0.08	85.5914	1	0.08	2	1	0.0653851	0.0497992	0.0522958	0.0646941	0.0432996	0.0671764	0.19899	0.26475	0	0	2	U3						3
IPR028526-85	2	2	0	2	1	216.6	0	1	1	0	0.0653851	0.0803248	0.0862535	0.0639831	0.120104	0.0518487	0.0523478	0.264745	0	0	0	ND						3
IPR023088-427	45	48	1	6	0.37	189.504	1	0.37	3	0	0.112503	0.0579934	0.0778949	0.0646941	0.104696	0.0866215	0.0523478	0.264718	1	1	1	Known						3
IPR001664-1005	154	17	0	8	0.64	180.252	1	0.64	3	0	0.145764	0.0667453	0.0752149	0.0646941	0.175066	0.0866215	0.0523478	0.264683	0	0	5	U4						3
IPR024931-70	16	65	0	4	0.56	229.355	0	0.56	3	0	0.0860669	0.0640315	0.0904633	0.0639831	0.152374	0.0866215	0.0523478	0.26468	0	0	0	ND						3
IPR014375-330	10	15	0	3	0.7	224.7	0	0.7	2	0	0.0750742	0.0688503	0.0889058	0.0639831	0.138334	0.0671764	0.0523478	0.264576	0	0	0	ND						3
IPR020338-3	2	2	0	2	1	216.35	0	1	1	0	0.0653851	0.0803248	0.0861728	0.0639831	0.120059	0.0518487	0.0523478	0.264559	0	0	0	ND						3
IPR006800-90	3	3	1	1	1	32.76	0	1	2	1	0.0568696	0.0803248	0.0425486	0.0639831	0.0438523	0.0671764	0.19899	0.264543	1	1	1	Known						3
IPR001664-1964	154	10	0	2	0.38	61.152	0	0.38	3	1	0.0653851	0.0582974	0.047549	0.0639831	0.0490601	0.0866215	0.19899	0.264469	0	0	2	U3						3
IPR001557-303	44	180	0	4	0.59	59.6094	0	0.59	1	0	0.0860669	0.0650369	0.0472635	0.0639831	0.094293	0.0518487	0.0523478	0.264447	0	0	0	ND						3
IPR013284-564	8	46	1	3	0.71	219.059	0	0.71	2	0	0.0750742	0.069207	0.0870509	0.0639831	0.137223	0.0671764	0.0523478	0.264373	5	5	1	Known						3
IPR027648-363	83	7	0	3	0.72	214.571	0	0.72	2	0	0.0750742	0.0695655	0.0856006	0.0639831	0.136332	0.0671764	0.0523478	0.264203	0	0	0	ND						3
IPR013284-501	8	37	1	3	1	166.424	1	1	1	0	0.0750742	0.0803248	0.0713668	0.0646941	0.125715	0.0518487	0.0523478	0.264163	1	1	1	Known						3
IPR001576-248	12	40	0	3	1	84.2073	0	1	1	0	0.0750742	0.0803248	0.0520154	0.0639831	0.0981783	0.0518487	0.0523478	0.264149	0	0	0	ND						3
IPR024706-45	23	43	0	2	1	215.344	0	1	1	0	0.0653851	0.0803248	0.0858488	0.0639831	0.0655017	0.0518487	0.0523478	0.263803	0	0	0	ND						3
IPR021187-412	8	5	0	3	1	83.588	0	1	1	0	0.0750742	0.0803248	0.0518904	0.0639831	0.097	0.0518487	0.0523478	0.263792	0	0	0	ND						3
IPR001664-2434	154	29	0	5	0.42	215.172	0	0.42	5	0	0.0984977	0.0595285	0.0857936	0.0639831	0.102806	0.141241	0.0523478	0.263699	0	0	0	ND						3
IPR010122-538	9	2	0	2	1	215.2	0	1	1	0	0.0653851	0.0803248	0.0858024	0.0639831	0.119844	0.0518487	0.0523478	0.263694	0	0	0	ND						3
IPR010122-559	9	2	0	2	1	215.2	0	1	1	0	0.0653851	0.0803248	0.0858024	0.0639831	0.119844	0.0518487	0.0523478	0.263694	0	0	0	ND						3
IPR000997-431	9	297	0	4	0.56	64.9152	0	0.56	1	0	0.0860669	0.0640315	0.0482523	0.0639831	0.0956695	0.0518487	0.0523478	0.263624	0	0	0	ND						3
IPR006822-10	5	1	0	2	1	215	0	1	1	0	0.0653851	0.0803248	0.0857382	0.0639831	0.119818	0.0518487	0.0523478	0.263543	0	0	0	ND						3
IPR001128-598	102	293	0	4	0.68	26.8604	0	0.68	1	0	0.0860669	0.0681419	0.0415746	0.0639831	0.047657	0.0518487	0.0523478	0.263499	0	0	0	ND						3
IPR006536-195	11	2	0	5	0.64	112.155	1	0.64	1	0	0.0984977	0.0667453	0.0579613	0.0646941	0.130476	0.0518487	0.0523478	0.263344	0	0	0	ND						3
IPR003000-38	18	45	0	1	0.6	211.378	0	0.6	2	1	0.0568696	0.0653753	0.0845818	0.0639831	0.0940654	0.0671764	0.19899	0.263302	0	0	2	U3						3
IPR016657-77	8	6	0	6	1	24.0783	0	1	2	0	0.112503	0.0803248	0.0411227	0.0639831	0.0407939	0.0671764	0.0523478	0.263227	0	0	0	ND						3
IPR000217-159	72	114	0	4	0.89	86.849	1	0.89	1	0	0.0860669	0.0759277	0.0525518	0.0646941	0.111799	0.0518487	0.0523478	0.262987	0	0	0	ND						3
IPR001359-51	11	18	0	2	0.88	243.194	0	0.88	1	0	0.0653851	0.0755391	0.0952391	0.0639831	0.124663	0.0518487	0.0523478	0.26283	0	0	0	ND						3
IPR020636-178	69	3	0	2	0.28	100.913	0	0.28	3	1	0.0653851	0.0553234	0.0554965	0.0639831	0.054028	0.0866215	0.19899	0.26279	0	0	2	U3						3
IPR002475-245	26	16	0	1	0.43	159.211	1	0.43	2	1	0.0568696	0.0598401	0.0694325	0.0646941	0.0537769	0.0671764	0.19899	0.262765	0	0	2	U3						3
IPR001664-2428	154	28	0	5	0.38	214.868	0	0.38	5	0	0.0984977	0.0582974	0.0856957	0.0639831	0.102757	0.141241	0.0523478	0.26276	0	0	0	ND						3
IPR028325-983	52	44	1	2	0.43	199.132	0	0.43	3	1	0.0653851	0.0598401	0.0807763	0.0639831	0.0737047	0.0866215	0.19899	0.262748	1	1	1	Known						3
IPR001664-1776	154	14	0	5	0.58	204.118	1	0.58	5	0	0.0984977	0.0647002	0.0823065	0.0646941	0.157494	0.141241	0.0523478	0.262624	0	0	0	ND						3
IPR015428-129	5	13	0	2	1	213.776	0	1	1	0	0.0653851	0.0803248	0.0853459	0.0639831	0.119079	0.0518487	0.0523478	0.262605	0	0	0	ND						3
IPR000542-100	19	4	0	2	0.89	238.475	0	0.89	1	0	0.0653851	0.0759277	0.0935856	0.0639831	0.123878	0.0518487	0.0523478	0.262604	0	0	0	ND						3
IPR024162-678	6	30	1	2	1	213.723	0	1	1	0	0.0653851	0.0803248	0.085329	0.0639831	0.119581	0.0518487	0.0523478	0.262565	1	1	1	Known						3
IPR000941-84	19	51	0	5	1	55.5253	0	1	2	0	0.0984977	0.0803248	0.0465156	0.0639831	0.0888829	0.0671764	0.0523478	0.262553	0	0	0	ND						3
IPR006077-1310	21	5	0	5	0.33	53.8	0	0.33	1	0	0.0984977	0.0567921	0.046203	0.0639831	0.0570623	0.0518487	0.0523478	0.262526	0	0	0	ND						3
IPR028698-238	3	5	1	2	1	213.64	0	1	1	0	0.0653851	0.0803248	0.0853023	0.0639831	0.119566	0.0518487	0.0523478	0.2625	2	2	1	Known						3
IPR028698-278	3	5	1	2	1	213.64	0	1	1	0	0.0653851	0.0803248	0.0853023	0.0639831	0.119566	0.0518487	0.0523478	0.2625	1	1	1	Known						3
IPR000217-246	72	114	0	26	0.94	41.9693	1	0.94	1	0	0.712315	0.0778983	0.0441129	0.0646941	0.160779	0.0518487	0.0523478	0.262493	0	0	0	ND						3
IPR022812-685	35	3	0	4	0.46	80.65	0	0.46	1	0	0.0860669	0.0607839	0.0513012	0.0639831	0.0660039	0.0518487	0.0523478	0.262457	0	0	0	ND						3
IPR029517-771	2	2	0	2	1	213.55	0	1	1	0	0.0653851	0.0803248	0.0852735	0.0639831	0.119547	0.0518487	0.0523478	0.262431	0	0	0	ND						3
IPR029517-820	2	2	0	2	1	213.55	0	1	1	0	0.0653851	0.0803248	0.0852735	0.0639831	0.119547	0.0518487	0.0523478	0.262431	0	0	0	ND						3
IPR000239-846	21	13	1	2	0.86	283.831	0	0.86	1	0	0.0653851	0.0747674	0.110587	0.0639831	0.130986	0.0518487	0.0523478	0.262362	2	2	1	Known						3
IPR028666-421	3	4	0	2	1	213.25	0	1	1	0	0.0653851	0.0803248	0.0851777	0.0639831	0.119492	0.0518487	0.0523478	0.262198	0	0	0	ND						3
IPR020777-511	10	7	1	3	0.7	217.243	0	0.7	2	0	0.0750742	0.0688503	0.0864614	0.0639831	0.136859	0.0671764	0.0523478	0.262072	2	2	1	Known						3
IPR001664-2431	154	28	1	5	0.35	214.868	0	0.35	5	0	0.0984977	0.0573898	0.0856957	0.0639831	0.102757	0.141241	0.0523478	0.262059	1	1	1	Known						3
IPR001164-1856	63	15	0	3	0.35	159.531	0	0.35	1	0	0.0750742	0.0573898	0.0695174	0.0639831	0.0776006	0.0518487	0.0523478	0.261918	0	0	0	ND						3
IPR001164-1498	63	21	1	4	0.14	169.794	0	0.14	2	0	0.0860669	0.0513991	0.0722876	0.0639831	0.0684843	0.0671764	0.0523478	0.261864	1	1	1	Known						3
IPR016635-18	11	13	0	4	0.91	48.3677	1	0.91	1	0	0.0860669	0.0767104	0.0452318	0.0646941	0.0921797	0.0518487	0.0523478	0.261847	0	0	0	ND						3
IPR024162-653	6	39	1	2	1	212.777	0	1	1	0	0.0653851	0.0803248	0.0850267	0.0639831	0.11941	0.0518487	0.0523478	0.26183	1	1	1	Known						3
IPR024162-657	6	39	1	2	1	212.777	0	1	1	0	0.0653851	0.0803248	0.0850267	0.0639831	0.11941	0.0518487	0.0523478	0.26183	1	1	1	Known						3
IPR006095-1120	11	108	0	4	0.91	47.5038	1	0.91	1	0	0.0860669	0.0767104	0.0450792	0.0646941	0.0916266	0.0518487	0.0523478	0.26183	0	0	0	ND						3
IPR015721-1852	19	10	0	3	0.67	235	0	0.67	2	0	0.0750742	0.0677902	0.0923846	0.0639831	0.140303	0.0671764	0.0523478	0.261766	0	0	0	ND						3
IPR015721-1872	19	10	0	3	0.67	235	0	0.67	2	0	0.0750742	0.0677902	0.0923846	0.0639831	0.140303	0.0671764	0.0523478	0.261766	0	0	0	ND						3
IPR000040-354	6	15	0	3	0.67	262.593	0	0.67	2	0	0.0750742	0.0677902	0.102313	0.0639831	0.145292	0.0671764	0.0523478	0.261729	0	0	0	ND						3
IPR003231-150	10	4	0	4	0.9	69.765	1	0.9	1	0	0.0860669	0.0763181	0.0491732	0.0646941	0.104062	0.0518487	0.0523478	0.261637	0	0	0	ND						3
IPR020456-29	17	6	0	3	0.65	128.522	0	0.65	1	0	0.0750742	0.0670919	0.0617338	0.0639831	0.115654	0.0518487	0.0523478	0.261566	0	0	0	ND						3
IPR017366-190	3	27	0	2	1	212.404	0	1	1	0	0.0653851	0.0803248	0.0849078	0.0639831	0.119342	0.0518487	0.0523478	0.261538	0	0	0	ND						3
IPR027003-618	6	9	0	3	0.67	233.522	0	0.67	2	0	0.0750742	0.0677902	0.0918781	0.0639831	0.140026	0.0671764	0.0523478	0.261535	0	0	0	ND						3
IPR030222-317	2	6	0	2	1	212.383	0	1	1	0	0.0653851	0.0803248	0.0849014	0.0639831	0.11934	0.0518487	0.0523478	0.261522	0	0	0	ND						3
IPR030222-485	2	6	0	2	1	212.383	0	1	1	0	0.0653851	0.0803248	0.0849014	0.0639831	0.11934	0.0518487	0.0523478	0.261522	0	0	0	ND						3
IPR030222-525	2	6	0	2	1	212.383	0	1	1	0	0.0653851	0.0803248	0.0849014	0.0639831	0.11934	0.0518487	0.0523478	0.261522	0	0	0	ND						3
IPR030222-811	2	6	0	2	1	212.383	0	1	1	0	0.0653851	0.0803248	0.0849014	0.0639831	0.11934	0.0518487	0.0523478	0.261522	0	0	0	ND						3
IPR030222-815	2	6	0	2	1	212.383	0	1	1	0	0.0653851	0.0803248	0.0849014	0.0639831	0.11934	0.0518487	0.0523478	0.261522	0	0	0	ND						3
IPR013954-114	3	11	0	2	1	212.382	0	1	1	0	0.0653851	0.0803248	0.0849009	0.0639831	0.119341	0.0518487	0.0523478	0.261521	0	0	0	ND						3
IPR013954-122	3	11	0	2	1	212.382	0	1	1	0	0.0653851	0.0803248	0.0849009	0.0639831	0.119341	0.0518487	0.0523478	0.261521	0	0	0	ND						3
IPR001723-80	116	243	0	1	0.39	206.745	1	0.39	2	1	0.0568696	0.0586029	0.0831235	0.0646941	0.0588717	0.0671764	0.19899	0.261504	0	0	2	U3						3
IPR004806-48	7	2	0	3	1	79.27	0	1	1	0	0.0750742	0.0803248	0.0510267	0.0639831	0.0987152	0.0518487	0.0523478	0.26143	0	0	0	ND						3
IPR007797-1651	8	1	0	2	1	212.2	0	1	1	0	0.0653851	0.0803248	0.084843	0.0639831	0.119304	0.0518487	0.0523478	0.261378	0	0	0	ND						3
IPR007797-1671	8	1	0	2	1	212.2	0	1	1	0	0.0653851	0.0803248	0.084843	0.0639831	0.119304	0.0518487	0.0523478	0.261378	0	0	0	ND						3
IPR020636-204	69	2	1	4	0.56	210.15	0	0.56	3	0	0.0860669	0.0640315	0.084193	0.0639831	0.148267	0.0866215	0.0523478	0.261157	3	3	1	Known						3
IPR003290-456	3	1	1	1	0.67	235.4	0	0.67	2	1	0.0568696	0.0677902	0.0925222	0.0639831	0.0983776	0.0671764	0.19899	0.260893	1	1	1	Known						3
IPR003290-460	3	1	1	1	0.67	235.4	0	0.67	2	1	0.0568696	0.0677902	0.0925222	0.0639831	0.0983776	0.0671764	0.19899	0.260893	1	1	1	Known						3
IPR003290-467	3	1	1	1	0.67	235.4	0	0.67	2	1	0.0568696	0.0677902	0.0925222	0.0639831	0.0983776	0.0671764	0.19899	0.260893	1	1	1	Known						3
IPR000304-278	8	6	0	3	1	78.2217	0	1	1	0	0.0750742	0.0803248	0.0508191	0.0639831	0.095423	0.0518487	0.0523478	0.26089	0	0	0	ND						3
IPR001757-625	115	78	0	4	1.26	54.7742	0	1.26	2	0	0.0860669	0.091654	0.0463792	0.0639831	0.0757571	0.0671764	0.0523478	0.260637	0	0	0	ND						3
IPR006110-2	4	28	0	2	1	211.221	0	1	1	0	0.0653851	0.0803248	0.0845322	0.0639831	0.119127	0.0518487	0.0523478	0.260604	0	0	0	ND						3
IPR028445-189	2	17	0	2	1	211.2	0	1	1	0	0.0653851	0.0803248	0.0845254	0.0639831	0.119125	0.0518487	0.0523478	0.260587	0	0	0	ND						3
IPR014646-23	4	14	1	1	0.67	236.143	0	0.67	2	1	0.0568696	0.0677902	0.0927781	0.0639831	0.0984864	0.0671764	0.19899	0.260361	3	3	1	Known						3
IPR010684-227	6	3	0	2	1	210.867	0	1	1	0	0.0653851	0.0803248	0.0844197	0.0639831	0.119065	0.0518487	0.0523478	0.260321	0	0	0	ND						3
IPR029642-1	3	22	0	2	1	210.745	0	1	1	0	0.0653851	0.0803248	0.0843813	0.0639831	0.119042	0.0518487	0.0523478	0.260225	0	0	0	ND						3
IPR002159-250	8	7	0	3	1	76.7171	0	1	1	0	0.0750742	0.0803248	0.0505225	0.0639831	0.0976509	0.0518487	0.0523478	0.260136	0	0	0	ND						3
IPR015667-161	2	3	1	2	1	210.3	0	1	1	0	0.0653851	0.0803248	0.0842404	0.0639831	0.118955	0.0518487	0.0523478	0.259868	1	1	1	Known						3
IPR015925-374	18	7	1	3	1	76.1086	0	1	1	0	0.0750742	0.0803248	0.050403	0.0639831	0.0973938	0.0518487	0.0523478	0.259838	2	2	1	Known						3
IPR001564-343	36	205	1	7	0.94	17.6057	0	0.94	2	0	0.128216	0.0778983	0.0400894	0.0639831	0.0404736	0.0671764	0.0523478	0.259792	4	4	1	Known						3
IPR023088-1187	45	194	1	4	0.64	206.523	1	0.64	2	0	0.0860669	0.0667453	0.0830541	0.0646941	0.147469	0.0671764	0.0523478	0.259764	1	1	1	Known						3
IPR001664-29	154	2	0	5	0.26	219.75	0	1	5	0	0.0984977	0.054746	0.0872763	0.0639831	0.139611	0.141241	0.0523478	0.259558	0	0	0	ND						3
IPR001806-1213	269	259	0	5	0.22	210.277	0	1	5	0	0.0984977	0.0536082	0.0842332	0.0639831	0.0928863	0.141241	0.0523478	0.259537	0	0	0	ND						3
IPR001557-311	44	180	0	5	0.64	94.3797	0	0.64	2	0	0.0984977	0.0667453	0.0541097	0.0639831	0.122031	0.0671764	0.0523478	0.259506	0	0	0	ND						3
IPR028530-901	5	9	1	2	1	209.789	0	1	1	0	0.0653851	0.0803248	0.084079	0.0639831	0.118867	0.0518487	0.0523478	0.259456	1	1	1	Known						3
IPR002327-58	75	91	0	1	0.91	87.1203	1	0.91	2	1	0.0568696	0.0767104	0.0526072	0.0646941	0.0704302	0.0671764	0.19899	0.259454	0	0	2	U3						3
IPR024162-778	6	9	1	2	1	209.622	0	1	1	0	0.0653851	0.0803248	0.0840264	0.0639831	0.118835	0.0518487	0.0523478	0.259321	7	5	1	Known						3
[truncated: 29,748 more rows]

## Sheet: FxnPotHotspots>35%_KEGG
KEGG Pathway ID	MAP ID (Fam-AP)	UID-NP	PTM Type	Family	Organism	Number of UIDs Matching KEGG Pathway	Kegg Protein ID	Gene Name	Protein Description	SAPH-ire Members	PPI	Known (0=Unknown; 1=KnownFxnl)	Structure Count	PTM Count	PTM Res. Con.	Mean(Effective SASA)	SAPH-ire NN Probability Score
hsa01100 Metabolic pathways	IPR025650-65	O00116-65	Phosphorylation	IPR025650	human	31	hsa8540	AGPS	alkylglycerone phosphate synthase (EC2.5.1.26)	5	0	0	14	3	1	228.257	0.438766
hsa01100 Metabolic pathways	IPR000043-109	O43865-29	Phosphorylation	IPR000043	human	31	hsa10768	AHCYL1	adenosylhomocysteinase like 1 (EC3.3.1.1)	14	0	0	4	3	1	217.9	0.426979
hsa01100 Metabolic pathways	IPR002129-465	O95470-353	Acetylation	IPR002129	human	31	hsa8879	SGPL1	sphingosine-1-phosphate lyase 1 (EC4.1.2.27)	20	0	0	14	8	0.9	31.0336	0.380106
hsa01100 Metabolic pathways	IPR001557-54	P00338-2	Acetylation	IPR001557	human	31	hsa3939	LDHA	lactate dehydrogenase A (EC1.1.1.27)	44	0	0	131	6	1	158.553	0.536069
hsa01100 Metabolic pathways	IPR006095-1078	P00367-503	Acetylation	IPR006095	human	31	hsa2746	GLUD1	glutamate dehydrogenase 1 (EC1.4.1.3)	11	0	0	108	6	0.73	86.8418	0.380897
hsa01100 Metabolic pathways	IPR006095-1078	P00367-503	Ubiquitylation	IPR006095	human	31	hsa2746	GLUD1	glutamate dehydrogenase 1 (EC1.4.1.3)	11	0	0	108	6	0.73	86.8418	0.380897
hsa01100 Metabolic pathways	IPR020831-354	P04406-194	Acetylation	IPR020831	human	31	hsa2597	GAPDH	glyceraldehyde-3-phosphate dehydrogenase (EC1.2.1.12)	44	1	0	164	4	1	195.008	0.367536
hsa01100 Metabolic pathways	IPR020831-354	P04406-194	Methylation	IPR020831	human	31	hsa2597	GAPDH	glyceraldehyde-3-phosphate dehydrogenase (EC1.2.1.12)	44	1	0	164	4	1	195.008	0.367536
hsa01100 Metabolic pathways	IPR020831-354	P04406-194	N6-malonyllysine	IPR020831	human	31	hsa2597	GAPDH	glyceraldehyde-3-phosphate dehydrogenase (EC1.2.1.12)	44	1	0	164	4	1	195.008	0.367536
hsa01100 Metabolic pathways	IPR020831-354	P04406-194	Ubiquitylation	IPR020831	human	31	hsa2597	GAPDH	glyceraldehyde-3-phosphate dehydrogenase (EC1.2.1.12)	44	1	0	164	4	1	195.008	0.367536
hsa01100 Metabolic pathways	IPR000941-88	P06733-44	Phosphorylation	IPR000941	human	31	hsa2023	ENO1	enolase 1, (alpha) (EC4.2.1.11)	19	0	0	53	7	0.95	75.1638	0.413907
hsa01100 Metabolic pathways	IPR000941-81	P06733-37	Phosphorylation	IPR000941	human	31	hsa2023	ENO1	enolase 1, (alpha) (EC4.2.1.11)	19	0	0	53	7	1	35.7449	0.394574
hsa01100 Metabolic pathways	IPR001557-54	P07195-2	Acetylation	IPR001557	human	31	hsa3945	LDHB	lactate dehydrogenase B (EC1.1.1.27)	44	0	0	131	6	1	158.553	0.536069
hsa01100 Metabolic pathways	IPR000941-88	P09104-44	Phosphorylation	IPR000941	human	31	hsa2026	ENO2	enolase 2 (gamma, neuronal) (EC4.2.1.11)	19	0	0	53	7	0.95	75.1638	0.413907
hsa01100 Metabolic pathways	IPR000941-81	P09104-37	Phosphorylation	IPR000941	human	31	hsa2026	ENO2	enolase 2 (gamma, neuronal) (EC4.2.1.11)	19	0	0	53	7	1	35.7449	0.394574
hsa01100 Metabolic pathways	IPR005946-48	P11908-29	Ubiquitylation	IPR005946	human	31	hsa5634	PRPS2	phosphoribosyl pyrophosphate synthetase 2 (EC2.7.6.1)	13	0	0	21	4	0.92	113.097	0.361563
hsa01100 Metabolic pathways	IPR005990-465	P12268-416	Phosphorylation	IPR005990	human	31	hsa3615	IMPDH2	IMP (inosine 5'-monophosphate) dehydrogenase 2 (EC1.1.1.205)	13	0	0	28	5	1	13.0418	0.352357
hsa01100 Metabolic pathways	IPR000941-88	P13929-44	Phosphorylation	IPR000941	human	31	hsa2027	ENO3	enolase 3 (beta, muscle) (EC4.2.1.11)	19	0	0	53	7	0.95	75.1638	0.413907
hsa01100 Metabolic pathways	IPR000941-81	P13929-37	Phosphorylation	IPR000941	human	31	hsa2027	ENO3	enolase 3 (beta, muscle) (EC4.2.1.11)	19	0	0	53	7	1	35.7449	0.394574
hsa01100 Metabolic pathways	IPR001564-118	P15531-12	Acetylation	IPR001564	human	31	hsa4830	NME1	NME/NM23 nucleoside diphosphate kinase 1 (EC2.7.4.6)	36	0	0	205	5	1	31.5834	0.357499
hsa01100 Metabolic pathways	IPR001564-118	P15531-12	Ubiquitylation	IPR001564	human	31	hsa4830	NME1	NME/NM23 nucleoside diphosphate kinase 1 (EC2.7.4.6)	36	0	0	205	5	1	31.5834	0.357499
hsa01100 Metabolic pathways	IPR018167-91	P17707-68	Pyruvate	IPR018167	human	31	hsa262	AMD1	adenosylmethionine decarboxylase 1 (EC4.1.1.50)	6	0	0	4	6	1	23.245	0.378
hsa01100 Metabolic pathways	IPR002129-465	P20711-303	Pyridoxal phosphate	IPR002129	human	31	hsa1644	DDC	dopa decarboxylase (EC4.1.1.28)	20	0	0	14	8	0.9	31.0336	0.380106
hsa01100 Metabolic pathways	IPR005990-465	P20839-416	Phosphorylation	IPR005990	human	31	hsa3614	IMPDH1	IMP (inosine 5'-monophosphate) dehydrogenase 1 (EC1.1.1.205)	13	0	0	28	5	1	13.0418	0.352357
hsa01100 Metabolic pathways	IPR005946-48	P21108-29	Ubiquitylation	IPR005946	human	31	hsa221823	PRPS1L1	phosphoribosyl pyrophosphate synthetase 1-like 1 (EC2.7.6.1)	13	0	0	21	4	0.92	113.097	0.361563
hsa01100 Metabolic pathways	IPR001564-118	P22392-12	Acetylation	IPR001564	human	31	hsa654364	NME1-NME2	NME1-NME2 readthrough (EC2.7.4.6)	36	0	0	205	5	1	31.5834	0.357499
hsa01100 Metabolic pathways	IPR001564-118	P22392-12	Ubiquitylation	IPR001564	human	31	hsa654364	NME1-NME2	NME1-NME2 readthrough (EC2.7.4.6)	36	0	0	205	5	1	31.5834	0.357499
hsa01100 Metabolic pathways	IPR001585-239	P37837-237	Phosphorylation	IPR001585	human	31	hsa6888	TALDO1	transaldolase 1 (EC2.2.1.2)	6	0	0	6	5	1	21.7867	0.354463
hsa01100 Metabolic pathways	IPR000711-197	P48047-192	Acetylation	IPR000711	human	31	hsa539	ATP5O	ATP synthase, H+ transporting, mitochondrial F1 complex, O subunit (EC3.6.3.14)	5	1	0	1	3	1	265.4	0.398202
hsa01100 Metabolic pathways	IPR000711-197	P48047-192	Ubiquitylation	IPR000711	human	31	hsa539	ATP5O	ATP synthase, H+ transporting, mitochondrial F1 complex, O subunit (EC3.6.3.14)	5	1	0	1	3	1	265.4	0.398202
hsa01100 Metabolic pathways	IPR016662-104	P49753-104	Acetylation	IPR016662	human	31	hsa10965	ACOT2	acyl-CoA thioesterase 2 (EC3.1.2.2)	12	0	0	4	6	0.75	159.262	0.509582
hsa01100 Metabolic pathways	IPR001312-519	P52789-461	Phosphorylation	IPR001312	human	31	hsa3099	HK2	hexokinase 2 (EC2.7.1.1)	21	0	0	58	5	0.4	131.3	0.375472
hsa01100 Metabolic pathways	IPR005946-48	P60891-29	Ubiquitylation	IPR005946	human	31	hsa5631	PRPS1	phosphoribosyl pyrophosphate synthetase 1 (EC2.7.6.1)	13	0	0	21	4	0.92	113.097	0.361563
hsa01100 Metabolic pathways	IPR002129-3	Q05329-3	Phosphorylation	IPR002129	human	31	hsa2572	GAD2	glutamate decarboxylase 2 (EC4.1.1.15)	20	0	0	5	3	1	204.4	0.409517
hsa01100 Metabolic pathways	IPR002129-465	Q05329-396	Pyridoxal phosphate	IPR002129	human	31	hsa2572	GAD2	glutamate decarboxylase 2 (EC4.1.1.15)	20	0	0	14	8	0.9	31.0336	0.380106
hsa01100 Metabolic pathways	IPR001564-118	Q13232-29	Ubiquitylation	IPR001564	human	31	hsa4832	NME3	NME/NM23 nucleoside diphosphate kinase 3 (EC2.7.4.6)	36	0	0	205	5	1	31.5834	0.357499
hsa01100 Metabolic pathways	IPR016662-104	Q86TX2-42	Acetylation	IPR016662	human	31	hsa641371	ACOT1	acyl-CoA thioesterase 1 (EC3.1.2.2)	12	0	0	4	6	0.75	159.262	0.509582
hsa01100 Metabolic pathways	IPR001192-1628	Q8N3E9-496	Phosphorylation	IPR001192	human	31	hsa113026	PLCD3	phospholipase C delta 3 (EC3.1.4.11)	40	0	0	53	8	0.52	199.583	0.584433
hsa01100 Metabolic pathways	IPR000043-109	Q96HN2-107	Phosphorylation	IPR000043	human	31	hsa23382	AHCYL2	adenosylhomocysteinase like 2 (EC3.3.1.1)	14	0	0	4	3	1	217.9	0.426979
hsa01100 Metabolic pathways	IPR002129-465	Q99259-405	Pyridoxal phosphate	IPR002129	human	31	hsa2571	GAD1	glutamate decarboxylase 1 (EC4.1.1.15)	20	0	0	14	8	0.9	31.0336	0.380106
hsa01100 Metabolic pathways	IPR027003-620	Q9UBF8-294	Phosphorylation	IPR027003	human	31	hsa5298	PI4KB	phosphatidylinositol 4-kinase beta (EC2.7.1.67)	6	0	0	9	4	1	233.522	0.447867
hsa01100 Metabolic pathways	IPR002129-465	Q9Y600-305	Pyridoxal phosphate	IPR002129	human	31	hsa51380	CSAD	cysteine sulfinic acid decarboxylase (EC4.1.1.29)	20	0	0	14	8	0.9	31.0336	0.380106
hsa04144 Endocytosis	IPR001164-1266	O43150-701	Phosphorylation	IPR001164	human	22	hsa8853	ASAP2	ArfGAP with SH3 domain, ankyrin repeat and PH domain 2	63	0	0	8	7	0.43	228.45	0.610427
hsa04144 Endocytosis	IPR028934-353	O75436-318	Phosphorylation	IPR028934	human	22	hsa9559	VPS26A	VPS26 retromer complex component A	7	0	0	8	3	0.67	233.162	0.387238
hsa04144 Endocytosis	IPR027648-400	P01889-361	Phosphorylation	IPR027648	human	22	hsa3106	HLA-B	major histocompatibility complex, class I, B	83	0	0	728	8	0.62	211.95	0.620819
hsa04144 Endocytosis	IPR027648-394	P01889-359	Phosphorylation	IPR027648	human	22	hsa3106	HLA-B	major histocompatibility complex, class I, B	83	0	0	643	18	0.94	211.214	0.425979
hsa04144 Endocytosis	IPR027648-377	P01889-350	Phosphorylation	IPR027648	human	22	hsa3106	HLA-B	major histocompatibility complex, class I, B	83	1	0	40	6	0.84	212.096	0.357576
hsa04144 Endocytosis	IPR013126-465	P11142-319	Acetylation	IPR013126	human	22	hsa3312	HSPA8	heat shock protein family A (Hsp70) member 8	65	0	0	95	6	0.62	93.2006	0.372572
hsa04144 Endocytosis	IPR013126-465	P11142-319	Ubiquitylation	IPR013126	human	22	hsa3312	HSPA8	heat shock protein family A (Hsp70) member 8	65	0	0	95	6	0.62	93.2006	0.372572
hsa04144 Endocytosis	IPR013126-342	P11142-246	Acetylation	IPR013126	human	22	hsa3312	HSPA8	heat shock protein family A (Hsp70) member 8	65	0	0	94	5	0.78	83.4651	0.358201
hsa04144 Endocytosis	IPR013126-342	P11142-246	Ubiquitylation	IPR013126	human	22	hsa3312	HSPA8	heat shock protein family A (Hsp70) member 8	65	0	0	94	5	0.78	83.4651	0.358201
hsa04144 Endocytosis	IPR013126-465	P17066-321	Acetylation	IPR013126	human	22	hsa3310	HSPA6	heat shock protein family A (Hsp70) member 6	65	0	0	95	6	0.62	93.2006	0.372572
hsa04144 Endocytosis	IPR013126-465	P17066-321	Ubiquitylation	IPR013126	human	22	hsa3310	HSPA6	heat shock protein family A (Hsp70) member 6	65	0	0	95	6	0.62	93.2006	0.372572
hsa04144 Endocytosis	IPR024162-495	P22681-483	Phosphorylation	IPR024162	human	22	hsa867	CBL	Cbl proto-oncogene, E3 ubiquitin protein ligase (EC6.3.2.-)	6	0	0	39	3	1	212.777	0.420606
hsa04144 Endocytosis	IPR027648-394	P30443-359	Phosphorylation	IPR027648	human	22	hsa3105	HLA-A	major histocompatibility complex, class I, A	83	0	0	643	18	0.94	211.214	0.425979
hsa04144 Endocytosis	IPR027648-364	P30443-337	Phosphorylation	IPR027648	human	22	hsa3105	HLA-A	major histocompatibility complex, class I, A	83	0	0	11	4	0.86	222.573	0.411795
hsa04144 Endocytosis	IPR000333-975	P36897-502	Ubiquitylation	IPR000333	human	22	hsa7046	TGFBR1	transforming growth factor beta receptor I (EC2.7.11.30)	24	0	0	102	4	0.61	217.263	0.486348
hsa04144 Endocytosis	IPR000333-975	P37173-551	Phosphorylation	IPR000333	human	22	hsa7048	TGFBR2	transforming growth factor beta receptor II (EC2.7.11.30)	24	0	0	102	4	0.61	217.263	0.486348
hsa04144 Endocytosis	IPR006689-544	P61204-127	Ubiquitylation	IPR006689	human	22	hsa377	ARF3	ADP ribosylation factor 3	61	0	0	101	5	0.97	44.8511	0.35827
hsa04144 Endocytosis	IPR001806-1212	P62491-2	Acetylation	IPR001806	human	22	hsa8766	RAB11A	RAB11A, member RAS oncogene family	269	0	0	284	7	0.26	209.536	0.35223
hsa04144 Endocytosis	IPR006689-544	P84077-127	Ubiquitylation	IPR006689	human	22	hsa375	ARF1	ADP ribosylation factor 1	61	0	0	101	5	0.97	44.8511	0.35827
hsa04144 Endocytosis	IPR006689-544	P84085-127	Ubiquitylation	IPR006689	human	22	hsa381	ARF5	ADP ribosylation factor 5	61	0	0	101	5	0.97	44.8511	0.35827
hsa04144 Endocytosis	IPR024162-495	Q13191-476	Phosphorylation	IPR024162	human	22	hsa868	CBLB	Cbl proto-oncogene B, E3 ubiquitin protein ligase	6	0	0	39	3	1	212.777	0.420606
hsa04144 Endocytosis	IPR001164-1770	Q14161-586	Phosphorylation	IPR001164	human	22	hsa9815	GIT2	GIT ArfGAP 2	63	0	0	9	5	0.22	207	0.374145
hsa04144 Endocytosis	IPR001806-1212	Q15907-2	Acetylation	IPR001806	human	22	hsa9230	RAB11B	RAB11B, member RAS oncogene family	269	0	0	284	7	0.26	209.536	0.35223
hsa04144 Endocytosis	IPR028934-353	Q4G0F5-319	Phosphorylation	IPR028934	human	22	hsa112936	VPS26B	VPS26 retromer complex component B	7	0	0	8	3	0.67	233.162	0.387238
hsa04144 Endocytosis	IPR001164-1266	Q8WU79-222	Phosphorylation	IPR001164	human	22	hsa64744	SMAP2	small ArfGAP2	63	0	0	8	7	0.43	228.45	0.610427
hsa04144 Endocytosis	IPR001164-1266	Q9NP61-270	Phosphorylation	IPR001164	human	22	hsa26286	ARFGAP3	ADP ribosylation factor GTPase activating protein 3	63	0	0	8	7	0.43	228.45	0.610427
hsa04144 Endocytosis	IPR001164-1266	Q9ULH1-717	Phosphorylation	IPR001164	human	22	hsa50807	ASAP1	ArfGAP with SH3 domain, ankyrin repeat and PH domain 1	63	0	0	8	7	0.43	228.45	0.610427
hsa04144 Endocytosis	IPR001164-2052	Q9ULH1-1128	Phosphorylation	IPR001164	human	22	hsa50807	ASAP1	ArfGAP with SH3 domain, ankyrin repeat and PH domain 1	63	0	0	6	4	0.25	222.817	0.424523
hsa04144 Endocytosis	IPR001164-2052	Q9UPQ3-836	Phosphorylation	IPR001164	human	22	hsa116987	AGAP1	ArfGAP with GTPase domain, ankyrin repeat and PH domain 1	63	0	0	6	4	0.25	222.817	0.424523
hsa04144 Endocytosis	IPR001164-1770	Q9Y2X7-592	Phosphorylation	IPR001164	human	22	hsa28964	GIT1	GIT ArfGAP 1	63	0	0	9	5	0.22	207	0.374145
hsa05203 Viral carcinogenesis	IPR000558-50	O60814-24	Acetylation	IPR000558	human	20	hsa85236	HIST1H2BK	histone cluster 1, H2bk	64	0	0	8	23	0.83	278.538	0.555102
hsa05203 Viral carcinogenesis	IPR000558-32	O60814-12	Acetylation	IPR000558	human	20	hsa85236	HIST1H2BK	histone cluster 1, H2bk	64	0	0	8	22	0.74	278.538	0.424241
hsa05203 Viral carcinogenesis	IPR027648-400	P01889-361	Phosphorylation	IPR027648	human	20	hsa3106	HLA-B	major histocompatibility complex, class I, B	83	0	0	728	8	0.62	211.95	0.620819
hsa05203 Viral carcinogenesis	IPR027648-394	P01889-359	Phosphorylation	IPR027648	human	20	hsa3106	HLA-B	major histocompatibility complex, class I, B	83	0	0	643	18	0.94	211.214	0.425979
hsa05203 Viral carcinogenesis	IPR027648-377	P01889-350	Phosphorylation	IPR027648	human	20	hsa3106	HLA-B	major histocompatibility complex, class I, B	83	1	0	40	6	0.84	212.096	0.357576
hsa05203 Viral carcinogenesis	IPR000558-50	P06899-24	Acetylation	IPR000558	human	20	hsa8970	HIST1H2BJ	histone cluster 1, H2bj	64	0	0	8	23	0.83	278.538	0.555102
hsa05203 Viral carcinogenesis	IPR000558-32	P06899-12	Acetylation	IPR000558	human	20	hsa8970	HIST1H2BJ	histone cluster 1, H2bj	64	0	0	8	22	0.74	278.538	0.424241
hsa05203 Viral carcinogenesis	IPR000558-50	P23527-24	Acetylation	IPR000558	human	20	hsa8348	HIST1H2BO	histone cluster 1, H2bo	64	0	0	8	23	0.83	278.538	0.555102
hsa05203 Viral carcinogenesis	IPR000558-32	P23527-12	Acetylation	IPR000558	human	20	hsa8348	HIST1H2BO	histone cluster 1, H2bo	64	0	0	8	22	0.74	278.538	0.424241
hsa05203 Viral carcinogenesis	IPR008349-14	P28482-2	Acetylation	IPR008349	human	20	hsa5594	MAPK1	mitogen-activated protein kinase 1 (EC2.7.11.24)	9	0	0	51	4	1	217.324	0.433716
hsa05203 Viral carcinogenesis	IPR027648-394	P30443-359	Phosphorylation	IPR027648	human	20	hsa3105	HLA-A	major histocompatibility complex, class I, A	83	0	0	643	18	0.94	211.214	0.425979
hsa05203 Viral carcinogenesis	IPR027648-364	P30443-337	Phosphorylation	IPR027648	human	20	hsa3105	HLA-A	major histocompatibility complex, class I, A	83	0	0	11	4	0.86	222.573	0.411795
hsa05203 Viral carcinogenesis	IPR000558-50	P33778-24	Acetylation	IPR000558	human	20	hsa3018	HIST1H2BB	histone cluster 1, H2bb	64	0	0	8	23	0.83	278.538	0.555102
hsa05203 Viral carcinogenesis	IPR000558-32	P33778-12	Acetylation	IPR000558	human	20	hsa3018	HIST1H2BB	histone cluster 1, H2bb	64	0	0	8	22	0.74	278.538	0.424241
hsa05203 Viral carcinogenesis	IPR000558-51	P33778-25	Acetylation	IPR000558	human	20	hsa3018	HIST1H2BB	histone cluster 1, H2bb	64	1	0	8	5	0.71	278.538	0.418908
hsa05203 Viral carcinogenesis	IPR000558-50	P58876-24	Acetylation	IPR000558	human	20	hsa3017	HIST1H2BD	histone cluster 1, H2bd	64	0	0	8	23	0.83	278.538	0.555102
hsa05203 Viral carcinogenesis	IPR000558-32	P58876-12	Acetylation	IPR000558	human	20	hsa3017	HIST1H2BD	histone cluster 1, H2bd	64	0	0	8	22	0.74	278.538	0.424241
hsa05203 Viral carcinogenesis	IPR005937-277	P62191-232	Ubiquitylation	IPR005937	human	20	hsa5700	PSMC1	proteasome 26S subunit, ATPase 1	24	0	0	3	6	1	26.87	0.379282
hsa05203 Viral carcinogenesis	IPR000558-50	P62807-24	Acetylation	IPR000558	human	20	hsa8347	HIST1H2BC	histone cluster 1, H2bc	64	0	0	8	23	0.83	278.538	0.555102
hsa05203 Viral carcinogenesis	IPR000558-50	P62807-24	Methylation	IPR000558	human	20	hsa8347	HIST1H2BC	histone cluster 1, H2bc	64	0	0	8	23	0.83	278.538	0.555102
hsa05203 Viral carcinogenesis	IPR000558-32	P62807-12	Acetylation	IPR000558	human	20	hsa8347	HIST1H2BC	histone cluster 1, H2bc	64	0	0	8	22	0.74	278.538	0.424241
hsa05203 Viral carcinogenesis	IPR000558-13	P62807-7	Phosphorylation	IPR000558	human	20	hsa8347	HIST1H2BC	histone cluster 1, H2bc	64	0	0	8	6	0.87	260.215	0.37357
hsa05203 Viral carcinogenesis	IPR013178-2622	Q09472-2328	Phosphorylation	IPR013178	human	20	hsa2033	EP300	E1A binding protein p300 (EC2.3.1.48)	8	0	0	32	3	0.83	206.969	0.3892
hsa05203 Viral carcinogenesis	IPR016313-721	Q12959-575	Phosphorylation	IPR016313	human	20	hsa1739	DLG1	discs large homolog 1, scribble cell polarity complex component	13	0	0	42	5	0.92	210.036	0.488482
hsa05203 Viral carcinogenesis	IPR016313-846	Q12959-687	Phosphorylation	IPR016313	human	20	hsa1739	DLG1	discs large homolog 1, scribble cell polarity complex component	13	0	0	37	3	0.71	212.908	0.376944
hsa05203 Viral carcinogenesis	IPR000558-50	Q16778-24	Acetylation	IPR000558	human	20	hsa8349	HIST2H2BE	histone cluster 2, H2be	64	0	0	8	23	0.83	278.538	0.555102
hsa05203 Viral carcinogenesis	IPR000558-32	Q16778-12	Acetylation	IPR000558	human	20	hsa8349	HIST2H2BE	histone cluster 2, H2be	64	0	0	8	22	0.74	278.538	0.424241
hsa05203 Viral carcinogenesis	IPR000558-50	Q5QNW6-24	Acetylation	IPR000558	human	20	hsa440689	HIST2H2BF	histone cluster 2, H2bf	64	0	0	8	23	0.83	278.538	0.555102
hsa05203 Viral carcinogenesis	IPR000558-32	Q5QNW6-12	Acetylation	IPR000558	human	20	hsa440689	HIST2H2BF	histone cluster 2, H2bf	64	0	0	8	22	0.74	278.538	0.424241
hsa05203 Viral carcinogenesis	IPR000558-50	Q8N257-24	Acetylation	IPR000558	human	20	hsa128312	HIST3H2BB	histone cluster 3, H2bb	64	0	0	8	23	0.83	278.538	0.555102
hsa05203 Viral carcinogenesis	IPR000558-32	Q8N257-12	Acetylation	IPR000558	human	20	hsa128312	HIST3H2BB	histone cluster 3, H2bb	64	0	0	8	22	0.74	278.538	0.424241
hsa05203 Viral carcinogenesis	IPR013178-2622	Q92793-2364	Phosphorylation	IPR013178	human	20	hsa1387	CREBBP	CREB binding protein (EC2.3.1.48)	8	0	0	32	3	0.83	206.969	0.3892
hsa05203 Viral carcinogenesis	IPR000558-50	Q93079-24	Acetylation	IPR000558	human	20	hsa8345	HIST1H2BH	histone cluster 1, H2bh	64	0	0	8	23	0.83	278.538	0.555102
hsa05203 Viral carcinogenesis	IPR000558-32	Q93079-12	Acetylation	IPR000558	human	20	hsa8345	HIST1H2BH	histone cluster 1, H2bh	64	0	0	8	22	0.74	278.538	0.424241
hsa05203 Viral carcinogenesis	IPR000558-50	Q99877-24	Acetylation	IPR000558	human	20	hsa8341	HIST1H2BN	histone cluster 1, H2bn	64	0	0	8	23	0.83	278.538	0.555102
hsa05203 Viral carcinogenesis	IPR000558-32	Q99877-12	Acetylation	IPR000558	human	20	hsa8341	HIST1H2BN	histone cluster 1, H2bn	64	0	0	8	22	0.74	278.538	0.424241
hsa05203 Viral carcinogenesis	IPR000558-50	Q99879-24	Acetylation	IPR000558	human	20	hsa8342	HIST1H2BM	histone cluster 1, H2bm	64	0	0	8	23	0.83	278.538	0.555102
hsa05203 Viral carcinogenesis	IPR000558-50	Q99880-24	Acetylation	IPR000558	human	20	hsa8340	HIST1H2BL	histone cluster 1, H2bl	64	0	0	8	23	0.83	278.538	0.555102
hsa05203 Viral carcinogenesis	IPR000558-32	Q99880-12	Acetylation	IPR000558	human	20	hsa8340	HIST1H2BL	histone cluster 1, H2bl	64	0	0	8	22	0.74	278.538	0.424241
hsa05200 Pathways in cancer	IPR015506-228	O14641-211	Phosphorylation	IPR015506	human	19	hsa1856	DVL2	dishevelled segment polarity protein 2	8	0	0	24	3	0.75	228.412	0.398185
hsa05200 Pathways in cancer	IPR014375-522	P05129-518	Phosphorylation	IPR014375	human	19	hsa5582	PRKCG	protein kinase C gamma (EC2.7.11.13)	10	0	0	5	5	1	55.364	0.368484
hsa05200 Pathways in cancer	IPR014375-522	P05771-504	Phosphorylation	IPR014375	human	19	hsa5579	PRKCB	protein kinase C beta (EC2.7.11.13)	10	0	0	5	5	1	55.364	0.368484
hsa05200 Pathways in cancer	IPR001404-460	P07900-292	Acetylation	IPR001404	human	19	hsa3320	HSP90AA1	heat shock protein 90kDa alpha family class A member 1	34	0	0	74	6	0.7	178.605	0.368204
hsa05200 Pathways in cancer	IPR001404-460	P07900-292	Ubiquitylation	IPR001404	human	19	hsa3320	HSP90AA1	heat shock protein 90kDa alpha family class A member 1	34	0	0	74	6	0.7	178.605	0.368204
hsa05200 Pathways in cancer	IPR001404-460	P08238-284	Acetylation	IPR001404	human	19	hsa3326	HSP90AB1	heat shock protein 90kDa alpha family class B member 1	34	0	0	74	6	0.7	178.605	0.368204
hsa05200 Pathways in cancer	IPR001404-460	P08238-284	Ubiquitylation	IPR001404	human	19	hsa3326	HSP90AB1	heat shock protein 90kDa alpha family class B member 1	34	0	0	74	6	0.7	178.605	0.368204
hsa05200 Pathways in cancer	IPR013284-60	P14923-40	Ubiquitylation	IPR013284	human	19	hsa3728	JUP	junction plakoglobin	8	0	0	44	4	1	237.605	0.573472
hsa05200 Pathways in cancer	IPR013284-27	P14923-14	O-linked Glycosylation	IPR013284	human	19	hsa3728	JUP	junction plakoglobin	8	0	0	44	3	1	237.605	0.448014
hsa05200 Pathways in cancer	IPR014375-522	P17252-501	Phosphorylation	IPR014375	human	19	hsa5578	PRKCA	protein kinase C alpha (EC2.7.11.13)	10	0	0	5	5	1	55.364	0.368484
hsa05200 Pathways in cancer	IPR024162-495	P22681-483	Phosphorylation	IPR024162	human	19	hsa867	CBL	Cbl proto-oncogene, E3 ubiquitin protein ligase (EC6.3.2.-)	6	0	0	39	3	1	212.777	0.420606
hsa05200 Pathways in cancer	IPR006077-2067	P26232-651	Phosphorylation	IPR006077	human	19	hsa1496	CTNNA2	catenin alpha 2	21	0	0	41	6	0.74	210.639	0.50244
hsa05200 Pathways in cancer	IPR006077-2070	P26232-654	Phosphorylation	IPR006077	human	19	hsa1496	CTNNA2	catenin alpha 2	21	0	0	31	6	0.37	211.939	0.446547
hsa05200 Pathways in cancer	IPR006077-2073	P26232-657	Phosphorylation	IPR006077	human	19	hsa1496	CTNNA2	catenin alpha 2	21	0	0	31	4	0.37	215.263	0.440357
hsa05200 Pathways in cancer	IPR008349-14	P28482-2	Acetylation	IPR008349	human	19	hsa5594	MAPK1	mitogen-activated protein kinase 1 (EC2.7.11.24)	9	0	0	51	4	1	217.324	0.433716
hsa05200 Pathways in cancer	IPR006077-2067	P35221-652	Phosphorylation	IPR006077	human	19	hsa1495	CTNNA1	catenin alpha 1	21	0	0	41	6	0.74	210.639	0.50244
hsa05200 Pathways in cancer	IPR006077-2070	P35221-655	Phosphorylation	IPR006077	human	19	hsa1495	CTNNA1	catenin alpha 1	21	0	0	31	6	0.37	211.939	0.446547
hsa05200 Pathways in cancer	IPR006077-2073	P35221-658	Phosphorylation	IPR006077	human	19	hsa1495	CTNNA1	catenin alpha 1	21	0	0	31	4	0.37	215.263	0.440357
hsa05200 Pathways in cancer	IPR013284-60	P35222-49	Acetylation	IPR013284	human	19	hsa1499	CTNNB1	catenin beta 1	8	0	0	44	4	1	237.605	0.573472
hsa05200 Pathways in cancer	IPR013284-60	P35222-49	Ubiquitylation	IPR013284	human	19	hsa1499	CTNNB1	catenin beta 1	8	0	0	44	4	1	237.605	0.573472
hsa05200 Pathways in cancer	IPR013284-27	P35222-23	Phosphorylation	IPR013284	human	19	hsa1499	CTNNB1	catenin beta 1	8	0	0	44	3	1	237.605	0.448014
hsa05200 Pathways in cancer	IPR000333-975	P36897-502	Ubiquitylation	IPR000333	human	19	hsa7046	TGFBR1	transforming growth factor beta receptor I (EC2.7.11.30)	24	0	0	102	4	0.61	217.263	0.486348
hsa05200 Pathways in cancer	IPR000333-975	P37173-551	Phosphorylation	IPR000333	human	19	hsa7048	TGFBR2	transforming growth factor beta receptor II (EC2.7.11.30)	24	0	0	102	4	0.61	217.263	0.486348
hsa05200 Pathways in cancer	IPR013178-2622	Q09472-2328	Phosphorylation	IPR013178	human	19	hsa2033	EP300	E1A binding protein p300 (EC2.3.1.48)	8	0	0	32	3	0.83	206.969	0.3892
hsa05200 Pathways in cancer	IPR024162-495	Q13191-476	Phosphorylation	IPR024162	human	19	hsa868	CBLB	Cbl proto-oncogene B, E3 ubiquitin protein ligase	6	0	0	39	3	1	212.777	0.420606
hsa05200 Pathways in cancer	IPR013178-2622	Q92793-2364	Phosphorylation	IPR013178	human	19	hsa1387	CREBBP	CREB binding protein (EC2.3.1.48)	8	0	0	32	3	0.83	206.969	0.3892
hsa05200 Pathways in cancer	IPR015506-228	Q92997-192	Phosphorylation	IPR015506	human	19	hsa1857	DVL3	dishevelled segment polarity protein 3	8	0	0	24	3	0.75	228.412	0.398185
hsa05200 Pathways in cancer	IPR015721-1495	Q9NZN5-1327	Phosphorylation	IPR015721	human	19	hsa23365	ARHGEF12	Rho guanine nucleotide exchange factor 12	19	0	0	11	4	0.47	230.409	0.474222
hsa04530 Tight junction	IPR021187-562	O43491-550	Phosphorylation	IPR021187	human	18	hsa2037	EPB41L2	erythrocyte membrane protein band 4.1-like 2	8	0	0	5	7	1	215.24	0.573046
hsa04530 Tight junction	IPR021187-560	O43491-548	Phosphorylation	IPR021187	human	18	hsa2037	EPB41L2	erythrocyte membrane protein band 4.1-like 2	8	0	0	5	4	1	215.24	0.43159
hsa04530 Tight junction	IPR000798-94	O43491-87	Phosphorylation	IPR000798	human	18	hsa2037	EPB41L2	erythrocyte membrane protein band 4.1-like 2	34	0	0	5	3	1	215.24	0.423712
hsa04530 Tight junction	IPR021187-94	O43491-87	Phosphorylation	IPR021187	human	18	hsa2037	EPB41L2	erythrocyte membrane protein band 4.1-like 2	8	0	0	5	3	1	215.24	0.423712
hsa04530 Tight junction	IPR021187-539	O43491-529	Phosphorylation	IPR021187	human	18	hsa2037	EPB41L2	erythrocyte membrane protein band 4.1-like 2	8	0	0	5	3	1	215.24	0.423712
hsa04530 Tight junction	IPR000798-1221	O43491-906	Phosphorylation	IPR000798	human	18	hsa2037	EPB41L2	erythrocyte membrane protein band 4.1-like 2	34	0	0	33	4	0.41	190.591	0.416454
hsa04530 Tight junction	IPR000798-592	O43491-550	Phosphorylation	IPR000798	human	18	hsa2037	EPB41L2	erythrocyte membrane protein band 4.1-like 2	34	0	0	28	8	0.53	218.739	0.393117
hsa04530 Tight junction	IPR005417-206	O95049-169	Phosphorylation	IPR005417	human	18	hsa27134	TJP3	tight junction protein 3	7	0	0	20	4	1	236.1	0.57167
hsa04530 Tight junction	IPR014375-522	P05129-518	Phosphorylation	IPR014375	human	18	hsa5582	PRKCG	protein kinase C gamma (EC2.7.11.13)	10	0	0	5	5	1	55.364	0.368484
hsa04530 Tight junction	IPR014375-522	P05771-504	Phosphorylation	IPR014375	human	18	hsa5579	PRKCB	protein kinase C beta (EC2.7.11.13)	10	0	0	5	5	1	55.364	0.368484
hsa04530 Tight junction	IPR021187-562	P11171-542	Phosphorylation	IPR021187	human	18	hsa2035	EPB41	erythrocyte membrane protein band 4.1	8	0	0	5	7	1	215.24	0.573046
hsa04530 Tight junction	IPR021187-560	P11171-540	Phosphorylation	IPR021187	human	18	hsa2035	EPB41	erythrocyte membrane protein band 4.1	8	0	0	5	4	1	215.24	0.43159
hsa04530 Tight junction	IPR000798-94	P11171-92	Phosphorylation	IPR000798	human	18	hsa2035	EPB41	erythrocyte membrane protein band 4.1	34	0	0	5	3	1	215.24	0.423712
hsa04530 Tight junction	IPR021187-94	P11171-92	Phosphorylation	IPR021187	human	18	hsa2035	EPB41	erythrocyte membrane protein band 4.1	8	0	0	5	3	1	215.24	0.423712
hsa04530 Tight junction	IPR000798-1221	P11171-767	Phosphorylation	IPR000798	human	18	hsa2035	EPB41	erythrocyte membrane protein band 4.1	34	0	0	33	4	0.41	190.591	0.416454
hsa04530 Tight junction	IPR000798-592	P11171-542	Phosphorylation	IPR000798	human	18	hsa2035	EPB41	erythrocyte membrane protein band 4.1	34	0	0	28	8	0.53	218.739	0.393117
hsa04530 Tight junction	IPR014375-522	P17252-501	Phosphorylation	IPR014375	human	18	hsa5578	PRKCA	protein kinase C alpha (EC2.7.11.13)	10	0	0	5	5	1	55.364	0.368484
hsa04530 Tight junction	IPR006077-2067	P26232-651	Phosphorylation	IPR006077	human	18	hsa1496	CTNNA2	catenin alpha 2	21	0	0	41	6	0.74	210.639	0.50244
hsa04530 Tight junction	IPR006077-2070	P26232-654	Phosphorylation	IPR006077	human	18	hsa1496	CTNNA2	catenin alpha 2	21	0	0	31	6	0.37	211.939	0.446547
hsa04530 Tight junction	IPR006077-2073	P26232-657	Phosphorylation	IPR006077	human	18	hsa1496	CTNNA2	catenin alpha 2	21	0	0	31	4	0.37	215.263	0.440357
hsa04530 Tight junction	IPR006077-2067	P35221-652	Phosphorylation	IPR006077	human	18	hsa1495	CTNNA1	catenin alpha 1	21	0	0	41	6	0.74	210.639	0.50244
hsa04530 Tight junction	IPR006077-2070	P35221-655	Phosphorylation	IPR006077	human	18	hsa1495	CTNNA1	catenin alpha 1	21	0	0	31	6	0.37	211.939	0.446547
hsa04530 Tight junction	IPR006077-2073	P35221-658	Phosphorylation	IPR006077	human	18	hsa1495	CTNNA1	catenin alpha 1	21	0	0	31	4	0.37	215.263	0.440357
hsa04530 Tight junction	IPR013284-60	P35222-49	Acetylation	IPR013284	human	18	hsa1499	CTNNB1	catenin beta 1	8	0	0	44	4	1	237.605	0.573472
hsa04530 Tight junction	IPR013284-60	P35222-49	Ubiquitylation	IPR013284	human	18	hsa1499	CTNNB1	catenin beta 1	8	0	0	44	4	1	237.605	0.573472
hsa04530 Tight junction	IPR013284-27	P35222-23	Phosphorylation	IPR013284	human	18	hsa1499	CTNNB1	catenin beta 1	8	0	0	44	3	1	237.605	0.448014
hsa04530 Tight junction	IPR000009-115	P63151-88	Acetylation	IPR000009	human	18	hsa5520	PPP2R2A	protein phosphatase 2 regulatory subunit B, alpha (EC3.1.3.16)	9	0	0	2	4	1	127.855	0.391666
hsa04530 Tight junction	IPR000009-115	P63151-88	Ubiquitylation	IPR000009	human	18	hsa5520	PPP2R2A	protein phosphatase 2 regulatory subunit B, alpha (EC3.1.3.16)	9	0	0	2	4	1	127.855	0.391666
hsa04530 Tight junction	IPR000704-275	P67870-209	Phosphorylation	IPR000704	human	18	hsa1460	CSNK2B	casein kinase 2 beta (EC2.7.11.1)	7	0	0	9	3	0.86	245.197	0.430406
hsa04530 Tight junction	IPR000009-115	Q00005-84	Ubiquitylation	IPR000009	human	18	hsa5521	PPP2R2B	protein phosphatase 2 regulatory subunit B, beta (EC3.1.3.16)	9	0	0	2	4	1	127.855	0.391666
hsa04530 Tight junction	IPR005417-784	Q07157-617	Phosphorylation	IPR005417	human	18	hsa7082	TJP1	tight junction protein 1	7	0	0	1	5	1	210.2	0.604028
hsa04530 Tight junction	IPR005417-206	Q07157-166	Phosphorylation	IPR005417	human	18	hsa7082	TJP1	tight junction protein 1	7	0	0	20	4	1	236.1	0.57167
hsa04530 Tight junction	IPR005417-425	Q07157-284	Phosphorylation	IPR005417	human	18	hsa7082	TJP1	tight junction protein 1	7	0	0	18	4	1	230.217	0.564258
hsa04530 Tight junction	IPR005417-546	Q07157-402	Phosphorylation	IPR005417	human	18	hsa7082	TJP1	tight junction protein 1	7	0	0	20	3	1	236.1	0.446619
hsa04530 Tight junction	IPR005417-159	Q07157-144	Phosphorylation	IPR005417	human	18	hsa7082	TJP1	tight junction protein 1	7	0	0	18	3	0.57	230.217	0.366448
hsa04530 Tight junction	IPR000009-115	Q66LE6-94	Ubiquitylation	IPR000009	human	18	hsa55844	PPP2R2D	protein phosphatase 2 regulatory subunit B, delta	9	0	0	2	4	1	127.855	0.391666
hsa04530 Tight junction	IPR021187-562	Q9H4G0-430	Phosphorylation	IPR021187	human	18	hsa2036	EPB41L1	erythrocyte membrane protein band 4.1-like 1	8	0	0	5	7	1	215.24	0.573046
hsa04530 Tight junction	IPR000798-592	Q9H4G0-430	Phosphorylation	IPR000798	human	18	hsa2036	EPB41L1	erythrocyte membrane protein band 4.1-like 1	34	0	0	28	8	0.53	218.739	0.393117
hsa04530 Tight junction	IPR016763-462	Q9P0L0-214	Phosphorylation	IPR016763	human	18	hsa9218	VAPA	VAMP associated protein A	11	0	0	2	3	0.56	260.4	0.37656
hsa04530 Tight junction	IPR005417-784	Q9UDY2-702	Phosphorylation	IPR005417	human	18	hsa9414	TJP2	tight junction protein 2	7	0	0	1	5	1	210.2	0.604028
hsa04530 Tight junction	IPR005417-206	Q9UDY2-200	Phosphorylation	IPR005417	human	18	hsa9414	TJP2	tight junction protein 2	7	0	0	20	4	1	236.1	0.57167
hsa04530 Tight junction	IPR005417-425	Q9UDY2-400	Phosphorylation	IPR005417	human	18	hsa9414	TJP2	tight junction protein 2	7	0	0	18	4	1	230.217	0.564258
hsa04530 Tight junction	IPR005417-159	Q9UDY2-153	Phosphorylation	IPR005417	human	18	hsa9414	TJP2	tight junction protein 2	7	0	0	18	3	0.57	230.217	0.366448
hsa04530 Tight junction	IPR000798-1221	Q9Y2J2-987	Phosphorylation	IPR000798	human	18	hsa23136	EPB41L3	erythrocyte membrane protein band 4.1-like 3	34	0	0	33	4	0.41	190.591	0.416454
hsa04530 Tight junction	IPR000798-592	Q9Y2J2-443	Phosphorylation	IPR000798	human	18	hsa23136	EPB41L3	erythrocyte membrane protein band 4.1-like 3	34	0	0	28	8	0.53	218.739	0.393117
hsa04145 Phagosome	IPR027648-400	P01889-361	Phosphorylation	IPR027648	human	17	hsa3106	HLA-B	major histocompatibility complex, class I, B	83	0	0	728	8	0.62	211.95	0.620819
hsa04145 Phagosome	IPR027648-394	P01889-359	Phosphorylation	IPR027648	human	17	hsa3106	HLA-B	major histocompatibility complex, class I, B	83	0	0	643	18	0.94	211.214	0.425979
hsa04145 Phagosome	IPR027648-377	P01889-350	Phosphorylation	IPR027648	human	17	hsa3106	HLA-B	major histocompatibility complex, class I, B	83	1	0	40	6	0.84	212.096	0.357576
hsa04145 Phagosome	IPR000217-348	P04350-278	Phosphorylation	IPR000217	human	17	hsa10382	TUBB4A	tubulin beta 4A class IVa	72	0	0	76	14	0.97	78.2172	0.402805
hsa04145 Phagosome	IPR000217-348	P07437-278	Phosphorylation	IPR000217	human	17	hsa203068	TUBB	tubulin beta class I	72	0	0	76	14	0.97	78.2172	0.402805
hsa04145 Phagosome	IPR002000-109	P11279-103	N-linked Glycosylation	IPR002000	human	17	hsa3916	LAMP1	lysosomal associated membrane protein 1	7	0	0	2	3	1	207.8	0.41411
hsa04145 Phagosome	IPR002000-297	P11279-261	N-linked Glycosylation	IPR002000	human	17	hsa3916	LAMP1	lysosomal associated membrane protein 1	7	0	0	2	4	0.86	141.26	0.396207
hsa04145 Phagosome	IPR002000-109	P13473-101	N-linked Glycosylation	IPR002000	human	17	hsa3920	LAMP2	lysosomal associated membrane protein 2	7	0	0	2	3	1	207.8	0.41411
hsa04145 Phagosome	IPR002000-297	P13473-257	N-linked Glycosylation	IPR002000	human	17	hsa3920	LAMP2	lysosomal associated membrane protein 2	7	0	0	2	4	0.86	141.26	0.396207
hsa04145 Phagosome	IPR001580-653	P27824-583	Phosphorylation	IPR001580	human	17	hsa821	CANX	calnexin	16	0	0	1	4	0.88	269.1	0.581688
hsa04145 Phagosome	IPR027648-394	P30443-359	Phosphorylation	IPR027648	human	17	hsa3105	HLA-A	major histocompatibility complex, class I, A	83	0	0	643	18	0.94	211.214	0.425979
hsa04145 Phagosome	IPR027648-364	P30443-337	Phosphorylation	IPR027648	human	17	hsa3105	HLA-A	major histocompatibility complex, class I, A	83	0	0	11	4	0.86	222.573	0.411795
hsa04145 Phagosome	IPR000217-348	P68363-280	Ubiquitylation	IPR000217	human	17	hsa10376	TUBA1B	tubulin alpha 1b	72	0	0	76	14	0.97	78.2172	0.402805
hsa04145 Phagosome	IPR000217-356	P68363-287	Phosphorylation	IPR000217	human	17	hsa10376	TUBA1B	tubulin alpha 1b	72	0	0	114	5	0.96	57.2471	0.363558
hsa04145 Phagosome	IPR000217-348	P68366-280	Ubiquitylation	IPR000217	human	17	hsa7277	TUBA4A	tubulin alpha 4a	72	0	0	76	14	0.97	78.2172	0.402805
hsa04145 Phagosome	IPR000217-476	P68366-376	S-nitrosylation	IPR000217	human	17	hsa7277	TUBA4A	tubulin alpha 4a	72	0	0	110	8	0.97	30.2676	0.391675
hsa04145 Phagosome	IPR000217-356	P68366-287	Phosphorylation	IPR000217	human	17	hsa7277	TUBA4A	tubulin alpha 4a	72	0	0	114	5	0.96	57.2471	0.363558
hsa04145 Phagosome	IPR000217-348	P68371-278	Phosphorylation	IPR000217	human	17	hsa10383	TUBB4B	tubulin beta 4B class IVb	72	0	0	76	14	0.97	78.2172	0.402805
hsa04145 Phagosome	IPR000217-348	Q13748-280	Ubiquitylation	IPR000217	human	17	hsa7278	TUBA3C	tubulin alpha 3c	72	0	0	76	14	0.97	78.2172	0.402805
hsa04145 Phagosome	IPR000217-356	Q13748-287	Phosphorylation	IPR000217	human	17	hsa7278	TUBA3C	tubulin alpha 3c	72	0	0	114	5	0.96	57.2471	0.363558
hsa04145 Phagosome	IPR000217-348	Q13885-278	Phosphorylation	IPR000217	human	17	hsa7280	TUBB2A	tubulin beta 2A class IIa	72	0	0	76	14	0.97	78.2172	0.402805
hsa04145 Phagosome	IPR000217-348	Q3ZCM7-278	Phosphorylation	IPR000217	human	17	hsa347688	TUBB8	tubulin beta 8 class VIII	72	0	0	76	14	0.97	78.2172	0.402805
hsa04145 Phagosome	IPR000217-348	Q6PEY2-280	Ubiquitylation	IPR000217	human	17	hsa112714	TUBA3E	tubulin alpha 3e	72	0	0	76	14	0.97	78.2172	0.402805
hsa04145 Phagosome	IPR000217-356	Q6PEY2-287	Phosphorylation	IPR000217	human	17	hsa112714	TUBA3E	tubulin alpha 3e	72	0	0	114	5	0.96	57.2471	0.363558
hsa04145 Phagosome	IPR000217-348	Q71U36-280	Ubiquitylation	IPR000217	human	17	hsa7846	TUBA1A	tubulin alpha 1a	72	0	0	76	14	0.97	78.2172	0.402805
hsa04145 Phagosome	IPR000217-356	Q71U36-287	Phosphorylation	IPR000217	human	17	hsa7846	TUBA1A	tubulin alpha 1a	72	0	0	114	5	0.96	57.2471	0.363558
hsa04145 Phagosome	IPR000217-348	Q9BUF5-278	Phosphorylation	IPR000217	human	17	hsa84617	TUBB6	tubulin beta 6 class V	72	0	0	76	14	0.97	78.2172	0.402805
hsa04145 Phagosome	IPR000217-348	Q9BVA1-278	Phosphorylation	IPR000217	human	17	hsa347733	TUBB2B	tubulin beta 2B class IIb	72	0	0	76	14	0.97	78.2172	0.402805
hsa04540 Gap junction	IPR000217-348	P04350-278	Phosphorylation	IPR000217	human	17	hsa10382	TUBB4A	tubulin beta 4A class IVa	72	0	0	76	14	0.97	78.2172	0.402805
hsa04540 Gap junction	IPR014375-522	P05129-518	Phosphorylation	IPR014375	human	17	hsa5582	PRKCG	protein kinase C gamma (EC2.7.11.13)	10	0	0	5	5	1	55.364	0.368484
hsa04540 Gap junction	IPR014375-522	P05771-504	Phosphorylation	IPR014375	human	17	hsa5579	PRKCB	protein kinase C beta (EC2.7.11.13)	10	0	0	5	5	1	55.364	0.368484
hsa04540 Gap junction	IPR000217-348	P07437-278	Phosphorylation	IPR000217	human	17	hsa203068	TUBB	tubulin beta class I	72	0	0	76	14	0.97	78.2172	0.402805
hsa04540 Gap junction	IPR014375-522	P17252-501	Phosphorylation	IPR014375	human	17	hsa5578	PRKCA	protein kinase C alpha (EC2.7.11.13)	10	0	0	5	5	1	55.364	0.368484
hsa04540 Gap junction	IPR008349-14	P28482-2	Acetylation	IPR008349	human	17	hsa5594	MAPK1	mitogen-activated protein kinase 1 (EC2.7.11.24)	9	0	0	51	4	1	217.324	0.433716
hsa04540 Gap junction	IPR000217-348	P68363-280	Ubiquitylation	IPR000217	human	17	hsa10376	TUBA1B	tubulin alpha 1b	72	0	0	76	14	0.97	78.2172	0.402805
hsa04540 Gap junction	IPR000217-356	P68363-287	Phosphorylation	IPR000217	human	17	hsa10376	TUBA1B	tubulin alpha 1b	72	0	0	114	5	0.96	57.2471	0.363558
hsa04540 Gap junction	IPR000217-348	P68366-280	Ubiquitylation	IPR000217	human	17	hsa7277	TUBA4A	tubulin alpha 4a	72	0	0	76	14	0.97	78.2172	0.402805
hsa04540 Gap junction	IPR000217-476	P68366-376	S-nitrosylation	IPR000217	human	17	hsa7277	TUBA4A	tubulin alpha 4a	72	0	0	110	8	0.97	30.2676	0.391675
hsa04540 Gap junction	IPR000217-356	P68366-287	Phosphorylation	IPR000217	human	17	hsa7277	TUBA4A	tubulin alpha 4a	72	0	0	114	5	0.96	57.2471	0.363558
hsa04540 Gap junction	IPR000217-348	P68371-278	Phosphorylation	IPR000217	human	17	hsa10383	TUBB4B	tubulin beta 4B class IVb	72	0	0	76	14	0.97	78.2172	0.402805
hsa04540 Gap junction	IPR005417-784	Q07157-617	Phosphorylation	IPR005417	human	17	hsa7082	TJP1	tight junction protein 1	7	0	0	1	5	1	210.2	0.604028
hsa04540 Gap junction	IPR005417-206	Q07157-166	Phosphorylation	IPR005417	human	17	hsa7082	TJP1	tight junction protein 1	7	0	0	20	4	1	236.1	0.57167
hsa04540 Gap junction	IPR005417-425	Q07157-284	Phosphorylation	IPR005417	human	17	hsa7082	TJP1	tight junction protein 1	7	0	0	18	4	1	230.217	0.564258
hsa04540 Gap junction	IPR005417-546	Q07157-402	Phosphorylation	IPR005417	human	17	hsa7082	TJP1	tight junction protein 1	7	0	0	20	3	1	236.1	0.446619
hsa04540 Gap junction	IPR005417-159	Q07157-144	Phosphorylation	IPR005417	human	17	hsa7082	TJP1	tight junction protein 1	7	0	0	18	3	0.57	230.217	0.366448
hsa04540 Gap junction	IPR000217-348	Q13748-280	Ubiquitylation	IPR000217	human	17	hsa7278	TUBA3C	tubulin alpha 3c	72	0	0	76	14	0.97	78.2172	0.402805
hsa04540 Gap junction	IPR000217-356	Q13748-287	Phosphorylation	IPR000217	human	17	hsa7278	TUBA3C	tubulin alpha 3c	72	0	0	114	5	0.96	57.2471	0.363558
hsa04540 Gap junction	IPR000217-348	Q13885-278	Phosphorylation	IPR000217	human	17	hsa7280	TUBB2A	tubulin beta 2A class IIa	72	0	0	76	14	0.97	78.2172	0.402805
hsa04540 Gap junction	IPR000217-348	Q3ZCM7-278	Phosphorylation	IPR000217	human	17	hsa347688	TUBB8	tubulin beta 8 class VIII	72	0	0	76	14	0.97	78.2172	0.402805
hsa04540 Gap junction	IPR000217-348	Q6PEY2-280	Ubiquitylation	IPR000217	human	17	hsa112714	TUBA3E	tubulin alpha 3e	72	0	0	76	14	0.97	78.2172	0.402805
hsa04540 Gap junction	IPR000217-356	Q6PEY2-287	Phosphorylation	IPR000217	human	17	hsa112714	TUBA3E	tubulin alpha 3e	72	0	0	114	5	0.96	57.2471	0.363558
hsa04540 Gap junction	IPR000217-348	Q71U36-280	Ubiquitylation	IPR000217	human	17	hsa7846	TUBA1A	tubulin alpha 1a	72	0	0	76	14	0.97	78.2172	0.402805
hsa04540 Gap junction	IPR000217-356	Q71U36-287	Phosphorylation	IPR000217	human	17	hsa7846	TUBA1A	tubulin alpha 1a	72	0	0	114	5	0.96	57.2471	0.363558
hsa04540 Gap junction	IPR000217-348	Q9BUF5-278	Phosphorylation	IPR000217	human	17	hsa84617	TUBB6	tubulin beta 6 class V	72	0	0	76	14	0.97	78.2172	0.402805
hsa04540 Gap junction	IPR000217-348	Q9BVA1-278	Phosphorylation	IPR000217	human	17	hsa347733	TUBB2B	tubulin beta 2B class IIb	72	0	0	76	14	0.97	78.2172	0.402805
hsa05034 Alcoholism	IPR000558-50	O60814-24	Acetylation	IPR000558	human	16	hsa85236	HIST1H2BK	histone cluster 1, H2bk	64	0	0	8	23	0.83	278.538	0.555102
hsa05034 Alcoholism	IPR000558-32	O60814-12	Acetylation	IPR000558	human	16	hsa85236	HIST1H2BK	histone cluster 1, H2bk	64	0	0	8	22	0.74	278.538	0.424241
hsa05034 Alcoholism	IPR000558-50	P06899-24	Acetylation	IPR000558	human	16	hsa8970	HIST1H2BJ	histone cluster 1, H2bj	64	0	0	8	23	0.83	278.538	0.555102
hsa05034 Alcoholism	IPR000558-32	P06899-12	Acetylation	IPR000558	human	16	hsa8970	HIST1H2BJ	histone cluster 1, H2bj	64	0	0	8	22	0.74	278.538	0.424241
hsa05034 Alcoholism	IPR002129-465	P20711-303	Pyridoxal phosphate	IPR002129	human	16	hsa1644	DDC	dopa decarboxylase (EC4.1.1.28)	20	0	0	14	8	0.9	31.0336	0.380106
hsa05034 Alcoholism	IPR000558-50	P23527-24	Acetylation	IPR000558	human	16	hsa8348	HIST1H2BO	histone cluster 1, H2bo	64	0	0	8	23	0.83	278.538	0.555102
hsa05034 Alcoholism	IPR000558-32	P23527-12	Acetylation	IPR000558	human	16	hsa8348	HIST1H2BO	histone cluster 1, H2bo	64	0	0	8	22	0.74	278.538	0.424241
hsa05034 Alcoholism	IPR008349-14	P28482-2	Acetylation	IPR008349	human	16	hsa5594	MAPK1	mitogen-activated protein kinase 1 (EC2.7.11.24)	9	0	0	51	4	1	217.324	0.433716
hsa05034 Alcoholism	IPR000558-50	P33778-24	Acetylation	IPR000558	human	16	hsa3018	HIST1H2BB	histone cluster 1, H2bb	64	0	0	8	23	0.83	278.538	0.555102
hsa05034 Alcoholism	IPR000558-32	P33778-12	Acetylation	IPR000558	human	16	hsa3018	HIST1H2BB	histone cluster 1, H2bb	64	0	0	8	22	0.74	278.538	0.424241
hsa05034 Alcoholism	IPR000558-51	P33778-25	Acetylation	IPR000558	human	16	hsa3018	HIST1H2BB	histone cluster 1, H2bb	64	1	0	8	5	0.71	278.538	0.418908
hsa05034 Alcoholism	IPR000558-50	P58876-24	Acetylation	IPR000558	human	16	hsa3017	HIST1H2BD	histone cluster 1, H2bd	64	0	0	8	23	0.83	278.538	0.555102
hsa05034 Alcoholism	IPR000558-32	P58876-12	Acetylation	IPR000558	human	16	hsa3017	HIST1H2BD	histone cluster 1, H2bd	64	0	0	8	22	0.74	278.538	0.424241
hsa05034 Alcoholism	IPR000558-50	P62807-24	Acetylation	IPR000558	human	16	hsa8347	HIST1H2BC	histone cluster 1, H2bc	64	0	0	8	23	0.83	278.538	0.555102
hsa05034 Alcoholism	IPR000558-50	P62807-24	Methylation	IPR000558	human	16	hsa8347	HIST1H2BC	histone cluster 1, H2bc	64	0	0	8	23	0.83	278.538	0.555102
hsa05034 Alcoholism	IPR000558-32	P62807-12	Acetylation	IPR000558	human	16	hsa8347	HIST1H2BC	histone cluster 1, H2bc	64	0	0	8	22	0.74	278.538	0.424241
hsa05034 Alcoholism	IPR000558-13	P62807-7	Phosphorylation	IPR000558	human	16	hsa8347	HIST1H2BC	histone cluster 1, H2bc	64	0	0	8	6	0.87	260.215	0.37357
hsa05034 Alcoholism	IPR001508-1299	Q12879-917	Phosphorylation	IPR001508	human	16	hsa2903	GRIN2A	glutamate ionotropic receptor NMDA type subunit 2A	49	0	0	2	4	1	209.6	0.534008
hsa05034 Alcoholism	IPR000558-50	Q16778-24	Acetylation	IPR000558	human	16	hsa8349	HIST2H2BE	histone cluster 2, H2be	64	0	0	8	23	0.83	278.538	0.555102
hsa05034 Alcoholism	IPR000558-32	Q16778-12	Acetylation	IPR000558	human	16	hsa8349	HIST2H2BE	histone cluster 2, H2be	64	0	0	8	22	0.74	278.538	0.424241
hsa05034 Alcoholism	IPR000558-50	Q5QNW6-24	Acetylation	IPR000558	human	16	hsa440689	HIST2H2BF	histone cluster 2, H2bf	64	0	0	8	23	0.83	278.538	0.555102
hsa05034 Alcoholism	IPR000558-32	Q5QNW6-12	Acetylation	IPR000558	human	16	hsa440689	HIST2H2BF	histone cluster 2, H2bf	64	0	0	8	22	0.74	278.538	0.424241
hsa05034 Alcoholism	IPR000558-50	Q8N257-24	Acetylation	IPR000558	human	16	hsa128312	HIST3H2BB	histone cluster 3, H2bb	64	0	0	8	23	0.83	278.538	0.555102
hsa05034 Alcoholism	IPR000558-32	Q8N257-12	Acetylation	IPR000558	human	16	hsa128312	HIST3H2BB	histone cluster 3, H2bb	64	0	0	8	22	0.74	278.538	0.424241
hsa05034 Alcoholism	IPR000558-50	Q93079-24	Acetylation	IPR000558	human	16	hsa8345	HIST1H2BH	histone cluster 1, H2bh	64	0	0	8	23	0.83	278.538	0.555102
hsa05034 Alcoholism	IPR000558-32	Q93079-12	Acetylation	IPR000558	human	16	hsa8345	HIST1H2BH	histone cluster 1, H2bh	64	0	0	8	22	0.74	278.538	0.424241
hsa05034 Alcoholism	IPR000558-50	Q99877-24	Acetylation	IPR000558	human	16	hsa8341	HIST1H2BN	histone cluster 1, H2bn	64	0	0	8	23	0.83	278.538	0.555102
hsa05034 Alcoholism	IPR000558-32	Q99877-12	Acetylation	IPR000558	human	16	hsa8341	HIST1H2BN	histone cluster 1, H2bn	64	0	0	8	22	0.74	278.538	0.424241
hsa05034 Alcoholism	IPR000558-50	Q99879-24	Acetylation	IPR000558	human	16	hsa8342	HIST1H2BM	histone cluster 1, H2bm	64	0	0	8	23	0.83	278.538	0.555102
hsa05034 Alcoholism	IPR000558-50	Q99880-24	Acetylation	IPR000558	human	16	hsa8340	HIST1H2BL	histone cluster 1, H2bl	64	0	0	8	23	0.83	278.538	0.555102
hsa05034 Alcoholism	IPR000558-32	Q99880-12	Acetylation	IPR000558	human	16	hsa8340	HIST1H2BL	histone cluster 1, H2bl	64	0	0	8	22	0.74	278.538	0.424241
hsa04066 HIF1 signaling pathway	IPR001557-54	P00338-2	Acetylation	IPR001557	human	15	hsa3939	LDHA	lactate dehydrogenase A (EC1.1.1.27)	44	0	0	131	6	1	158.553	0.536069
hsa04066 HIF1 signaling pathway	IPR020831-354	P04406-194	Acetylation	IPR020831	human	15	hsa2597	GAPDH	glyceraldehyde-3-phosphate dehydrogenase (EC1.2.1.12)	44	1	0	164	4	1	195.008	0.367536
hsa04066 HIF1 signaling pathway	IPR020831-354	P04406-194	Methylation	IPR020831	human	15	hsa2597	GAPDH	glyceraldehyde-3-phosphate dehydrogenase (EC1.2.1.12)	44	1	0	164	4	1	195.008	0.367536
hsa04066 HIF1 signaling pathway	IPR020831-354	P04406-194	N6-malonyllysine	IPR020831	human	15	hsa2597	GAPDH	glyceraldehyde-3-phosphate dehydrogenase (EC1.2.1.12)	44	1	0	164	4	1	195.008	0.367536
hsa04066 HIF1 signaling pathway	IPR020831-354	P04406-194	Ubiquitylation	IPR020831	human	15	hsa2597	GAPDH	glyceraldehyde-3-phosphate dehydrogenase (EC1.2.1.12)	44	1	0	164	4	1	195.008	0.367536
hsa04066 HIF1 signaling pathway	IPR014375-522	P05129-518	Phosphorylation	IPR014375	human	15	hsa5582	PRKCG	protein kinase C gamma (EC2.7.11.13)	10	0	0	5	5	1	55.364	0.368484
hsa04066 HIF1 signaling pathway	IPR014375-522	P05771-504	Phosphorylation	IPR014375	human	15	hsa5579	PRKCB	protein kinase C beta (EC2.7.11.13)	10	0	0	5	5	1	55.364	0.368484
hsa04066 HIF1 signaling pathway	IPR000941-88	P06733-44	Phosphorylation	IPR000941	human	15	hsa2023	ENO1	enolase 1, (alpha) (EC4.2.1.11)	19	0	0	53	7	0.95	75.1638	0.413907
hsa04066 HIF1 signaling pathway	IPR000941-81	P06733-37	Phosphorylation	IPR000941	human	15	hsa2023	ENO1	enolase 1, (alpha) (EC4.2.1.11)	19	0	0	53	7	1	35.7449	0.394574
hsa04066 HIF1 signaling pathway	IPR000941-88	P09104-44	Phosphorylation	IPR000941	human	15	hsa2026	ENO2	enolase 2 (gamma, neuronal) (EC4.2.1.11)	19	0	0	53	7	0.95	75.1638	0.413907
hsa04066 HIF1 signaling pathway	IPR000941-81	P09104-37	Phosphorylation	IPR000941	human	15	hsa2026	ENO2	enolase 2 (gamma, neuronal) (EC4.2.1.11)	19	0	0	53	7	1	35.7449	0.394574
hsa04066 HIF1 signaling pathway	IPR000941-88	P13929-44	Phosphorylation	IPR000941	human	15	hsa2027	ENO3	enolase 3 (beta, muscle) (EC4.2.1.11)	19	0	0	53	7	0.95	75.1638	0.413907
hsa04066 HIF1 signaling pathway	IPR000941-81	P13929-37	Phosphorylation	IPR000941	human	15	hsa2027	ENO3	enolase 3 (beta, muscle) (EC4.2.1.11)	19	0	0	53	7	1	35.7449	0.394574
hsa04066 HIF1 signaling pathway	IPR014375-522	P17252-501	Phosphorylation	IPR014375	human	15	hsa5578	PRKCA	protein kinase C alpha (EC2.7.11.13)	10	0	0	5	5	1	55.364	0.368484
hsa04066 HIF1 signaling pathway	IPR008349-14	P28482-2	Acetylation	IPR008349	human	15	hsa5594	MAPK1	mitogen-activated protein kinase 1 (EC2.7.11.24)	9	0	0	51	4	1	217.324	0.433716
hsa04066 HIF1 signaling pathway	IPR001312-519	P52789-461	Phosphorylation	IPR001312	human	15	hsa3099	HK2	hexokinase 2 (EC2.7.1.1)	21	0	0	58	5	0.4	131.3	0.375472
hsa04066 HIF1 signaling pathway	IPR013178-2622	Q09472-2328	Phosphorylation	IPR013178	human	15	hsa2033	EP300	E1A binding protein p300 (EC2.3.1.48)	8	0	0	32	3	0.83	206.969	0.3892
hsa04066 HIF1 signaling pathway	IPR020636-1242	Q13555-388	Phosphorylation	IPR020636	human	15	hsa818	CAMK2G	calcium/calmodulin-dependent protein kinase II gamma (EC2.7.11.17)	69	0	0	57	6	0.46	191.783	0.434598
hsa04066 HIF1 signaling pathway	IPR020636-1241	Q13555-387	Phosphorylation	IPR020636	human	15	hsa818	CAMK2G	calcium/calmodulin-dependent protein kinase II gamma (EC2.7.11.17)	69	0	0	73	6	0.38	197.236	0.362588
hsa04066 HIF1 signaling pathway	IPR020636-1242	Q13557-337	Phosphorylation	IPR020636	human	15	hsa817	CAMK2D	calcium/calmodulin-dependent protein kinase II delta (EC2.7.11.17)	69	0	0	57	6	0.46	191.783	0.434598
hsa04066 HIF1 signaling pathway	IPR020636-1241	Q13557-336	Phosphorylation	IPR020636	human	15	hsa817	CAMK2D	calcium/calmodulin-dependent protein kinase II delta (EC2.7.11.17)	69	0	0	73	6	0.38	197.236	0.362588
hsa04066 HIF1 signaling pathway	IPR013178-2622	Q92793-2364	Phosphorylation	IPR013178	human	15	hsa1387	CREBBP	CREB binding protein (EC2.3.1.48)	8	0	0	32	3	0.83	206.969	0.3892
hsa04066 HIF1 signaling pathway	IPR020636-1242	Q9UQM7-337	Phosphorylation	IPR020636	human	15	hsa815	CAMK2A	calcium/calmodulin-dependent protein kinase II alpha (EC2.7.11.17)	69	0	0	57	6	0.46	191.783	0.434598
hsa04066 HIF1 signaling pathway	IPR020636-1241	Q9UQM7-336	Phosphorylation	IPR020636	human	15	hsa815	CAMK2A	calcium/calmodulin-dependent protein kinase II alpha (EC2.7.11.17)	69	0	0	73	6	0.38	197.236	0.362588
hsa04390 Hippo signaling pathway	IPR015506-228	O14641-211	Phosphorylation	IPR015506	human	15	hsa1856	DVL2	dishevelled segment polarity protein 2	8	0	0	24	3	0.75	228.412	0.398185
hsa04390 Hippo signaling pathway	IPR006077-2067	P26232-651	Phosphorylation	IPR006077	human	15	hsa1496	CTNNA2	catenin alpha 2	21	0	0	41	6	0.74	210.639	0.50244
hsa04390 Hippo signaling pathway	IPR006077-2070	P26232-654	Phosphorylation	IPR006077	human	15	hsa1496	CTNNA2	catenin alpha 2	21	0	0	31	6	0.37	211.939	0.446547
hsa04390 Hippo signaling pathway	IPR006077-2073	P26232-657	Phosphorylation	IPR006077	human	15	hsa1496	CTNNA2	catenin alpha 2	21	0	0	31	4	0.37	215.263	0.440357
hsa04390 Hippo signaling pathway	IPR006077-2067	P35221-652	Phosphorylation	IPR006077	human	15	hsa1495	CTNNA1	catenin alpha 1	21	0	0	41	6	0.74	210.639	0.50244
hsa04390 Hippo signaling pathway	IPR006077-2070	P35221-655	Phosphorylation	IPR006077	human	15	hsa1495	CTNNA1	catenin alpha 1	21	0	0	31	6	0.37	211.939	0.446547
hsa04390 Hippo signaling pathway	IPR006077-2073	P35221-658	Phosphorylation	IPR006077	human	15	hsa1495	CTNNA1	catenin alpha 1	21	0	0	31	4	0.37	215.263	0.440357
hsa04390 Hippo signaling pathway	IPR013284-60	P35222-49	Acetylation	IPR013284	human	15	hsa1499	CTNNB1	catenin beta 1	8	0	0	44	4	1	237.605	0.573472
hsa04390 Hippo signaling pathway	IPR013284-60	P35222-49	Ubiquitylation	IPR013284	human	15	hsa1499	CTNNB1	catenin beta 1	8	0	0	44	4	1	237.605	0.573472
hsa04390 Hippo signaling pathway	IPR013284-27	P35222-23	Phosphorylation	IPR013284	human	15	hsa1499	CTNNB1	catenin beta 1	8	0	0	44	3	1	237.605	0.448014
hsa04390 Hippo signaling pathway	IPR000798-1155	P35240-477	Phosphorylation	IPR000798	human	15	hsa4771	NF2	neurofibromin 2 (merlin)	34	0	0	53	5	0.62	211.502	0.438299
hsa04390 Hippo signaling pathway	IPR000333-975	P36894-531	Ubiquitylation	IPR000333	human	15	hsa657	BMPR1A	bone morphogenetic protein receptor type 1A (EC2.7.11.30)	24	0	0	102	4	0.61	217.263	0.486348
hsa04390 Hippo signaling pathway	IPR000333-975	P36897-502	Ubiquitylation	IPR000333	human	15	hsa7046	TGFBR1	transforming growth factor beta receptor I (EC2.7.11.30)	24	0	0	102	4	0.61	217.263	0.486348
hsa04390 Hippo signaling pathway	IPR000333-975	P37173-551	Phosphorylation	IPR000333	human	15	hsa7048	TGFBR2	transforming growth factor beta receptor II (EC2.7.11.30)	24	0	0	102	4	0.61	217.263	0.486348
hsa04390 Hippo signaling pathway	IPR000009-115	P63151-88	Acetylation	IPR000009	human	15	hsa5520	PPP2R2A	protein phosphatase 2 regulatory subunit B, alpha (EC3.1.3.16)	9	0	0	2	4	1	127.855	0.391666
hsa04390 Hippo signaling pathway	IPR000009-115	P63151-88	Ubiquitylation	IPR000009	human	15	hsa5520	PPP2R2A	protein phosphatase 2 regulatory subunit B, alpha (EC3.1.3.16)	9	0	0	2	4	1	127.855	0.391666
hsa04390 Hippo signaling pathway	IPR000009-115	Q00005-84	Ubiquitylation	IPR000009	human	15	hsa5521	PPP2R2B	protein phosphatase 2 regulatory subunit B, beta (EC3.1.3.16)	9	0	0	2	4	1	127.855	0.391666
hsa04390 Hippo signaling pathway	IPR016313-721	Q12959-575	Phosphorylation	IPR016313	human	15	hsa1739	DLG1	discs large homolog 1, scribble cell polarity complex component	13	0	0	42	5	0.92	210.036	0.488482
hsa04390 Hippo signaling pathway	IPR016313-846	Q12959-687	Phosphorylation	IPR016313	human	15	hsa1739	DLG1	discs large homolog 1, scribble cell polarity complex component	13	0	0	37	3	0.71	212.908	0.376944
hsa04390 Hippo signaling pathway	IPR000009-115	Q66LE6-94	Ubiquitylation	IPR000009	human	15	hsa55844	PPP2R2D	protein phosphatase 2 regulatory subunit B, delta	9	0	0	2	4	1	127.855	0.391666
hsa04390 Hippo signaling pathway	IPR005301-4	Q7L9L4-2	Phosphorylation	IPR005301	human	15	hsa92597	MOB1B	MOB kinase activator 1B	12	0	0	2	3	0.58	281.35	0.381883
hsa04390 Hippo signaling pathway	IPR015506-228	Q92997-192	Phosphorylation	IPR015506	human	15	hsa1857	DVL3	dishevelled segment polarity protein 3	8	0	0	24	3	0.75	228.412	0.398185
hsa04390 Hippo signaling pathway	IPR005301-4	Q9H8S9-2	Acetylation	IPR005301	human	15	hsa55233	MOB1A	MOB kinase activator 1A	12	0	0	2	3	0.58	281.35	0.381883
hsa04390 Hippo signaling pathway	IPR005301-4	Q9H8S9-2	Phosphorylation	IPR005301	human	15	hsa55233	MOB1A	MOB kinase activator 1A	12	0	0	2	3	0.58	281.35	0.381883
hsa05130 Pathogenic Escherichia coli infection	IPR000217-348	P04350-278	Phosphorylation	IPR000217	human	15	hsa10382	TUBB4A	tubulin beta 4A class IVa	72	0	0	76	14	0.97	78.2172	0.402805
hsa05130 Pathogenic Escherichia coli infection	IPR001664-277	P05783-81	Ubiquitylation	IPR001664	human	15	hsa3875	KRT18	keratin 18	154	0	0	20	10	0.66	232.145	0.656742
hsa05130 Pathogenic Escherichia coli infection	IPR001664-2425	P05783-417	Ubiquitylation	IPR001664	human	15	hsa3875	KRT18	keratin 18	154	0	0	8	8	0.51	229.05	0.379795
hsa05130 Pathogenic Escherichia coli infection	IPR000217-348	P07437-278	Phosphorylation	IPR000217	human	15	hsa203068	TUBB	tubulin beta class I	72	0	0	76	14	0.97	78.2172	0.402805
hsa05130 Pathogenic Escherichia coli infection	IPR014375-522	P17252-501	Phosphorylation	IPR014375	human	15	hsa5578	PRKCA	protein kinase C alpha (EC2.7.11.13)	10	0	0	5	5	1	55.364	0.368484
hsa05130 Pathogenic Escherichia coli infection	IPR013284-60	P35222-49	Acetylation	IPR013284	human	15	hsa1499	CTNNB1	catenin beta 1	8	0	0	44	4	1	237.605	0.573472
hsa05130 Pathogenic Escherichia coli infection	IPR013284-60	P35222-49	Ubiquitylation	IPR013284	human	15	hsa1499	CTNNB1	catenin beta 1	8	0	0	44	4	1	237.605	0.573472
hsa05130 Pathogenic Escherichia coli infection	IPR013284-27	P35222-23	Phosphorylation	IPR013284	human	15	hsa1499	CTNNB1	catenin beta 1	8	0	0	44	3	1	237.605	0.448014
hsa05130 Pathogenic Escherichia coli infection	IPR000217-348	P68363-280	Ubiquitylation	IPR000217	human	15	hsa10376	TUBA1B	tubulin alpha 1b	72	0	0	76	14	0.97	78.2172	0.402805
hsa05130 Pathogenic Escherichia coli infection	IPR000217-356	P68363-287	Phosphorylation	IPR000217	human	15	hsa10376	TUBA1B	tubulin alpha 1b	72	0	0	114	5	0.96	57.2471	0.363558
hsa05130 Pathogenic Escherichia coli infection	IPR000217-348	P68366-280	Ubiquitylation	IPR000217	human	15	hsa7277	TUBA4A	tubulin alpha 4a	72	0	0	76	14	0.97	78.2172	0.402805
hsa05130 Pathogenic Escherichia coli infection	IPR000217-476	P68366-376	S-nitrosylation	IPR000217	human	15	hsa7277	TUBA4A	tubulin alpha 4a	72	0	0	110	8	0.97	30.2676	0.391675
hsa05130 Pathogenic Escherichia coli infection	IPR000217-356	P68366-287	Phosphorylation	IPR000217	human	15	hsa7277	TUBA4A	tubulin alpha 4a	72	0	0	114	5	0.96	57.2471	0.363558
hsa05130 Pathogenic Escherichia coli infection	IPR000217-348	P68371-278	Phosphorylation	IPR000217	human	15	hsa10383	TUBB4B	tubulin beta 4B class IVb	72	0	0	76	14	0.97	78.2172	0.402805
hsa05130 Pathogenic Escherichia coli infection	IPR000217-348	Q13748-280	Ubiquitylation	IPR000217	human	15	hsa7278	TUBA3C	tubulin alpha 3c	72	0	0	76	14	0.97	78.2172	0.402805
hsa05130 Pathogenic Escherichia coli infection	IPR000217-356	Q13748-287	Phosphorylation	IPR000217	human	15	hsa7278	TUBA3C	tubulin alpha 3c	72	0	0	114	5	0.96	57.2471	0.363558
hsa05130 Pathogenic Escherichia coli infection	IPR000217-348	Q13885-278	Phosphorylation	IPR000217	human	15	hsa7280	TUBB2A	tubulin beta 2A class IIa	72	0	0	76	14	0.97	78.2172	0.402805
hsa05130 Pathogenic Escherichia coli infection	IPR000217-348	Q3ZCM7-278	Phosphorylation	IPR000217	human	15	hsa347688	TUBB8	tubulin beta 8 class VIII	72	0	0	76	14	0.97	78.2172	0.402805
hsa05130 Pathogenic Escherichia coli infection	IPR000217-348	Q6PEY2-280	Ubiquitylation	IPR000217	human	15	hsa112714	TUBA3E	tubulin alpha 3e	72	0	0	76	14	0.97	78.2172	0.402805
hsa05130 Pathogenic Escherichia coli infection	IPR000217-356	Q6PEY2-287	Phosphorylation	IPR000217	human	15	hsa112714	TUBA3E	tubulin alpha 3e	72	0	0	114	5	0.96	57.2471	0.363558
hsa05130 Pathogenic Escherichia coli infection	IPR000217-348	Q71U36-280	Ubiquitylation	IPR000217	human	15	hsa7846	TUBA1A	tubulin alpha 1a	72	0	0	76	14	0.97	78.2172	0.402805
hsa05130 Pathogenic Escherichia coli infection	IPR000217-356	Q71U36-287	Phosphorylation	IPR000217	human	15	hsa7846	TUBA1A	tubulin alpha 1a	72	0	0	114	5	0.96	57.2471	0.363558
hsa05130 Pathogenic Escherichia coli infection	IPR000217-348	Q9BUF5-278	Phosphorylation	IPR000217	human	15	hsa84617	TUBB6	tubulin beta 6 class V	72	0	0	76	14	0.97	78.2172	0.402805
hsa05130 Pathogenic Escherichia coli infection	IPR000217-348	Q9BVA1-278	Phosphorylation	IPR000217	human	15	hsa347733	TUBB2B	tubulin beta 2B class IIb	72	0	0	76	14	0.97	78.2172	0.402805
hsa05166 HTLV	IPR015506-228	O14641-211	Phosphorylation	IPR015506	human	14	hsa1856	DVL2	dishevelled segment polarity protein 2	8	0	0	24	3	0.75	228.412	0.398185
hsa05166 HTLV	IPR015661-602	O60566-537	Phosphorylation	IPR015661	human	14	hsa701	BUB1B	BUB1 mitotic checkpoint serine/threonine kinase B (EC2.7.11.1)	9	0	0	9	3	0.67	227.967	0.383482
hsa05166 HTLV	IPR027648-400	P01889-361	Phosphorylation	IPR027648	human	14	hsa3106	HLA-B	major histocompatibility complex, class I, B	83	0	0	728	8	0.62	211.95	0.620819
hsa05166 HTLV	IPR027648-394	P01889-359	Phosphorylation	IPR027648	human	14	hsa3106	HLA-B	major histocompatibility complex, class I, B	83	0	0	643	18	0.94	211.214	0.425979
hsa05166 HTLV	IPR027648-377	P01889-350	Phosphorylation	IPR027648	human	14	hsa3106	HLA-B	major histocompatibility complex, class I, B	83	1	0	40	6	0.84	212.096	0.357576
hsa05166 HTLV	IPR001580-653	P27824-583	Phosphorylation	IPR001580	human	14	hsa821	CANX	calnexin	16	0	0	1	4	0.88	269.1	0.581688
hsa05166 HTLV	IPR027648-394	P30443-359	Phosphorylation	IPR027648	human	14	hsa3105	HLA-A	major histocompatibility complex, class I, A	83	0	0	643	18	0.94	211.214	0.425979
hsa05166 HTLV	IPR027648-364	P30443-337	Phosphorylation	IPR027648	human	14	hsa3105	HLA-A	major histocompatibility complex, class I, A	83	0	0	11	4	0.86	222.573	0.411795
hsa05166 HTLV	IPR013284-60	P35222-49	Acetylation	IPR013284	human	14	hsa1499	CTNNB1	catenin beta 1	8	0	0	44	4	1	237.605	0.573472
hsa05166 HTLV	IPR013284-60	P35222-49	Ubiquitylation	IPR013284	human	14	hsa1499	CTNNB1	catenin beta 1	8	0	0	44	4	1	237.605	0.573472
hsa05166 HTLV	IPR013284-27	P35222-23	Phosphorylation	IPR013284	human	14	hsa1499	CTNNB1	catenin beta 1	8	0	0	44	3	1	237.605	0.448014
hsa05166 HTLV	IPR000333-975	P36897-502	Ubiquitylation	IPR000333	human	14	hsa7046	TGFBR1	transforming growth factor beta receptor I (EC2.7.11.30)	24	0	0	102	4	0.61	217.263	0.486348
hsa05166 HTLV	IPR000333-975	P37173-551	Phosphorylation	IPR000333	human	14	hsa7048	TGFBR2	transforming growth factor beta receptor II (EC2.7.11.30)	24	0	0	102	4	0.61	217.263	0.486348
hsa05166 HTLV	IPR013178-2622	Q09472-2328	Phosphorylation	IPR013178	human	14	hsa2033	EP300	E1A binding protein p300 (EC2.3.1.48)	8	0	0	32	3	0.83	206.969	0.3892
hsa05166 HTLV	IPR016313-721	Q12959-575	Phosphorylation	IPR016313	human	14	hsa1739	DLG1	discs large homolog 1, scribble cell polarity complex component	13	0	0	42	5	0.92	210.036	0.488482
hsa05166 HTLV	IPR016313-846	Q12959-687	Phosphorylation	IPR016313	human	14	hsa1739	DLG1	discs large homolog 1, scribble cell polarity complex component	13	0	0	37	3	0.71	212.908	0.376944
hsa05166 HTLV	IPR013178-2622	Q92793-2364	Phosphorylation	IPR013178	human	14	hsa1387	CREBBP	CREB binding protein (EC2.3.1.48)	8	0	0	32	3	0.83	206.969	0.3892
hsa05166 HTLV	IPR015506-228	Q92997-192	Phosphorylation	IPR015506	human	14	hsa1857	DVL3	dishevelled segment polarity protein 3	8	0	0	24	3	0.75	228.412	0.398185
hsa05166 HTLV	IPR006077-1581	Q9Y490-1541	Acetylation	IPR006077	human	14	hsa7094	TLN1	talin 1	21	0	0	1	4	0.83	170.45	0.444352
hsa05166 HTLV	IPR006077-1581	Q9Y490-1541	Ubiquitylation	IPR006077	human	14	hsa7094	TLN1	talin 1	21	0	0	1	4	0.83	170.45	0.444352
hsa05166 HTLV	IPR006077-1581	Q9Y4G6-1543	Acetylation	IPR006077	human	14	hsa83660	TLN2	talin 2	21	0	0	1	4	0.83	170.45	0.444352
hsa05166 HTLV	IPR006077-1581	Q9Y4G6-1543	Ubiquitylation	IPR006077	human	14	hsa83660	TLN2	talin 2	21	0	0	1	4	0.83	170.45	0.444352
hsa05169 Epstein Barr virus infection	IPR027648-400	P01889-361	Phosphorylation	IPR027648	human	14	hsa3106	HLA-B	major histocompatibility complex, class I, B	83	0	0	728	8	0.62	211.95	0.620819
hsa05169 Epstein Barr virus infection	IPR027648-394	P01889-359	Phosphorylation	IPR027648	human	14	hsa3106	HLA-B	major histocompatibility complex, class I, B	83	0	0	643	18	0.94	211.214	0.425979
hsa05169 Epstein Barr virus infection	IPR027648-377	P01889-350	Phosphorylation	IPR027648	human	14	hsa3106	HLA-B	major histocompatibility complex, class I, B	83	1	0	40	6	0.84	212.096	0.357576
hsa05169 Epstein Barr virus infection	IPR001664-277	P08670-104	Acetylation	IPR001664	human	14	hsa7431	VIM	vimentin	154	0	0	20	10	0.66	232.145	0.656742
hsa05169 Epstein Barr virus infection	IPR001664-277	P08670-104	Ubiquitylation	IPR001664	human	14	hsa7431	VIM	vimentin	154	0	0	20	10	0.66	232.145	0.656742
hsa05169 Epstein Barr virus infection	IPR001664-1552	P08670-420	Phosphorylation	IPR001664	human	14	hsa7431	VIM	vimentin	154	0	0	19	6	0.49	237.947	0.395269
hsa05169 Epstein Barr virus infection	IPR001664-1551	P08670-419	Phosphorylation	IPR001664	human	14	hsa7431	VIM	vimentin	154	0	0	19	8	0.2	237.947	0.38968
hsa05169 Epstein Barr virus infection	IPR013126-465	P11142-319	Acetylation	IPR013126	human	14	hsa3312	HSPA8	heat shock protein family A (Hsp70) member 8	65	0	0	95	6	0.62	93.2006	0.372572
hsa05169 Epstein Barr virus infection	IPR013126-465	P11142-319	Ubiquitylation	IPR013126	human	14	hsa3312	HSPA8	heat shock protein family A (Hsp70) member 8	65	0	0	95	6	0.62	93.2006	0.372572
hsa05169 Epstein Barr virus infection	IPR013126-342	P11142-246	Acetylation	IPR013126	human	14	hsa3312	HSPA8	heat shock protein family A (Hsp70) member 8	65	0	0	94	5	0.78	83.4651	0.358201
hsa05169 Epstein Barr virus infection	IPR013126-342	P11142-246	Ubiquitylation	IPR013126	human	14	hsa3312	HSPA8	heat shock protein family A (Hsp70) member 8	65	0	0	94	5	0.78	83.4651	0.358201
hsa05169 Epstein Barr virus infection	IPR013126-465	P17066-321	Acetylation	IPR013126	human	14	hsa3310	HSPA6	heat shock protein family A (Hsp70) member 6	65	0	0	95	6	0.62	93.2006	0.372572
hsa05169 Epstein Barr virus infection	IPR013126-465	P17066-321	Ubiquitylation	IPR013126	human	14	hsa3310	HSPA6	heat shock protein family A (Hsp70) member 6	65	0	0	95	6	0.62	93.2006	0.372572
hsa05169 Epstein Barr virus infection	IPR005937-277	P17980-233	Ubiquitylation	IPR005937	human	14	hsa5702	PSMC3	proteasome 26S subunit, ATPase 3	24	0	0	3	6	1	26.87	0.379282
hsa05169 Epstein Barr virus infection	IPR027648-394	P30443-359	Phosphorylation	IPR027648	human	14	hsa3105	HLA-A	major histocompatibility complex, class I, A	83	0	0	643	18	0.94	211.214	0.425979
hsa05169 Epstein Barr virus infection	IPR027648-364	P30443-337	Phosphorylation	IPR027648	human	14	hsa3105	HLA-A	major histocompatibility complex, class I, A	83	0	0	11	4	0.86	222.573	0.411795
hsa05169 Epstein Barr virus infection	IPR005937-277	P35998-222	Ubiquitylation	IPR005937	human	14	hsa5701	PSMC2	proteasome 26S subunit, ATPase 2	24	0	0	3	6	1	26.87	0.379282
hsa05169 Epstein Barr virus infection	IPR005937-277	P43686-212	Ubiquitylation	IPR005937	human	14	hsa5704	PSMC4	proteasome 26S subunit, ATPase 4	24	0	0	3	6	1	26.87	0.379282
hsa05169 Epstein Barr virus infection	IPR005937-277	P62191-232	Ubiquitylation	IPR005937	human	14	hsa5700	PSMC1	proteasome 26S subunit, ATPase 1	24	0	0	3	6	1	26.87	0.379282
hsa05169 Epstein Barr virus infection	IPR005937-277	P62195-196	Ubiquitylation	IPR005937	human	14	hsa5705	PSMC5	proteasome 26S subunit, ATPase 5	24	0	0	3	6	1	26.87	0.379282
hsa05169 Epstein Barr virus infection	IPR005937-277	P62333-180	Ubiquitylation	IPR005937	human	14	hsa5706	PSMC6	proteasome 26S subunit, ATPase 6	24	0	0	3	6	1	26.87	0.379282
hsa05169 Epstein Barr virus infection	IPR000704-275	P67870-209	Phosphorylation	IPR000704	human	14	hsa1460	CSNK2B	casein kinase 2 beta (EC2.7.11.1)	7	0	0	9	3	0.86	245.197	0.430406
hsa05169 Epstein Barr virus infection	IPR013178-2622	Q09472-2328	Phosphorylation	IPR013178	human	14	hsa2033	EP300	E1A binding protein p300 (EC2.3.1.48)	8	0	0	32	3	0.83	206.969	0.3892
hsa05169 Epstein Barr virus infection	IPR013178-2622	Q92793-2364	Phosphorylation	IPR013178	human	14	hsa1387	CREBBP	CREB binding protein (EC2.3.1.48)	8	0	0	32	3	0.83	206.969	0.3892
hsa05205 Proteoglycans in cancer	IPR014375-522	P05129-518	Phosphorylation	IPR014375	human	14	hsa5582	PRKCG	protein kinase C gamma (EC2.7.11.13)	10	0	0	5	5	1	55.364	0.368484
hsa05205 Proteoglycans in cancer	IPR014375-522	P05771-504	Phosphorylation	IPR014375	human	14	hsa5579	PRKCB	protein kinase C beta (EC2.7.11.13)	10	0	0	5	5	1	55.364	0.368484
hsa05205 Proteoglycans in cancer	IPR016352-48	P07585-34	O-linked Glycosylation	IPR016352	human	14	hsa1634	DCN	decorin	20	0	0	6	17	0.95	241.7	0.661043
hsa05205 Proteoglycans in cancer	IPR016352-289	P07585-262	N-linked Glycosylation	IPR016352	human	14	hsa1634	DCN	decorin	20	0	0	10	5	1	130.745	0.452492
hsa05205 Proteoglycans in cancer	IPR014375-522	P17252-501	Phosphorylation	IPR014375	human	14	hsa5578	PRKCA	protein kinase C alpha (EC2.7.11.13)	10	0	0	5	5	1	55.364	0.368484
hsa05205 Proteoglycans in cancer	IPR024162-495	P22681-483	Phosphorylation	IPR024162	human	14	hsa867	CBL	Cbl proto-oncogene, E3 ubiquitin protein ligase (EC6.3.2.-)	6	0	0	39	3	1	212.777	0.420606
hsa05205 Proteoglycans in cancer	IPR000798-1155	P26038-468	Phosphorylation	IPR000798	human	14	hsa4478	MSN	moesin	34	0	0	53	5	0.62	211.502	0.438299
hsa05205 Proteoglycans in cancer	IPR008349-14	P28482-2	Acetylation	IPR008349	human	14	hsa5594	MAPK1	mitogen-activated protein kinase 1 (EC2.7.11.24)	9	0	0	51	4	1	217.324	0.433716
hsa05205 Proteoglycans in cancer	IPR013284-60	P35222-49	Acetylation	IPR013284	human	14	hsa1499	CTNNB1	catenin beta 1	8	0	0	44	4	1	237.605	0.573472
hsa05205 Proteoglycans in cancer	IPR013284-60	P35222-49	Ubiquitylation	IPR013284	human	14	hsa1499	CTNNB1	catenin beta 1	8	0	0	44	4	1	237.605	0.573472
hsa05205 Proteoglycans in cancer	IPR013284-27	P35222-23	Phosphorylation	IPR013284	human	14	hsa1499	CTNNB1	catenin beta 1	8	0	0	44	3	1	237.605	0.448014
hsa05205 Proteoglycans in cancer	IPR001863-682	P51654-495	O-linked Glycosylation	IPR001863	human	14	hsa2719	GPC3	glypican 3	14	0	0	13	6	0.43	234.89	0.596657
hsa05205 Proteoglycans in cancer	IPR001863-699	P51654-509	O-linked Glycosylation	IPR001863	human	14	hsa2719	GPC3	glypican 3	14	0	0	1	8	0.93	204.6	0.552776
hsa05205 Proteoglycans in cancer	IPR024162-495	Q13191-476	Phosphorylation	IPR024162	human	14	hsa868	CBLB	Cbl proto-oncogene B, E3 ubiquitin protein ligase	6	0	0	39	3	1	212.777	0.420606
hsa05205 Proteoglycans in cancer	IPR020636-1242	Q13555-388	Phosphorylation	IPR020636	human	14	hsa818	CAMK2G	calcium/calmodulin-dependent protein kinase II gamma (EC2.7.11.17)	69	0	0	57	6	0.46	191.783	0.434598
hsa05205 Proteoglycans in cancer	IPR020636-1241	Q13555-387	Phosphorylation	IPR020636	human	14	hsa818	CAMK2G	calcium/calmodulin-dependent protein kinase II gamma (EC2.7.11.17)	69	0	0	73	6	0.38	197.236	0.362588
hsa05205 Proteoglycans in cancer	IPR020636-1242	Q13557-337	Phosphorylation	IPR020636	human	14	hsa817	CAMK2D	calcium/calmodulin-dependent protein kinase II delta (EC2.7.11.17)	69	0	0	57	6	0.46	191.783	0.434598
hsa05205 Proteoglycans in cancer	IPR020636-1241	Q13557-336	Phosphorylation	IPR020636	human	14	hsa817	CAMK2D	calcium/calmodulin-dependent protein kinase II delta (EC2.7.11.17)	69	0	0	73	6	0.38	197.236	0.362588
hsa05205 Proteoglycans in cancer	IPR015721-1495	Q9NZN5-1327	Phosphorylation	IPR015721	human	14	hsa23365	ARHGEF12	Rho guanine nucleotide exchange factor 12	19	0	0	11	4	0.47	230.409	0.474222
hsa05205 Proteoglycans in cancer	IPR020636-1242	Q9UQM7-337	Phosphorylation	IPR020636	human	14	hsa815	CAMK2A	calcium/calmodulin-dependent protein kinase II alpha (EC2.7.11.17)	69	0	0	57	6	0.46	191.783	0.434598
hsa05205 Proteoglycans in cancer	IPR020636-1241	Q9UQM7-336	Phosphorylation	IPR020636	human	14	hsa815	CAMK2A	calcium/calmodulin-dependent protein kinase II alpha (EC2.7.11.17)	69	0	0	73	6	0.38	197.236	0.362588
hsa05322 Systemic lupus erythematosus	IPR000558-50	O60814-24	Acetylation	IPR000558	human	14	hsa85236	HIST1H2BK	histone cluster 1, H2bk	64	0	0	8	23	0.83	278.538	0.555102
hsa05322 Systemic lupus erythematosus	IPR000558-32	O60814-12	Acetylation	IPR000558	human	14	hsa85236	HIST1H2BK	histone cluster 1, H2bk	64	0	0	8	22	0.74	278.538	0.424241
hsa05322 Systemic lupus erythematosus	IPR000558-50	P06899-24	Acetylation	IPR000558	human	14	hsa8970	HIST1H2BJ	histone cluster 1, H2bj	64	0	0	8	23	0.83	278.538	0.555102
hsa05322 Systemic lupus erythematosus	IPR000558-32	P06899-12	Acetylation	IPR000558	human	14	hsa8970	HIST1H2BJ	histone cluster 1, H2bj	64	0	0	8	22	0.74	278.538	0.424241
hsa05322 Systemic lupus erythematosus	IPR000558-50	P23527-24	Acetylation	IPR000558	human	14	hsa8348	HIST1H2BO	histone cluster 1, H2bo	64	0	0	8	23	0.83	278.538	0.555102
hsa05322 Systemic lupus erythematosus	IPR000558-32	P23527-12	Acetylation	IPR000558	human	14	hsa8348	HIST1H2BO	histone cluster 1, H2bo	64	0	0	8	22	0.74	278.538	0.424241
hsa05322 Systemic lupus erythematosus	IPR000558-50	P33778-24	Acetylation	IPR000558	human	14	hsa3018	HIST1H2BB	histone cluster 1, H2bb	64	0	0	8	23	0.83	278.538	0.555102
hsa05322 Systemic lupus erythematosus	IPR000558-32	P33778-12	Acetylation	IPR000558	human	14	hsa3018	HIST1H2BB	histone cluster 1, H2bb	64	0	0	8	22	0.74	278.538	0.424241
hsa05322 Systemic lupus erythematosus	IPR000558-51	P33778-25	Acetylation	IPR000558	human	14	hsa3018	HIST1H2BB	histone cluster 1, H2bb	64	1	0	8	5	0.71	278.538	0.418908
hsa05322 Systemic lupus erythematosus	IPR000558-50	P58876-24	Acetylation	IPR000558	human	14	hsa3017	HIST1H2BD	histone cluster 1, H2bd	64	0	0	8	23	0.83	278.538	0.555102
hsa05322 Systemic lupus erythematosus	IPR000558-32	P58876-12	Acetylation	IPR000558	human	14	hsa3017	HIST1H2BD	histone cluster 1, H2bd	64	0	0	8	22	0.74	278.538	0.424241
hsa05322 Systemic lupus erythematosus	IPR000558-50	P62807-24	Acetylation	IPR000558	human	14	hsa8347	HIST1H2BC	histone cluster 1, H2bc	64	0	0	8	23	0.83	278.538	0.555102
hsa05322 Systemic lupus erythematosus	IPR000558-50	P62807-24	Methylation	IPR000558	human	14	hsa8347	HIST1H2BC	histone cluster 1, H2bc	64	0	0	8	23	0.83	278.538	0.555102
hsa05322 Systemic lupus erythematosus	IPR000558-32	P62807-12	Acetylation	IPR000558	human	14	hsa8347	HIST1H2BC	histone cluster 1, H2bc	64	0	0	8	22	0.74	278.538	0.424241
hsa05322 Systemic lupus erythematosus	IPR000558-13	P62807-7	Phosphorylation	IPR000558	human	14	hsa8347	HIST1H2BC	histone cluster 1, H2bc	64	0	0	8	6	0.87	260.215	0.37357
hsa05322 Systemic lupus erythematosus	IPR001508-1299	Q12879-917	Phosphorylation	IPR001508	human	14	hsa2903	GRIN2A	glutamate ionotropic receptor NMDA type subunit 2A	49	0	0	2	4	1	209.6	0.534008
hsa05322 Systemic lupus erythematosus	IPR000558-50	Q16778-24	Acetylation	IPR000558	human	14	hsa8349	HIST2H2BE	histone cluster 2, H2be	64	0	0	8	23	0.83	278.538	0.555102
hsa05322 Systemic lupus erythematosus	IPR000558-32	Q16778-12	Acetylation	IPR000558	human	14	hsa8349	HIST2H2BE	histone cluster 2, H2be	64	0	0	8	22	0.74	278.538	0.424241
hsa05322 Systemic lupus erythematosus	IPR000558-50	Q5QNW6-24	Acetylation	IPR000558	human	14	hsa440689	HIST2H2BF	histone cluster 2, H2bf	64	0	0	8	23	0.83	278.538	0.555102
hsa05322 Systemic lupus erythematosus	IPR000558-32	Q5QNW6-12	Acetylation	IPR000558	human	14	hsa440689	HIST2H2BF	histone cluster 2, H2bf	64	0	0	8	22	0.74	278.538	0.424241
hsa05322 Systemic lupus erythematosus	IPR000558-50	Q8N257-24	Acetylation	IPR000558	human	14	hsa128312	HIST3H2BB	histone cluster 3, H2bb	64	0	0	8	23	0.83	278.538	0.555102
hsa05322 Systemic lupus erythematosus	IPR000558-32	Q8N257-12	Acetylation	IPR000558	human	14	hsa128312	HIST3H2BB	histone cluster 3, H2bb	64	0	0	8	22	0.74	278.538	0.424241
hsa05322 Systemic lupus erythematosus	IPR000558-50	Q93079-24	Acetylation	IPR000558	human	14	hsa8345	HIST1H2BH	histone cluster 1, H2bh	64	0	0	8	23	0.83	278.538	0.555102
hsa05322 Systemic lupus erythematosus	IPR000558-32	Q93079-12	Acetylation	IPR000558	human	14	hsa8345	HIST1H2BH	histone cluster 1, H2bh	64	0	0	8	22	0.74	278.538	0.424241
hsa05322 Systemic lupus erythematosus	IPR000558-50	Q99877-24	Acetylation	IPR000558	human	14	hsa8341	HIST1H2BN	histone cluster 1, H2bn	64	0	0	8	23	0.83	278.538	0.555102
hsa05322 Systemic lupus erythematosus	IPR000558-32	Q99877-12	Acetylation	IPR000558	human	14	hsa8341	HIST1H2BN	histone cluster 1, H2bn	64	0	0	8	22	0.74	278.538	0.424241
hsa05322 Systemic lupus erythematosus	IPR000558-50	Q99879-24	Acetylation	IPR000558	human	14	hsa8342	HIST1H2BM	histone cluster 1, H2bm	64	0	0	8	23	0.83	278.538	0.555102
hsa05322 Systemic lupus erythematosus	IPR000558-50	Q99880-24	Acetylation	IPR000558	human	14	hsa8340	HIST1H2BL	histone cluster 1, H2bl	64	0	0	8	23	0.83	278.538	0.555102
hsa05322 Systemic lupus erythematosus	IPR000558-32	Q99880-12	Acetylation	IPR000558	human	14	hsa8340	HIST1H2BL	histone cluster 1, H2bl	64	0	0	8	22	0.74	278.538	0.424241
hsa00230 Purine metabolism	IPR023088-505	O60658-268	Ubiquitylation	IPR023088	human	13	hsa5151	PDE8A	phosphodiesterase 8A (EC3.1.4.53)	45	0	0	201	4	0.34	208.128	0.427046
hsa00230 Purine metabolism	IPR005946-48	P11908-29	Ubiquitylation	IPR005946	human	13	hsa5634	PRPS2	phosphoribosyl pyrophosphate synthetase 2 (EC2.7.6.1)	13	0	0	21	4	0.92	113.097	0.361563
hsa00230 Purine metabolism	IPR005990-465	P12268-416	Phosphorylation	IPR005990	human	13	hsa3615	IMPDH2	IMP (inosine 5'-monophosphate) dehydrogenase 2 (EC1.1.1.205)	13	0	0	28	5	1	13.0418	0.352357
hsa00230 Purine metabolism	IPR001564-118	P15531-12	Acetylation	IPR001564	human	13	hsa4830	NME1	NME/NM23 nucleoside diphosphate kinase 1 (EC2.7.4.6)	36	0	0	205	5	1	31.5834	0.357499
hsa00230 Purine metabolism	IPR001564-118	P15531-12	Ubiquitylation	IPR001564	human	13	hsa4830	NME1	NME/NM23 nucleoside diphosphate kinase 1 (EC2.7.4.6)	36	0	0	205	5	1	31.5834	0.357499
hsa00230 Purine metabolism	IPR005990-465	P20839-416	Phosphorylation	IPR005990	human	13	hsa3614	IMPDH1	IMP (inosine 5'-monophosphate) dehydrogenase 1 (EC1.1.1.205)	13	0	0	28	5	1	13.0418	0.352357
hsa00230 Purine metabolism	IPR005946-48	P21108-29	Ubiquitylation	IPR005946	human	13	hsa221823	PRPS1L1	phosphoribosyl pyrophosphate synthetase 1-like 1 (EC2.7.6.1)	13	0	0	21	4	0.92	113.097	0.361563
hsa00230 Purine metabolism	IPR001564-118	P22392-12	Acetylation	IPR001564	human	13	hsa654364	NME1-NME2	NME1-NME2 readthrough (EC2.7.4.6)	36	0	0	205	5	1	31.5834	0.357499
hsa00230 Purine metabolism	IPR001564-118	P22392-12	Ubiquitylation	IPR001564	human	13	hsa654364	NME1-NME2	NME1-NME2 readthrough (EC2.7.4.6)	36	0	0	205	5	1	31.5834	0.357499
hsa00230 Purine metabolism	IPR023088-505	P27815-209	Phosphorylation	IPR023088	human	13	hsa5141	PDE4A	phosphodiesterase 4A (EC3.1.4.53)	45	0	0	201	4	0.34	208.128	0.427046
hsa00230 Purine metabolism	IPR005946-48	P60891-29	Ubiquitylation	IPR005946	human	13	hsa5631	PRPS1	phosphoribosyl pyrophosphate synthetase 1 (EC2.7.6.1)	13	0	0	21	4	0.92	113.097	0.361563
hsa00230 Purine metabolism	IPR023088-505	Q07343-197	Phosphorylation	IPR023088	human	13	hsa5142	PDE4B	phosphodiesterase 4B (EC3.1.4.53)	45	0	0	201	4	0.34	208.128	0.427046
hsa00230 Purine metabolism	IPR001564-118	Q13232-29	Ubiquitylation	IPR001564	human	13	hsa4832	NME3	NME/NM23 nucleoside diphosphate kinase 3 (EC2.7.4.6)	36	0	0	205	5	1	31.5834	0.357499
hsa00230 Purine metabolism	IPR023088-643	Q13946-113	Phosphorylation	IPR023088	human	13	hsa5150	PDE7A	phosphodiesterase 7A (EC3.1.4.53)	45	0	0	192	4	0.33	203.152	0.419444
hsa00230 Purine metabolism	IPR023088-643	Q9NP56-74	Phosphorylation	IPR023088	human	13	hsa27115	PDE7B	phosphodiesterase 7B (EC3.1.4.53)	45	0	0	192	4	0.33	203.152	0.419444
hsa04360 Axon guidance	IPR014375-522	P17252-501	Phosphorylation	IPR014375	human	13	hsa5578	PRKCA	protein kinase C alpha (EC2.7.11.13)	10	0	0	5	5	1	55.364	0.368484
hsa04360 Axon guidance	IPR017904-189	P23528-117	Phosphorylation	IPR017904	human	13	hsa1072	CFL1	cofilin 1	24	0	0	12	6	1	20.6792	0.377153
hsa04360 Axon guidance	IPR017904-22	P23528-19	Acetylation	IPR017904	human	13	hsa1072	CFL1	cofilin 1	24	0	0	12	6	0.83	60.6467	0.370558
hsa04360 Axon guidance	IPR017904-22	P23528-19	Ubiquitylation	IPR017904	human	13	hsa1072	CFL1	cofilin 1	24	0	0	12	6	0.83	60.6467	0.370558
hsa04360 Axon guidance	IPR008349-14	P28482-2	Acetylation	IPR008349	human	13	hsa5594	MAPK1	mitogen-activated protein kinase 1 (EC2.7.11.24)	9	0	0	51	4	1	217.324	0.433716
hsa04360 Axon guidance	IPR001799-378	P52799-330	Phosphorylation	IPR001799	human	13	hsa1948	EFNB2	ephrin-B2	13	0	0	15	5	1	200.24	0.586106
hsa04360 Axon guidance	IPR001799-378	P98172-343	Phosphorylation	IPR001799	human	13	hsa1947	EFNB1	ephrin-B1	13	0	0	15	5	1	200.24	0.586106
hsa04360 Axon guidance	IPR001799-315	P98172-287	Phosphorylation	IPR001799	human	13	hsa1947	EFNB1	ephrin-B1	13	0	0	15	5	1	200.24	0.488276
hsa04360 Axon guidance	IPR020636-1242	Q13557-337	Phosphorylation	IPR020636	human	13	hsa817	CAMK2D	calcium/calmodulin-dependent protein kinase II delta (EC2.7.11.17)	69	0	0	57	6	0.46	191.783	0.434598
hsa04360 Axon guidance	IPR020636-1241	Q13557-336	Phosphorylation	IPR020636	human	13	hsa817	CAMK2D	calcium/calmodulin-dependent protein kinase II delta (EC2.7.11.17)	69	0	0	73	6	0.38	197.236	0.362588
hsa04360 Axon guidance	IPR001799-315	Q15768-274	Phosphorylation	IPR001799	human	13	hsa1949	EFNB3	ephrin-B3	13	0	0	15	5	1	200.24	0.488276
hsa04360 Axon guidance	IPR011778-511	Q16555-504	S-nitrosylation	IPR011778	human	13	hsa1808	DPYSL2	dihydropyrimidinase like 2	20	0	0	13	6	0.53	234.102	0.612826
hsa04360 Axon guidance	IPR011778-546	Q16555-537	Phosphorylation	IPR011778	human	13	hsa1808	DPYSL2	dihydropyrimidinase like 2	20	0	0	32	6	1	231.637	0.573377
hsa04360 Axon guidance	IPR011778-549	Q16555-540	Phosphorylation	IPR011778	human	13	hsa1808	DPYSL2	dihydropyrimidinase like 2	20	0	0	32	7	1	231.637	0.483981
hsa04360 Axon guidance	IPR011778-32	Q16555-32	Phosphorylation	IPR011778	human	13	hsa1808	DPYSL2	dihydropyrimidinase like 2	20	0	0	37	6	0.65	114.092	0.408831
hsa04360 Axon guidance	IPR011778-551	Q16555-542	Phosphorylation	IPR011778	human	13	hsa1808	DPYSL2	dihydropyrimidinase like 2	20	0	0	32	5	1	231.637	0.405506
hsa04360 Axon guidance	IPR011778-549	Q9BPU6-534	Phosphorylation	IPR011778	human	13	hsa56896	DPYSL5	dihydropyrimidinase like 5	20	0	0	32	7	1	231.637	0.483981
hsa04360 Axon guidance	IPR015721-1495	Q9NZN5-1327	Phosphorylation	IPR015721	human	13	hsa23365	ARHGEF12	Rho guanine nucleotide exchange factor 12	19	0	0	11	4	0.47	230.409	0.474222
hsa04360 Axon guidance	IPR020636-1242	Q9UQM7-337	Phosphorylation	IPR020636	human	13	hsa815	CAMK2A	calcium/calmodulin-dependent protein kinase II alpha (EC2.7.11.17)	69	0	0	57	6	0.46	191.783	0.434598
hsa04360 Axon guidance	IPR020636-1241	Q9UQM7-336	Phosphorylation	IPR020636	human	13	hsa815	CAMK2A	calcium/calmodulin-dependent protein kinase II alpha (EC2.7.11.17)	69	0	0	73	6	0.38	197.236	0.362588
hsa04360 Axon guidance	IPR017904-189	Q9Y281-117	Phosphorylation	IPR017904	human	13	hsa1073	CFL2	cofilin 2	24	0	0	12	6	1	20.6792	0.377153
hsa04360 Axon guidance	IPR017904-22	Q9Y281-19	Acetylation	IPR017904	human	13	hsa1073	CFL2	cofilin 2	24	0	0	12	6	0.83	60.6467	0.370558
hsa04360 Axon guidance	IPR017904-22	Q9Y281-19	Ubiquitylation	IPR017904	human	13	hsa1073	CFL2	cofilin 2	24	0	0	12	6	0.83	60.6467	0.370558
hsa04520 Adherens junction	IPR028435-598	O60716-346	Phosphorylation	IPR028435	human	13	hsa1500	CTNND1	catenin delta 1	14	0	0	1	6	0.57	238.8	0.625001
hsa04520 Adherens junction	IPR028435-258	O60716-134	Phosphorylation	IPR028435	human	13	hsa1500	CTNND1	catenin delta 1	14	0	0	5	4	0.71	246.8	0.534652
hsa04520 Adherens junction	IPR028435-601	O60716-349	Phosphorylation	IPR028435	human	13	hsa1500	CTNND1	catenin delta 1	14	0	0	4	4	0.62	248.8	0.518684
hsa04520 Adherens junction	IPR028435-1397	O60716-899	Phosphorylation	IPR028435	human	13	hsa1500	CTNND1	catenin delta 1	14	0	0	4	4	1	248.8	0.457386
hsa04520 Adherens junction	IPR028435-402	O60716-225	Phosphorylation	IPR028435	human	13	hsa1500	CTNND1	catenin delta 1	14	0	0	5	5	0.5	246.8	0.4428
hsa04520 Adherens junction	IPR028435-532	O60716-302	Phosphorylation	IPR028435	human	13	hsa1500	CTNND1	catenin delta 1	14	0	0	4	6	0.79	248.8	0.435608
hsa04520 Adherens junction	IPR028435-409	O60716-232	Phosphorylation	IPR028435	human	13	hsa1500	CTNND1	catenin delta 1	14	0	0	5	6	0.79	246.8	0.434767
hsa04520 Adherens junction	IPR028435-377	O60716-221	Phosphorylation	IPR028435	human	13	hsa1500	CTNND1	catenin delta 1	14	0	0	4	6	0.64	248.8	0.416004
hsa04520 Adherens junction	IPR028435-1366	O60716-868	Phosphorylation	IPR028435	human	13	hsa1500	CTNND1	catenin delta 1	14	0	0	4	4	0.78	248.8	0.410559
hsa04520 Adherens junction	IPR012265-297	P18031-295	Phosphorylation	IPR012265	human	13	hsa5770	PTPN1	protein tyrosine phosphatase, non-receptor type 1 (EC3.1.3.48)	5	0	0	110	4	1	99.2025	0.355548
hsa04520 Adherens junction	IPR006077-2067	P26232-651	Phosphorylation	IPR006077	human	13	hsa1496	CTNNA2	catenin alpha 2	21	0	0	41	6	0.74	210.639	0.50244
hsa04520 Adherens junction	IPR006077-2070	P26232-654	Phosphorylation	IPR006077	human	13	hsa1496	CTNNA2	catenin alpha 2	21	0	0	31	6	0.37	211.939	0.446547
hsa04520 Adherens junction	IPR006077-2073	P26232-657	Phosphorylation	IPR006077	human	13	hsa1496	CTNNA2	catenin alpha 2	21	0	0	31	4	0.37	215.263	0.440357
hsa04520 Adherens junction	IPR008349-14	P28482-2	Acetylation	IPR008349	human	13	hsa5594	MAPK1	mitogen-activated protein kinase 1 (EC2.7.11.24)	9	0	0	51	4	1	217.324	0.433716
hsa04520 Adherens junction	IPR006077-2067	P35221-652	Phosphorylation	IPR006077	human	13	hsa1495	CTNNA1	catenin alpha 1	21	0	0	41	6	0.74	210.639	0.50244
hsa04520 Adherens junction	IPR006077-2070	P35221-655	Phosphorylation	IPR006077	human	13	hsa1495	CTNNA1	catenin alpha 1	21	0	0	31	6	0.37	211.939	0.446547
hsa04520 Adherens junction	IPR006077-2073	P35221-658	Phosphorylation	IPR006077	human	13	hsa1495	CTNNA1	catenin alpha 1	21	0	0	31	4	0.37	215.263	0.440357
hsa04520 Adherens junction	IPR013284-60	P35222-49	Acetylation	IPR013284	human	13	hsa1499	CTNNB1	catenin beta 1	8	0	0	44	4	1	237.605	0.573472
hsa04520 Adherens junction	IPR013284-60	P35222-49	Ubiquitylation	IPR013284	human	13	hsa1499	CTNNB1	catenin beta 1	8	0	0	44	4	1	237.605	0.573472
hsa04520 Adherens junction	IPR013284-27	P35222-23	Phosphorylation	IPR013284	human	13	hsa1499	CTNNB1	catenin beta 1	8	0	0	44	3	1	237.605	0.448014
hsa04520 Adherens junction	IPR000333-975	P36897-502	Ubiquitylation	IPR000333	human	13	hsa7046	TGFBR1	transforming growth factor beta receptor I (EC2.7.11.30)	24	0	0	102	4	0.61	217.263	0.486348
hsa04520 Adherens junction	IPR000333-975	P37173-551	Phosphorylation	IPR000333	human	13	hsa7048	TGFBR2	transforming growth factor beta receptor II (EC2.7.11.30)	24	0	0	102	4	0.61	217.263	0.486348
hsa04520 Adherens junction	IPR000704-275	P67870-209	Phosphorylation	IPR000704	human	13	hsa1460	CSNK2B	casein kinase 2 beta (EC2.7.11.1)	7	0	0	9	3	0.86	245.197	0.430406
hsa04520 Adherens junction	IPR005417-784	Q07157-617	Phosphorylation	IPR005417	human	13	hsa7082	TJP1	tight junction protein 1	7	0	0	1	5	1	210.2	0.604028
hsa04520 Adherens junction	IPR005417-206	Q07157-166	Phosphorylation	IPR005417	human	13	hsa7082	TJP1	tight junction protein 1	7	0	0	20	4	1	236.1	0.57167
hsa04520 Adherens junction	IPR005417-425	Q07157-284	Phosphorylation	IPR005417	human	13	hsa7082	TJP1	tight junction protein 1	7	0	0	18	4	1	230.217	0.564258
hsa04520 Adherens junction	IPR005417-546	Q07157-402	Phosphorylation	IPR005417	human	13	hsa7082	TJP1	tight junction protein 1	7	0	0	20	3	1	236.1	0.446619
hsa04520 Adherens junction	IPR005417-159	Q07157-144	Phosphorylation	IPR005417	human	13	hsa7082	TJP1	tight junction protein 1	7	0	0	18	3	0.57	230.217	0.366448
hsa04520 Adherens junction	IPR013178-2622	Q09472-2328	Phosphorylation	IPR013178	human	13	hsa2033	EP300	E1A binding protein p300 (EC2.3.1.48)	8	0	0	32	3	0.83	206.969	0.3892
hsa04520 Adherens junction	IPR013178-2622	Q92793-2364	Phosphorylation	IPR013178	human	13	hsa1387	CREBBP	CREB binding protein (EC2.3.1.48)	8	0	0	32	3	0.83	206.969	0.3892
hsa04520 Adherens junction	IPR027681-485	Q9UQB8-454	Phosphorylation	IPR027681	human	13	hsa10458	BAIAP2	BAI1 associated protein 2	7	0	0	8	6	1	220.225	0.372587
hsa04310 Wnt signaling pathway	IPR015506-228	O14641-211	Phosphorylation	IPR015506	human	12	hsa1856	DVL2	dishevelled segment polarity protein 2	8	0	0	24	3	0.75	228.412	0.398185
hsa04310 Wnt signaling pathway	IPR014375-522	P05129-518	Phosphorylation	IPR014375	human	12	hsa5582	PRKCG	protein kinase C gamma (EC2.7.11.13)	10	0	0	5	5	1	55.364	0.368484
hsa04310 Wnt signaling pathway	IPR014375-522	P05771-504	Phosphorylation	IPR014375	human	12	hsa5579	PRKCB	protein kinase C beta (EC2.7.11.13)	10	0	0	5	5	1	55.364	0.368484
hsa04310 Wnt signaling pathway	IPR014375-522	P17252-501	Phosphorylation	IPR014375	human	12	hsa5578	PRKCA	protein kinase C alpha (EC2.7.11.13)	10	0	0	5	5	1	55.364	0.368484
hsa04310 Wnt signaling pathway	IPR013284-60	P35222-49	Acetylation	IPR013284	human	12	hsa1499	CTNNB1	catenin beta 1	8	0	0	44	4	1	237.605	0.573472
hsa04310 Wnt signaling pathway	IPR013284-60	P35222-49	Ubiquitylation	IPR013284	human	12	hsa1499	CTNNB1	catenin beta 1	8	0	0	44	4	1	237.605	0.573472
hsa04310 Wnt signaling pathway	IPR013284-27	P35222-23	Phosphorylation	IPR013284	human	12	hsa1499	CTNNB1	catenin beta 1	8	0	0	44	3	1	237.605	0.448014
hsa04310 Wnt signaling pathway	IPR000704-275	P67870-209	Phosphorylation	IPR000704	human	12	hsa1460	CSNK2B	casein kinase 2 beta (EC2.7.11.1)	7	0	0	9	3	0.86	245.197	0.430406
hsa04310 Wnt signaling pathway	IPR013178-2622	Q09472-2328	Phosphorylation	IPR013178	human	12	hsa2033	EP300	E1A binding protein p300 (EC2.3.1.48)	8	0	0	32	3	0.83	206.969	0.3892
hsa04310 Wnt signaling pathway	IPR020636-1242	Q13555-388	Phosphorylation	IPR020636	human	12	hsa818	CAMK2G	calcium/calmodulin-dependent protein kinase II gamma (EC2.7.11.17)	69	0	0	57	6	0.46	191.783	0.434598
hsa04310 Wnt signaling pathway	IPR020636-1241	Q13555-387	Phosphorylation	IPR020636	human	12	hsa818	CAMK2G	calcium/calmodulin-dependent protein kinase II gamma (EC2.7.11.17)	69	0	0	73	6	0.38	197.236	0.362588
hsa04310 Wnt signaling pathway	IPR020636-1242	Q13557-337	Phosphorylation	IPR020636	human	12	hsa817	CAMK2D	calcium/calmodulin-dependent protein kinase II delta (EC2.7.11.17)	69	0	0	57	6	0.46	191.783	0.434598
hsa04310 Wnt signaling pathway	IPR020636-1241	Q13557-336	Phosphorylation	IPR020636	human	12	hsa817	CAMK2D	calcium/calmodulin-dependent protein kinase II delta (EC2.7.11.17)	69	0	0	73	6	0.38	197.236	0.362588
hsa04310 Wnt signaling pathway	IPR013178-2622	Q92793-2364	Phosphorylation	IPR013178	human	12	hsa1387	CREBBP	CREB binding protein (EC2.3.1.48)	8	0	0	32	3	0.83	206.969	0.3892
hsa04310 Wnt signaling pathway	IPR015506-228	Q92997-192	Phosphorylation	IPR015506	human	12	hsa1857	DVL3	dishevelled segment polarity protein 3	8	0	0	24	3	0.75	228.412	0.398185
hsa04310 Wnt signaling pathway	IPR020636-1242	Q9UQM7-337	Phosphorylation	IPR020636	human	12	hsa815	CAMK2A	calcium/calmodulin-dependent protein kinase II alpha (EC2.7.11.17)	69	0	0	57	6	0.46	191.783	0.434598
hsa04310 Wnt signaling pathway	IPR020636-1241	Q9UQM7-336	Phosphorylation	IPR020636	human	12	hsa815	CAMK2A	calcium/calmodulin-dependent protein kinase II alpha (EC2.7.11.17)	69	0	0	73	6	0.38	197.236	0.362588
hsa04510 Focal adhesion	IPR014375-522	P05129-518	Phosphorylation	IPR014375	human	12	hsa5582	PRKCG	protein kinase C gamma (EC2.7.11.13)	10	0	0	5	5	1	55.364	0.368484
hsa04510 Focal adhesion	IPR014375-522	P05771-504	Phosphorylation	IPR014375	human	12	hsa5579	PRKCB	protein kinase C beta (EC2.7.11.13)	10	0	0	5	5	1	55.364	0.368484
hsa04510 Focal adhesion	IPR014375-522	P17252-501	Phosphorylation	IPR014375	human	12	hsa5578	PRKCA	protein kinase C alpha (EC2.7.11.13)	10	0	0	5	5	1	55.364	0.368484
hsa04510 Focal adhesion	IPR008349-14	P28482-2	Acetylation	IPR008349	human	12	hsa5594	MAPK1	mitogen-activated protein kinase 1 (EC2.7.11.24)	9	0	0	51	4	1	217.324	0.433716
hsa04510 Focal adhesion	IPR013284-60	P35222-49	Acetylation	IPR013284	human	12	hsa1499	CTNNB1	catenin beta 1	8	0	0	44	4	1	237.605	0.573472
hsa04510 Focal adhesion	IPR013284-60	P35222-49	Ubiquitylation	IPR013284	human	12	hsa1499	CTNNB1	catenin beta 1	8	0	0	44	4	1	237.605	0.573472
hsa04510 Focal adhesion	IPR013284-27	P35222-23	Phosphorylation	IPR013284	human	12	hsa1499	CTNNB1	catenin beta 1	8	0	0	44	3	1	237.605	0.448014
hsa04510 Focal adhesion	IPR028848-332	P56945-234	Phosphorylation	IPR028848	human	12	hsa9564	BCAR1	breast cancer anti-estrogen resistance 1	3	0	0	2	3	1	197.6	0.400002
hsa04510 Focal adhesion	IPR028848-385	P56945-287	Phosphorylation	IPR028848	human	12	hsa9564	BCAR1	breast cancer anti-estrogen resistance 1	3	0	0	2	3	1	197.6	0.400002
hsa04510 Focal adhesion	IPR028848-404	P56945-306	Phosphorylation	IPR028848	human	12	hsa9564	BCAR1	breast cancer anti-estrogen resistance 1	3	0	0	2	3	1	197.6	0.400002
hsa04510 Focal adhesion	IPR001806-3018	Q13017-1138	Phosphorylation	IPR001806	human	12	hsa394	ARHGAP5	Rho GTPase activating protein 5	269	0	0	4	3	0.88	206.775	0.396292
hsa04510 Focal adhesion	IPR001806-2969	Q13017-1091	Phosphorylation	IPR001806	human	12	hsa394	ARHGAP5	Rho GTPase activating protein 5	269	0	0	4	3	0.62	206.775	0.355782
hsa04510 Focal adhesion	IPR028433-36	Q9HBI1-28	Phosphorylation	IPR028433	human	12	hsa29780	PARVB	parvin beta	7	0	0	27	5	1	223.915	0.626502
hsa04510 Focal adhesion	IPR001806-3018	Q9NRY4-1134	Phosphorylation	IPR001806	human	12	hsa2909	ARHGAP35	Rho GTPase activating protein 35	269	0	0	4	3	0.88	206.775	0.396292
hsa04510 Focal adhesion	IPR001806-2969	Q9NRY4-1087	Phosphorylation	IPR001806	human	12	hsa2909	ARHGAP35	Rho GTPase activating protein 35	269	0	0	4	3	0.62	206.775	0.355782
hsa04510 Focal adhesion	IPR001806-2859	Q9NRY4-985	Phosphorylation	IPR001806	human	12	hsa2909	ARHGAP35	Rho GTPase activating protein 35	269	0	0	4	3	0.62	206.775	0.355782
hsa04510 Focal adhesion	IPR028433-36	Q9NVD7-36	Phosphorylation	IPR028433	human	12	hsa55742	PARVA	parvin alpha	7	0	0	27	5	1	223.915	0.626502
hsa04510 Focal adhesion	IPR028433-28	Q9NVD7-28	Phosphorylation	IPR028433	human	12	hsa55742	PARVA	parvin alpha	7	0	0	27	3	0.71	223.915	0.387339
hsa04510 Focal adhesion	IPR006077-1581	Q9Y490-1541	Acetylation	IPR006077	human	12	hsa7094	TLN1	talin 1	21	0	0	1	4	0.83	170.45	0.444352
hsa04510 Focal adhesion	IPR006077-1581	Q9Y490-1541	Ubiquitylation	IPR006077	human	12	hsa7094	TLN1	talin 1	21	0	0	1	4	0.83	170.45	0.444352
hsa04510 Focal adhesion	IPR006077-1581	Q9Y4G6-1543	Acetylation	IPR006077	human	12	hsa83660	TLN2	talin 2	21	0	0	1	4	0.83	170.45	0.444352
hsa04510 Focal adhesion	IPR006077-1581	Q9Y4G6-1543	Ubiquitylation	IPR006077	human	12	hsa83660	TLN2	talin 2	21	0	0	1	4	0.83	170.45	0.444352
hsa04916 Melanogenesis	IPR015506-228	O14641-211	Phosphorylation	IPR015506	human	12	hsa1856	DVL2	dishevelled segment polarity protein 2	8	0	0	24	3	0.75	228.412	0.398185
hsa04916 Melanogenesis	IPR014375-522	P05129-518	Phosphorylation	IPR014375	human	12	hsa5582	PRKCG	protein kinase C gamma (EC2.7.11.13)	10	0	0	5	5	1	55.364	0.368484
hsa04916 Melanogenesis	IPR014375-522	P05771-504	Phosphorylation	IPR014375	human	12	hsa5579	PRKCB	protein kinase C beta (EC2.7.11.13)	10	0	0	5	5	1	55.364	0.368484
hsa04916 Melanogenesis	IPR014375-522	P17252-501	Phosphorylation	IPR014375	human	12	hsa5578	PRKCA	protein kinase C alpha (EC2.7.11.13)	10	0	0	5	5	1	55.364	0.368484
hsa04916 Melanogenesis	IPR008349-14	P28482-2	Acetylation	IPR008349	human	12	hsa5594	MAPK1	mitogen-activated protein kinase 1 (EC2.7.11.24)	9	0	0	51	4	1	217.324	0.433716
hsa04916 Melanogenesis	IPR013284-60	P35222-49	Acetylation	IPR013284	human	12	hsa1499	CTNNB1	catenin beta 1	8	0	0	44	4	1	237.605	0.573472
hsa04916 Melanogenesis	IPR013284-60	P35222-49	Ubiquitylation	IPR013284	human	12	hsa1499	CTNNB1	catenin beta 1	8	0	0	44	4	1	237.605	0.573472
hsa04916 Melanogenesis	IPR013284-27	P35222-23	Phosphorylation	IPR013284	human	12	hsa1499	CTNNB1	catenin beta 1	8	0	0	44	3	1	237.605	0.448014
hsa04916 Melanogenesis	IPR013178-2622	Q09472-2328	Phosphorylation	IPR013178	human	12	hsa2033	EP300	E1A binding protein p300 (EC2.3.1.48)	8	0	0	32	3	0.83	206.969	0.3892
hsa04916 Melanogenesis	IPR020636-1242	Q13555-388	Phosphorylation	IPR020636	human	12	hsa818	CAMK2G	calcium/calmodulin-dependent protein kinase II gamma (EC2.7.11.17)	69	0	0	57	6	0.46	191.783	0.434598
hsa04916 Melanogenesis	IPR020636-1241	Q13555-387	Phosphorylation	IPR020636	human	12	hsa818	CAMK2G	calcium/calmodulin-dependent protein kinase II gamma (EC2.7.11.17)	69	0	0	73	6	0.38	197.236	0.362588
hsa04916 Melanogenesis	IPR020636-1242	Q13557-337	Phosphorylation	IPR020636	human	12	hsa817	CAMK2D	calcium/calmodulin-dependent protein kinase II delta (EC2.7.11.17)	69	0	0	57	6	0.46	191.783	0.434598
hsa04916 Melanogenesis	IPR020636-1241	Q13557-336	Phosphorylation	IPR020636	human	12	hsa817	CAMK2D	calcium/calmodulin-dependent protein kinase II delta (EC2.7.11.17)	69	0	0	73	6	0.38	197.236	0.362588
hsa04916 Melanogenesis	IPR013178-2622	Q92793-2364	Phosphorylation	IPR013178	human	12	hsa1387	CREBBP	CREB binding protein (EC2.3.1.48)	8	0	0	32	3	0.83	206.969	0.3892
hsa04916 Melanogenesis	IPR015506-228	Q92997-192	Phosphorylation	IPR015506	human	12	hsa1857	DVL3	dishevelled segment polarity protein 3	8	0	0	24	3	0.75	228.412	0.398185
hsa04916 Melanogenesis	IPR020636-1242	Q9UQM7-337	Phosphorylation	IPR020636	human	12	hsa815	CAMK2A	calcium/calmodulin-dependent protein kinase II alpha (EC2.7.11.17)	69	0	0	57	6	0.46	191.783	0.434598
hsa04916 Melanogenesis	IPR020636-1241	Q9UQM7-336	Phosphorylation	IPR020636	human	12	hsa815	CAMK2A	calcium/calmodulin-dependent protein kinase II alpha (EC2.7.11.17)	69	0	0	73	6	0.38	197.236	0.362588
hsa04024 cAMP signaling pathway	IPR001545-53	P01225-42	N-linked Glycosylation	IPR001545	human	11	hsa2488	FSHB	follicle stimulating hormone beta subunit	20	0	0	9	8	0.4	105.052	0.374266
hsa04024 cAMP signaling pathway	IPR001978-2	P19429-2	Acetylation	IPR001978	human	11	hsa7137	TNNI3	troponin I3, cardiac type	23	0	0	12	13	0.64	237.208	0.644145
hsa04024 cAMP signaling pathway	IPR023088-505	P27815-209	Phosphorylation	IPR023088	human	11	hsa5141	PDE4A	phosphodiesterase 4A (EC3.1.4.53)	45	0	0	201	4	0.34	208.128	0.427046
hsa04024 cAMP signaling pathway	IPR008349-14	P28482-2	Acetylation	IPR008349	human	11	hsa5594	MAPK1	mitogen-activated protein kinase 1 (EC2.7.11.24)	9	0	0	51	4	1	217.324	0.433716
hsa04024 cAMP signaling pathway	IPR023088-505	Q07343-197	Phosphorylation	IPR023088	human	11	hsa5142	PDE4B	phosphodiesterase 4B (EC3.1.4.53)	45	0	0	201	4	0.34	208.128	0.427046
hsa04024 cAMP signaling pathway	IPR013178-2622	Q09472-2328	Phosphorylation	IPR013178	human	11	hsa2033	EP300	E1A binding protein p300 (EC2.3.1.48)	8	0	0	32	3	0.83	206.969	0.3892
hsa04024 cAMP signaling pathway	IPR001508-1299	Q12879-917	Phosphorylation	IPR001508	human	11	hsa2903	GRIN2A	glutamate ionotropic receptor NMDA type subunit 2A	49	0	0	2	4	1	209.6	0.534008
hsa04024 cAMP signaling pathway	IPR020636-1242	Q13555-388	Phosphorylation	IPR020636	human	11	hsa818	CAMK2G	calcium/calmodulin-dependent protein kinase II gamma (EC2.7.11.17)	69	0	0	57	6	0.46	191.783	0.434598
hsa04024 cAMP signaling pathway	IPR020636-1241	Q13555-387	Phosphorylation	IPR020636	human	11	hsa818	CAMK2G	calcium/calmodulin-dependent protein kinase II gamma (EC2.7.11.17)	69	0	0	73	6	0.38	197.236	0.362588
hsa04024 cAMP signaling pathway	IPR020636-1242	Q13557-337	Phosphorylation	IPR020636	human	11	hsa817	CAMK2D	calcium/calmodulin-dependent protein kinase II delta (EC2.7.11.17)	69	0	0	57	6	0.46	191.783	0.434598
hsa04024 cAMP signaling pathway	IPR020636-1241	Q13557-336	Phosphorylation	IPR020636	human	11	hsa817	CAMK2D	calcium/calmodulin-dependent protein kinase II delta (EC2.7.11.17)	69	0	0	73	6	0.38	197.236	0.362588
hsa04024 cAMP signaling pathway	IPR013178-2622	Q92793-2364	Phosphorylation	IPR013178	human	11	hsa1387	CREBBP	CREB binding protein (EC2.3.1.48)	8	0	0	32	3	0.83	206.969	0.3892
hsa04024 cAMP signaling pathway	IPR020636-1242	Q9UQM7-337	Phosphorylation	IPR020636	human	11	hsa815	CAMK2A	calcium/calmodulin-dependent protein kinase II alpha (EC2.7.11.17)	69	0	0	57	6	0.46	191.783	0.434598
hsa04024 cAMP signaling pathway	IPR020636-1241	Q9UQM7-336	Phosphorylation	IPR020636	human	11	hsa815	CAMK2A	calcium/calmodulin-dependent protein kinase II alpha (EC2.7.11.17)	69	0	0	73	6	0.38	197.236	0.362588
hsa04261 Adrenergic signaling in cardiomyocytes	IPR000533-7	P09493-1	Acetylation	IPR000533	human	11	hsa7168	TPM1	tropomyosin 1 (alpha)	23	1	0	21	7	1	148.427	0.37664
hsa04261 Adrenergic signaling in cardiomyocytes	IPR014375-522	P17252-501	Phosphorylation	IPR014375	human	11	hsa5578	PRKCA	protein kinase C alpha (EC2.7.11.13)	10	0	0	5	5	1	55.364	0.368484
hsa04261 Adrenergic signaling in cardiomyocytes	IPR001978-2	P19429-2	Acetylation	IPR001978	human	11	hsa7137	TNNI3	troponin I3, cardiac type	23	0	0	12	13	0.64	237.208	0.644145
hsa04261 Adrenergic signaling in cardiomyocytes	IPR008349-14	P28482-2	Acetylation	IPR008349	human	11	hsa5594	MAPK1	mitogen-activated protein kinase 1 (EC2.7.11.24)	9	0	0	51	4	1	217.324	0.433716
hsa04261 Adrenergic signaling in cardiomyocytes	IPR001978-2	P45379-2	Phosphorylation	IPR001978	human	11	hsa7139	TNNT2	troponin T2, cardiac type	23	0	0	12	13	0.64	237.208	0.644145
hsa04261 Adrenergic signaling in cardiomyocytes	IPR000009-115	P63151-88	Acetylation	IPR000009	human	11	hsa5520	PPP2R2A	protein phosphatase 2 regulatory subunit B, alpha (EC3.1.3.16)	9	0	0	2	4	1	127.855	0.391666
hsa04261 Adrenergic signaling in cardiomyocytes	IPR000009-115	P63151-88	Ubiquitylation	IPR000009	human	11	hsa5520	PPP2R2A	protein phosphatase 2 regulatory subunit B, alpha (EC3.1.3.16)	9	0	0	2	4	1	127.855	0.391666
hsa04261 Adrenergic signaling in cardiomyocytes	IPR000009-115	Q00005-84	Ubiquitylation	IPR000009	human	11	hsa5521	PPP2R2B	protein phosphatase 2 regulatory subunit B, beta (EC3.1.3.16)	9	0	0	2	4	1	127.855	0.391666
hsa04261 Adrenergic signaling in cardiomyocytes	IPR020636-1242	Q13555-388	Phosphorylation	IPR020636	human	11	hsa818	CAMK2G	calcium/calmodulin-dependent protein kinase II gamma (EC2.7.11.17)	69	0	0	57	6	0.46	191.783	0.434598
hsa04261 Adrenergic signaling in cardiomyocytes	IPR020636-1241	Q13555-387	Phosphorylation	IPR020636	human	11	hsa818	CAMK2G	calcium/calmodulin-dependent protein kinase II gamma (EC2.7.11.17)	69	0	0	73	6	0.38	197.236	0.362588
hsa04261 Adrenergic signaling in cardiomyocytes	IPR020636-1242	Q13557-337	Phosphorylation	IPR020636	human	11	hsa817	CAMK2D	calcium/calmodulin-dependent protein kinase II delta (EC2.7.11.17)	69	0	0	57	6	0.46	191.783	0.434598
hsa04261 Adrenergic signaling in cardiomyocytes	IPR020636-1241	Q13557-336	Phosphorylation	IPR020636	human	11	hsa817	CAMK2D	calcium/calmodulin-dependent protein kinase II delta (EC2.7.11.17)	69	0	0	73	6	0.38	197.236	0.362588
hsa04261 Adrenergic signaling in cardiomyocytes	IPR000009-115	Q66LE6-94	Ubiquitylation	IPR000009	human	11	hsa55844	PPP2R2D	protein phosphatase 2 regulatory subunit B, delta	9	0	0	2	4	1	127.855	0.391666
hsa04261 Adrenergic signaling in cardiomyocytes	IPR020636-1242	Q9UQM7-337	Phosphorylation	IPR020636	human	11	hsa815	CAMK2A	calcium/calmodulin-dependent protein kinase II alpha (EC2.7.11.17)	69	0	0	57	6	0.46	191.783	0.434598
hsa04261 Adrenergic signaling in cardiomyocytes	IPR020636-1241	Q9UQM7-336	Phosphorylation	IPR020636	human	11	hsa815	CAMK2A	calcium/calmodulin-dependent protein kinase II alpha (EC2.7.11.17)	69	0	0	73	6	0.38	197.236	0.362588
hsa04670 Leukocyte transendothelial migration	IPR028435-598	O60716-346	Phosphorylation	IPR028435	human	11	hsa1500	CTNND1	catenin delta 1	14	0	0	1	6	0.57	238.8	0.625001
hsa04670 Leukocyte transendothelial migration	IPR028435-258	O60716-134	Phosphorylation	IPR028435	human	11	hsa1500	CTNND1	catenin delta 1	14	0	0	5	4	0.71	246.8	0.534652
hsa04670 Leukocyte transendothelial migration	IPR028435-601	O60716-349	Phosphorylation	IPR028435	human	11	hsa1500	CTNND1	catenin delta 1	14	0	0	4	4	0.62	248.8	0.518684
hsa04670 Leukocyte transendothelial migration	IPR028435-1397	O60716-899	Phosphorylation	IPR028435	human	11	hsa1500	CTNND1	catenin delta 1	14	0	0	4	4	1	248.8	0.457386
hsa04670 Leukocyte transendothelial migration	IPR028435-402	O60716-225	Phosphorylation	IPR028435	human	11	hsa1500	CTNND1	catenin delta 1	14	0	0	5	5	0.5	246.8	0.4428
hsa04670 Leukocyte transendothelial migration	IPR028435-532	O60716-302	Phosphorylation	IPR028435	human	11	hsa1500	CTNND1	catenin delta 1	14	0	0	4	6	0.79	248.8	0.435608
hsa04670 Leukocyte transendothelial migration	IPR028435-409	O60716-232	Phosphorylation	IPR028435	human	11	hsa1500	CTNND1	catenin delta 1	14	0	0	5	6	0.79	246.8	0.434767
hsa04670 Leukocyte transendothelial migration	IPR028435-377	O60716-221	Phosphorylation	IPR028435	human	11	hsa1500	CTNND1	catenin delta 1	14	0	0	4	6	0.64	248.8	0.416004
hsa04670 Leukocyte transendothelial migration	IPR028435-1366	O60716-868	Phosphorylation	IPR028435	human	11	hsa1500	CTNND1	catenin delta 1	14	0	0	4	4	0.78	248.8	0.410559
hsa04670 Leukocyte transendothelial migration	IPR014375-522	P05129-518	Phosphorylation	IPR014375	human	11	hsa5582	PRKCG	protein kinase C gamma (EC2.7.11.13)	10	0	0	5	5	1	55.364	0.368484
hsa04670 Leukocyte transendothelial migration	IPR014375-522	P05771-504	Phosphorylation	IPR014375	human	11	hsa5579	PRKCB	protein kinase C beta (EC2.7.11.13)	10	0	0	5	5	1	55.364	0.368484
hsa04670 Leukocyte transendothelial migration	IPR014375-522	P17252-501	Phosphorylation	IPR014375	human	11	hsa5578	PRKCA	protein kinase C alpha (EC2.7.11.13)	10	0	0	5	5	1	55.364	0.368484
hsa04670 Leukocyte transendothelial migration	IPR000798-1155	P26038-468	Phosphorylation	IPR000798	human	11	hsa4478	MSN	moesin	34	0	0	53	5	0.62	211.502	0.438299
hsa04670 Leukocyte transendothelial migration	IPR006077-2067	P26232-651	Phosphorylation	IPR006077	human	11	hsa1496	CTNNA2	catenin alpha 2	21	0	0	41	6	0.74	210.639	0.50244
hsa04670 Leukocyte transendothelial migration	IPR006077-2070	P26232-654	Phosphorylation	IPR006077	human	11	hsa1496	CTNNA2	catenin alpha 2	21	0	0	31	6	0.37	211.939	0.446547
hsa04670 Leukocyte transendothelial migration	IPR006077-2073	P26232-657	Phosphorylation	IPR006077	human	11	hsa1496	CTNNA2	catenin alpha 2	21	0	0	31	4	0.37	215.263	0.440357
hsa04670 Leukocyte transendothelial migration	IPR006077-2067	P35221-652	Phosphorylation	IPR006077	human	11	hsa1495	CTNNA1	catenin alpha 1	21	0	0	41	6	0.74	210.639	0.50244
hsa04670 Leukocyte transendothelial migration	IPR006077-2070	P35221-655	Phosphorylation	IPR006077	human	11	hsa1495	CTNNA1	catenin alpha 1	21	0	0	31	6	0.37	211.939	0.446547
hsa04670 Leukocyte transendothelial migration	IPR006077-2073	P35221-658	Phosphorylation	IPR006077	human	11	hsa1495	CTNNA1	catenin alpha 1	21	0	0	31	4	0.37	215.263	0.440357
hsa04670 Leukocyte transendothelial migration	IPR013284-60	P35222-49	Acetylation	IPR013284	human	11	hsa1499	CTNNB1	catenin beta 1	8	0	0	44	4	1	237.605	0.573472
hsa04670 Leukocyte transendothelial migration	IPR013284-60	P35222-49	Ubiquitylation	IPR013284	human	11	hsa1499	CTNNB1	catenin beta 1	8	0	0	44	4	1	237.605	0.573472
hsa04670 Leukocyte transendothelial migration	IPR013284-27	P35222-23	Phosphorylation	IPR013284	human	11	hsa1499	CTNNB1	catenin beta 1	8	0	0	44	3	1	237.605	0.448014
hsa04670 Leukocyte transendothelial migration	IPR028848-332	P56945-234	Phosphorylation	IPR028848	human	11	hsa9564	BCAR1	breast cancer anti-estrogen resistance 1	3	0	0	2	3	1	197.6	0.400002
hsa04670 Leukocyte transendothelial migration	IPR028848-385	P56945-287	Phosphorylation	IPR028848	human	11	hsa9564	BCAR1	breast cancer anti-estrogen resistance 1	3	0	0	2	3	1	197.6	0.400002
hsa04670 Leukocyte transendothelial migration	IPR028848-404	P56945-306	Phosphorylation	IPR028848	human	11	hsa9564	BCAR1	breast cancer anti-estrogen resistance 1	3	0	0	2	3	1	197.6	0.400002
hsa04670 Leukocyte transendothelial migration	IPR001806-3018	Q13017-1138	Phosphorylation	IPR001806	human	11	hsa394	ARHGAP5	Rho GTPase activating protein 5	269	0	0	4	3	0.88	206.775	0.396292
hsa04670 Leukocyte transendothelial migration	IPR001806-2969	Q13017-1091	Phosphorylation	IPR001806	human	11	hsa394	ARHGAP5	Rho GTPase activating protein 5	269	0	0	4	3	0.62	206.775	0.355782
hsa04670 Leukocyte transendothelial migration	IPR001806-3018	Q9NRY4-1134	Phosphorylation	IPR001806	human	11	hsa2909	ARHGAP35	Rho GTPase activating protein 35	269	0	0	4	3	0.88	206.775	0.396292
hsa04670 Leukocyte transendothelial migration	IPR001806-2969	Q9NRY4-1087	Phosphorylation	IPR001806	human	11	hsa2909	ARHGAP35	Rho GTPase activating protein 35	269	0	0	4	3	0.62	206.775	0.355782
hsa04670 Leukocyte transendothelial migration	IPR001806-2859	Q9NRY4-985	Phosphorylation	IPR001806	human	11	hsa2909	ARHGAP35	Rho GTPase activating protein 35	269	0	0	4	3	0.62	206.775	0.355782
hsa04728 Dopaminergic synapse	IPR014375-522	P05129-518	Phosphorylation	IPR014375	human	11	hsa5582	PRKCG	protein kinase C gamma (EC2.7.11.13)	10	0	0	5	5	1	55.364	0.368484
hsa04728 Dopaminergic synapse	IPR014375-522	P05771-504	Phosphorylation	IPR014375	human	11	hsa5579	PRKCB	protein kinase C beta (EC2.7.11.13)	10	0	0	5	5	1	55.364	0.368484
hsa04728 Dopaminergic synapse	IPR014375-522	P17252-501	Phosphorylation	IPR014375	human	11	hsa5578	PRKCA	protein kinase C alpha (EC2.7.11.13)	10	0	0	5	5	1	55.364	0.368484
hsa04728 Dopaminergic synapse	IPR002129-465	P20711-303	Pyridoxal phosphate	IPR002129	human	11	hsa1644	DDC	dopa decarboxylase (EC4.1.1.28)	20	0	0	14	8	0.9	31.0336	0.380106
hsa04728 Dopaminergic synapse	IPR000009-115	P63151-88	Acetylation	IPR000009	human	11	hsa5520	PPP2R2A	protein phosphatase 2 regulatory subunit B, alpha (EC3.1.3.16)	9	0	0	2	4	1	127.855	0.391666
hsa04728 Dopaminergic synapse	IPR000009-115	P63151-88	Ubiquitylation	IPR000009	human	11	hsa5520	PPP2R2A	protein phosphatase 2 regulatory subunit B, alpha (EC3.1.3.16)	9	0	0	2	4	1	127.855	0.391666
hsa04728 Dopaminergic synapse	IPR000009-115	Q00005-84	Ubiquitylation	IPR000009	human	11	hsa5521	PPP2R2B	protein phosphatase 2 regulatory subunit B, beta (EC3.1.3.16)	9	0	0	2	4	1	127.855	0.391666
hsa04728 Dopaminergic synapse	IPR001508-1299	Q12879-917	Phosphorylation	IPR001508	human	11	hsa2903	GRIN2A	glutamate ionotropic receptor NMDA type subunit 2A	49	0	0	2	4	1	209.6	0.534008
hsa04728 Dopaminergic synapse	IPR020636-1242	Q13555-388	Phosphorylation	IPR020636	human	11	hsa818	CAMK2G	calcium/calmodulin-dependent protein kinase II gamma (EC2.7.11.17)	69	0	0	57	6	0.46	191.783	0.434598
hsa04728 Dopaminergic synapse	IPR020636-1241	Q13555-387	Phosphorylation	IPR020636	human	11	hsa818	CAMK2G	calcium/calmodulin-dependent protein kinase II gamma (EC2.7.11.17)	69	0	0	73	6	0.38	197.236	0.362588
hsa04728 Dopaminergic synapse	IPR020636-1242	Q13557-337	Phosphorylation	IPR020636	human	11	hsa817	CAMK2D	calcium/calmodulin-dependent protein kinase II delta (EC2.7.11.17)	69	0	0	57	6	0.46	191.783	0.434598
hsa04728 Dopaminergic synapse	IPR020636-1241	Q13557-336	Phosphorylation	IPR020636	human	11	hsa817	CAMK2D	calcium/calmodulin-dependent protein kinase II delta (EC2.7.11.17)	69	0	0	73	6	0.38	197.236	0.362588
hsa04728 Dopaminergic synapse	IPR000009-115	Q66LE6-94	Ubiquitylation	IPR000009	human	11	hsa55844	PPP2R2D	protein phosphatase 2 regulatory subunit B, delta	9	0	0	2	4	1	127.855	0.391666
hsa04728 Dopaminergic synapse	IPR020636-1242	Q9UQM7-337	Phosphorylation	IPR020636	human	11	hsa815	CAMK2A	calcium/calmodulin-dependent protein kinase II alpha (EC2.7.11.17)	69	0	0	57	6	0.46	191.783	0.434598
hsa04728 Dopaminergic synapse	IPR020636-1241	Q9UQM7-336	Phosphorylation	IPR020636	human	11	hsa815	CAMK2A	calcium/calmodulin-dependent protein kinase II alpha (EC2.7.11.17)	69	0	0	73	6	0.38	197.236	0.362588
hsa01200 Carbon metabolism	IPR006095-1078	P00367-503	Acetylation	IPR006095	human	10	hsa2746	GLUD1	glutamate dehydrogenase 1 (EC1.4.1.3)	11	0	0	108	6	0.73	86.8418	0.380897
hsa01200 Carbon metabolism	IPR006095-1078	P00367-503	Ubiquitylation	IPR006095	human	10	hsa2746	GLUD1	glutamate dehydrogenase 1 (EC1.4.1.3)	11	0	0	108	6	0.73	86.8418	0.380897
hsa01200 Carbon metabolism	IPR020831-354	P04406-194	Acetylation	IPR020831	human	10	hsa2597	GAPDH	glyceraldehyde-3-phosphate dehydrogenase (EC1.2.1.12)	44	1	0	164	4	1	195.008	0.367536
hsa01200 Carbon metabolism	IPR020831-354	P04406-194	Methylation	IPR020831	human	10	hsa2597	GAPDH	glyceraldehyde-3-phosphate dehydrogenase (EC1.2.1.12)	44	1	0	164	4	1	195.008	0.367536
hsa01200 Carbon metabolism	IPR020831-354	P04406-194	N6-malonyllysine	IPR020831	human	10	hsa2597	GAPDH	glyceraldehyde-3-phosphate dehydrogenase (EC1.2.1.12)	44	1	0	164	4	1	195.008	0.367536
hsa01200 Carbon metabolism	IPR020831-354	P04406-194	Ubiquitylation	IPR020831	human	10	hsa2597	GAPDH	glyceraldehyde-3-phosphate dehydrogenase (EC1.2.1.12)	44	1	0	164	4	1	195.008	0.367536
hsa01200 Carbon metabolism	IPR000941-88	P06733-44	Phosphorylation	IPR000941	human	10	hsa2023	ENO1	enolase 1, (alpha) (EC4.2.1.11)	19	0	0	53	7	0.95	75.1638	0.413907
hsa01200 Carbon metabolism	IPR000941-81	P06733-37	Phosphorylation	IPR000941	human	10	hsa2023	ENO1	enolase 1, (alpha) (EC4.2.1.11)	19	0	0	53	7	1	35.7449	0.394574
hsa01200 Carbon metabolism	IPR000941-88	P09104-44	Phosphorylation	IPR000941	human	10	hsa2026	ENO2	enolase 2 (gamma, neuronal) (EC4.2.1.11)	19	0	0	53	7	0.95	75.1638	0.413907
hsa01200 Carbon metabolism	IPR000941-81	P09104-37	Phosphorylation	IPR000941	human	10	hsa2026	ENO2	enolase 2 (gamma, neuronal) (EC4.2.1.11)	19	0	0	53	7	1	35.7449	0.394574
hsa01200 Carbon metabolism	IPR005946-48	P11908-29	Ubiquitylation	IPR005946	human	10	hsa5634	PRPS2	phosphoribosyl pyrophosphate synthetase 2 (EC2.7.6.1)	13	0	0	21	4	0.92	113.097	0.361563
hsa01200 Carbon metabolism	IPR000941-88	P13929-44	Phosphorylation	IPR000941	human	10	hsa2027	ENO3	enolase 3 (beta, muscle) (EC4.2.1.11)	19	0	0	53	7	0.95	75.1638	0.413907
hsa01200 Carbon metabolism	IPR000941-81	P13929-37	Phosphorylation	IPR000941	human	10	hsa2027	ENO3	enolase 3 (beta, muscle) (EC4.2.1.11)	19	0	0	53	7	1	35.7449	0.394574
hsa01200 Carbon metabolism	IPR005946-48	P21108-29	Ubiquitylation	IPR005946	human	10	hsa221823	PRPS1L1	phosphoribosyl pyrophosphate synthetase 1-like 1 (EC2.7.6.1)	13	0	0	21	4	0.92	113.097	0.361563
hsa01200 Carbon metabolism	IPR001585-239	P37837-237	Phosphorylation	IPR001585	human	10	hsa6888	TALDO1	transaldolase 1 (EC2.2.1.2)	6	0	0	6	5	1	21.7867	0.354463
hsa01200 Carbon metabolism	IPR001312-519	P52789-461	Phosphorylation	IPR001312	human	10	hsa3099	HK2	hexokinase 2 (EC2.7.1.1)	21	0	0	58	5	0.4	131.3	0.375472
hsa01200 Carbon metabolism	IPR005946-48	P60891-29	Ubiquitylation	IPR005946	human	10	hsa5631	PRPS1	phosphoribosyl pyrophosphate synthetase 1 (EC2.7.6.1)	13	0	0	21	4	0.92	113.097	0.361563
hsa04015 Rap1 signaling pathway	IPR028435-598	O60716-346	Phosphorylation	IPR028435	human	10	hsa1500	CTNND1	catenin delta 1	14	0	0	1	6	0.57	238.8	0.625001
hsa04015 Rap1 signaling pathway	IPR028435-258	O60716-134	Phosphorylation	IPR028435	human	10	hsa1500	CTNND1	catenin delta 1	14	0	0	5	4	0.71	246.8	0.534652
hsa04015 Rap1 signaling pathway	IPR028435-601	O60716-349	Phosphorylation	IPR028435	human	10	hsa1500	CTNND1	catenin delta 1	14	0	0	4	4	0.62	248.8	0.518684
hsa04015 Rap1 signaling pathway	IPR028435-1397	O60716-899	Phosphorylation	IPR028435	human	10	hsa1500	CTNND1	catenin delta 1	14	0	0	4	4	1	248.8	0.457386
hsa04015 Rap1 signaling pathway	IPR028435-402	O60716-225	Phosphorylation	IPR028435	human	10	hsa1500	CTNND1	catenin delta 1	14	0	0	5	5	0.5	246.8	0.4428
hsa04015 Rap1 signaling pathway	IPR028435-532	O60716-302	Phosphorylation	IPR028435	human	10	hsa1500	CTNND1	catenin delta 1	14	0	0	4	6	0.79	248.8	0.435608
hsa04015 Rap1 signaling pathway	IPR028435-409	O60716-232	Phosphorylation	IPR028435	human	10	hsa1500	CTNND1	catenin delta 1	14	0	0	5	6	0.79	246.8	0.434767
hsa04015 Rap1 signaling pathway	IPR028435-377	O60716-221	Phosphorylation	IPR028435	human	10	hsa1500	CTNND1	catenin delta 1	14	0	0	4	6	0.64	248.8	0.416004
hsa04015 Rap1 signaling pathway	IPR028435-1366	O60716-868	Phosphorylation	IPR028435	human	10	hsa1500	CTNND1	catenin delta 1	14	0	0	4	4	0.78	248.8	0.410559
hsa04015 Rap1 signaling pathway	IPR014375-522	P05129-518	Phosphorylation	IPR014375	human	10	hsa5582	PRKCG	protein kinase C gamma (EC2.7.11.13)	10	0	0	5	5	1	55.364	0.368484
hsa04015 Rap1 signaling pathway	IPR014375-522	P05771-504	Phosphorylation	IPR014375	human	10	hsa5579	PRKCB	protein kinase C beta (EC2.7.11.13)	10	0	0	5	5	1	55.364	0.368484
hsa04015 Rap1 signaling pathway	IPR014375-522	P17252-501	Phosphorylation	IPR014375	human	10	hsa5578	PRKCA	protein kinase C alpha (EC2.7.11.13)	10	0	0	5	5	1	55.364	0.368484
hsa04015 Rap1 signaling pathway	IPR008349-14	P28482-2	Acetylation	IPR008349	human	10	hsa5594	MAPK1	mitogen-activated protein kinase 1 (EC2.7.11.24)	9	0	0	51	4	1	217.324	0.433716
hsa04015 Rap1 signaling pathway	IPR013284-60	P35222-49	Acetylation	IPR013284	human	10	hsa1499	CTNNB1	catenin beta 1	8	0	0	44	4	1	237.605	0.573472
hsa04015 Rap1 signaling pathway	IPR013284-60	P35222-49	Ubiquitylation	IPR013284	human	10	hsa1499	CTNNB1	catenin beta 1	8	0	0	44	4	1	237.605	0.573472
hsa04015 Rap1 signaling pathway	IPR013284-27	P35222-23	Phosphorylation	IPR013284	human	10	hsa1499	CTNNB1	catenin beta 1	8	0	0	44	3	1	237.605	0.448014
hsa04015 Rap1 signaling pathway	IPR028848-332	P56945-234	Phosphorylation	IPR028848	human	10	hsa9564	BCAR1	breast cancer anti-estrogen resistance 1	3	0	0	2	3	1	197.6	0.400002
hsa04015 Rap1 signaling pathway	IPR028848-385	P56945-287	Phosphorylation	IPR028848	human	10	hsa9564	BCAR1	breast cancer anti-estrogen resistance 1	3	0	0	2	3	1	197.6	0.400002
hsa04015 Rap1 signaling pathway	IPR028848-404	P56945-306	Phosphorylation	IPR028848	human	10	hsa9564	BCAR1	breast cancer anti-estrogen resistance 1	3	0	0	2	3	1	197.6	0.400002
hsa04015 Rap1 signaling pathway	IPR001508-1299	Q12879-917	Phosphorylation	IPR001508	human	10	hsa2903	GRIN2A	glutamate ionotropic receptor NMDA type subunit 2A	49	0	0	2	4	1	209.6	0.534008
hsa04015 Rap1 signaling pathway	IPR006077-1581	Q9Y490-1541	Acetylation	IPR006077	human	10	hsa7094	TLN1	talin 1	21	0	0	1	4	0.83	170.45	0.444352
hsa04015 Rap1 signaling pathway	IPR006077-1581	Q9Y490-1541	Ubiquitylation	IPR006077	human	10	hsa7094	TLN1	talin 1	21	0	0	1	4	0.83	170.45	0.444352
hsa04015 Rap1 signaling pathway	IPR006077-1581	Q9Y4G6-1543	Acetylation	IPR006077	human	10	hsa83660	TLN2	talin 2	21	0	0	1	4	0.83	170.45	0.444352
hsa04015 Rap1 signaling pathway	IPR006077-1581	Q9Y4G6-1543	Ubiquitylation	IPR006077	human	10	hsa83660	TLN2	talin 2	21	0	0	1	4	0.83	170.45	0.444352
hsa04210 Apoptosis	IPR001664-277	P02545-32	Ubiquitylation	IPR001664	human	10	hsa4000	LMNA	lamin A/C	154	0	0	20	10	0.66	232.145	0.656742
hsa04210 Apoptosis	IPR001664-2425	P02545-632	Phosphorylation	IPR001664	human	10	hsa4000	LMNA	lamin A/C	154	0	0	8	8	0.51	229.05	0.379795
hsa04210 Apoptosis	IPR015643-206	P07858-192	N-linked Glycosylation	IPR015643	human	10	hsa1508	CTSB	cathepsin B (EC3.4.22.1)	7	0	0	39	4	1	143.752	0.416756
hsa04210 Apoptosis	IPR001664-277	P20700-33	Acetylation	IPR001664	human	10	hsa4001	LMNB1	lamin B1	154	0	0	20	10	0.66	232.145	0.656742
hsa04210 Apoptosis	IPR001664-1551	P20700-396	Phosphorylation	IPR001664	human	10	hsa4001	LMNB1	lamin B1	154	0	0	19	8	0.2	237.947	0.38968
hsa04210 Apoptosis	IPR008349-14	P28482-2	Acetylation	IPR008349	human	10	hsa5594	MAPK1	mitogen-activated protein kinase 1 (EC2.7.11.24)	9	0	0	51	4	1	217.324	0.433716
hsa04210 Apoptosis	IPR000217-348	P68363-280	Ubiquitylation	IPR000217	human	10	hsa10376	TUBA1B	tubulin alpha 1b	72	0	0	76	14	0.97	78.2172	0.402805
hsa04210 Apoptosis	IPR000217-356	P68363-287	Phosphorylation	IPR000217	human	10	hsa10376	TUBA1B	tubulin alpha 1b	72	0	0	114	5	0.96	57.2471	0.363558
hsa04210 Apoptosis	IPR000217-348	P68366-280	Ubiquitylation	IPR000217	human	10	hsa7277	TUBA4A	tubulin alpha 4a	72	0	0	76	14	0.97	78.2172	0.402805
hsa04210 Apoptosis	IPR000217-476	P68366-376	S-nitrosylation	IPR000217	human	10	hsa7277	TUBA4A	tubulin alpha 4a	72	0	0	110	8	0.97	30.2676	0.391675
hsa04210 Apoptosis	IPR000217-356	P68366-287	Phosphorylation	IPR000217	human	10	hsa7277	TUBA4A	tubulin alpha 4a	72	0	0	114	5	0.96	57.2471	0.363558
hsa04210 Apoptosis	IPR001664-277	Q03252-27	Acetylation	IPR001664	human	10	hsa84823	LMNB2	lamin B2	154	0	0	20	10	0.66	232.145	0.656742
hsa04210 Apoptosis	IPR000217-348	Q13748-280	Ubiquitylation	IPR000217	human	10	hsa7278	TUBA3C	tubulin alpha 3c	72	0	0	76	14	0.97	78.2172	0.402805
hsa04210 Apoptosis	IPR000217-356	Q13748-287	Phosphorylation	IPR000217	human	10	hsa7278	TUBA3C	tubulin alpha 3c	72	0	0	114	5	0.96	57.2471	0.363558
hsa04210 Apoptosis	IPR000217-348	Q6PEY2-280	Ubiquitylation	IPR000217	human	10	hsa112714	TUBA3E	tubulin alpha 3e	72	0	0	76	14	0.97	78.2172	0.402805
hsa04210 Apoptosis	IPR000217-356	Q6PEY2-287	Phosphorylation	IPR000217	human	10	hsa112714	TUBA3E	tubulin alpha 3e	72	0	0	114	5	0.96	57.2471	0.363558
hsa04210 Apoptosis	IPR000217-348	Q71U36-280	Ubiquitylation	IPR000217	human	10	hsa7846	TUBA1A	tubulin alpha 1a	72	0	0	76	14	0.97	78.2172	0.402805
[truncated: 1,026 more rows]

## Sheet: Disease-Linked Hotspots >19.6%
MAP ID (Fam-AP)	Family	SAPH-ire Members	PPI	Known Functional? (1=YES; 0=NO)	PTM Count	PTM Res. Con.	Mean(Effective SASA)	SAPH-ire NN Probability Score	#AlleleID of Variant_Summary	Type	Name	RefSeq of ClinVar	Protein Mutation	Gene ID	GeneSymbol	ClinicalSignificance	RS# (dbSNP)	nsv (dbVar)	RCVaccession	TestedInGTR	PhenotypeIDs	Origin	Assembly	Chromosome	Start	Stop	Cytogenetic	ReviewStatus	HGVS(c.)	HGVS(p.)	NumberSubmitters	LastEvaluated	Guidelines	OtherIDs	VariantID	ReferenceAllele	AlternateAllele	SubmitterCategories	ChromosomeAccession	VariationID	rs	nsv	citation_source	citation_id	#Symbol	Total_submissions	Total_alleles	Submissions_reporting_this_gene	Alleles_reported_Pathogenic_Likely_pathogenic
[truncated: 270 more rows]
[truncated: 12 more columns]

[truncated: 1 more sheets: Sheet2]
